# Supplementary material for: Absence of central tolerance in Aire-deficient mice synergizes with immune-checkpoint inhibition to enhance antitumor responses
Source: Commun Biol. 2020 Jul 8;3:355. doi: 10.1038/s42003-020-1083-1 (PMC7343867; doi:10.1038/s42003-020-1083-1)
Supplement: Supplementary file 3 — Supplementary Data 1 [file 42003_2020_1083_MOESM3_ESM.xlsx]

## Sheet: Supplementary Table 1
	Tumor							Spleen								Lymph Nodes
Gene	M5_WT_tumor	M6_WT_tumor	M7_WT_tumor	M8_WT_tumor	M1_KO_tumor	M3_KO_tumor	M4_KO_tumor	M5_WT_spleen	M6_WT_spleen	M7_WT_spleen	M8_WT_spleen	M1_KO_spleen	M2_KO_spleen	M3_KO_spleen	M4_KO_spleen	M5_WT_ln	M6_WT_ln	M7_WT_ln	M8_WT_ln	M1_KO_ln	M2_KO_ln	M3_KO_ln	M4_KO_ln
Xkr4	0	0.0245127	0	0	0	0.0731463	0.0741075	0.0257311	0.0750642	0.101507	0	0.132834	0.0723214	0.028964	0.175339	0.186413	0.135787	0	0	0	0.0321023	0	0
Rp1	0	0	0	0	0	0	0	0	0.0298332	0.0123269	0	0	0.0233345	0	0	0	0.0163764	0	0	0.0388309	0	0	0
Sox17	0.772308	0.461716	0.527479	0.92675	0.960437	1.55669	1.78338	2.62693	2.31672	3.24716	2.82342	1.81253	2.48118	2.08143	2.73644	1.77243	3.307	2.55284	2.19501	3.06299	2.83182	2.69086	2.64695
Mrpl15	111.523	99.7291	110.066	104.953	93.9032	104.279	43.5368	23.0595	40.1962	35.7413	33.0367	48.5223	31.5988	14.2405	13.2912	15.865	40.8338	48.866	51.2692	18.4871	21.0901	41.4148	41.0069
Lypla1	49.8175	59.0144	54.9133	56.6347	59.7844	53.9641	48.116	31.8653	40.241	30.8155	31.6276	42.1189	25.0286	35.1836	35.5292	55.3756	49.0034	52.2969	57.8756	60.1872	53.8404	49.2055	52.8712
Tcea1	139.639	169.335	165.335	172.596	163.791	140.223	126.699	87.2315	89.254	95.2427	88.7282	89.0352	91.7631	79.4274	87.2563	104.908	93.3663	104.726	119.989	114.888	110.807	102.128	105.548
Rgs20	0.171468	0.104636	0.0591615	0.0645543	0.0540246	0	0.473613	0.157916	0	0	0	0.169606	0	0.184971	0	0.158744	0.0721584	0.134891	0.075801	0.138682	0.272959	0.227698	0.136021
Atp6v1h	52.8022	75.2984	72.9719	68.3459	72.607	71.9129	57.1181	31.1663	42.465	33.1175	35.4525	27.6177	33.8302	19.9545	18.7139	46.3079	48.6667	42.626	50.1881	45.452	47.6737	35.8636	40.6556
Oprk1	0	0	0	0	0.0196453	0	0	0	0	0	0	0	0	0	0	0	0	0	0	0	0	0	0
Npbwr1	0.0264067	0.0967702	0	0.0297943	0	0	0.121735	0	0	0	0	0	0	0	0	0.14686	0.0334351	0	0.0700801	0.096272	0.0631285	0	0
Rb1cc1	19.3369	15.106	14.8758	15.9131	12.8517	11.07	11.9004	15.461	14.9917	14.3839	15.1071	19.6245	16.0629	27.6697	28.6637	18.7538	16.353	17.3185	17.9566	17.5306	17.2183	20.8772	18.0335
Fam150a	0	0	0	0	0	0	0	0	0	0	0.102673	0	0	0	0	0	0.143805	0	0	0.137966	0	0.113249	0
St18	0.846071	0.343909	0.619508	0.714327	0.467849	0.48065	0.362007	0.884857	0.812554	0.855885	0.246593	1.36964	1.13504	2.80216	3.0119	0.0711244	0.15114	0.0201806	0.113344	0.0415151	0.163202	0.0339746	0.232783
Pcmtd1	19.8955	15.936	19.5636	21.1602	17.4659	17.3619	19.7226	26.4378	35.635	27.4857	28.705	35.2349	26.4486	43.3633	37.674	43.0643	40.6868	40.8823	42.8152	43.0005	41.9274	40.4608	41.926
Sntg1	0	0	0.0143906	0	0	0.0252785	0.0257688	0.214083	0.189264	0.316392	0.232097	0.468967	0.364543	0.331171	0.424177	0	0.123505	0.0329262	0.0357552	0.0329257	0	0.040495	0.0173718
Rrs1	85.7865	98.4923	89.2804	89.3088	98.9559	100.164	85.9667	19.8786	24.1673	22.9196	21.1081	22.5861	23.9959	19.8951	15.6157	28.5216	28.673	31.9014	33.3867	29.7804	32.6068	26.442	26.6828
Adhfe1	0.969127	0.864712	0.685066	1.44006	0.892042	0.685926	0.893911	0.815604	1.39125	1.23391	1.03778	1.30922	1.67854	1.05359	0.735769	1.29532	0.637143	0.818199	0.82505	2.33182	5.16076	1.55442	1.36595
2610203C22Rik	1.09817	1.72138	1.38008	1.15113	1.92378	1.20889	1.15498	0.300687	0.438516	0.296303	0.565671	0.853212	0.773901	0.676594	0.204614	0.326534	0.495385	0.462737	0.311964	0.475634	0.374467	0.390536	0.582651
3110035E14Rik	0	0	0	0	0	0	0	0.058667	0	0.0867452	0.0829451	0.0302925	0.0275069	0	0	0	0	0.0361126	0.0405821	0.0372204	0	0	0
Mybl1	8.32129	9.35616	8.0401	6.68643	7.02374	6.64592	6.57122	2.91056	5.34816	1.23969	1.77069	14.8863	2.84773	5.31268	5.72654	10.3097	8.21753	11.7182	26.3339	23.1214	27.269	23.5657	17.3684
Vcpip1	15.4763	17.5425	13.9655	16.4069	17.4385	16.5131	11.514	18.6333	19.6845	15.9011	16.9804	19.373	17.7939	18.828	21.6716	24.8455	19.4495	20.5734	25.6797	21.4771	24.0545	24.7033	25.1813
1700034P13Rik	0.196114	0.358544	0.541159	0.0737501	0.184993	0.118504	0.060068	0.125274	0.365377	0	0.117917	0.0646348	0.117291	0.211483	0.341179	0	0.247693	0.308551	0.173413	0.396361	0.39007	0.130236	0.161905
Sgk3	3.38376	2.43956	2.76744	2.69786	4.51041	5.4035	8.47989	20.3567	20.1419	28.5212	28.2137	21.6326	23.7386	21.6663	22.7076	15.8533	16.237	16.173	15.539	15.8652	14.9575	23.4562	15.4349
Mcmdc2	0.0382017	0.244761	0.158297	0.172697	0.144247	0.173364	0.246492	0.623135	0.605806	1.33648	0.896704	0.907804	0.720587	0.494841	0.648878	0.371585	0.773101	0.767216	0.608732	0.556695	0.730462	0.266649	0.331455
Snhg6	115.657	155.988	175.082	161.447	163.189	136.61	126.748	38.8615	40.6853	43.5038	37.6402	33.4548	37.4506	23.0229	19.7227	48.6168	50.0131	47.5633	50.2728	50.6301	49.2514	31.5318	44.2603
Snord87	0	0	0	0	0	0	0	0	0	0	0	0	0	0	0	0	0	0	0	0	0	0	0
Tcf24	0.0781639	0.190613	0.0540093	0.147132	0.147522	0.236291	0.311891	0.0749879	0.145798	0.0984634	0.141081	0.128946	0.116981	0.112485	0.101996	0.036183	0.164617	0.0922288	0.172876	0.126514	0.124464	0.0519914	0.258145
Ppp1r42	0.0684814	0.0775625	0	0	0	0.0769112	0	0	0.158308	0.0646784	0	0	0	0.147579	0.221587	0	0.0864877	0	0	0.205965	0	0.204362	0.169375
Cops5	119.392	147.204	143.122	122.264	148.591	127.782	133.676	57.668	59.484	65.609	61.3819	47.9373	57.1698	39.7578	34.4312	67.9164	63.7541	69.209	74.5563	68.544	67.4098	54.6184	66.3317
Cspp1	20.2543	17.9652	15.8324	15.5221	14.4504	12.4039	13.9329	9.24292	10.4065	10.6748	9.58486	13.8398	10.1	17.749	16.6804	13.7582	12.807	13.603	13.8305	12.6752	13.7314	14.8714	13.4394
Arfgef1	41.9605	49.033	43.2044	45.2748	44.1817	39.6362	32.7433	29.4922	36.0098	31.3847	30.4047	36.4071	34.5647	33.5256	36.1148	53.7889	49.9655	53.0564	54.8774	53.0333	54.8445	48.891	51.618
Cpa6	0.302093	0.147625	0	0	0.237381	0.365014	0.555895	0	0	0.101659	0	0.106429	0	0.0580813	0.140458	0.149344	0.0678937	0	0	0	0.0642046	0.160779	0.0665341
Mir467e	0	0	0	0	0	0	0	0	0	0	0	0	0	0	0	0	0	0	0	0	0	0	0
Prex2	0.986027	0.589768	0.587529	1.06248	1.09923	1.99091	1.97975	3.85129	4.96883	4.10518	3.95969	4.53513	4.23467	4.44529	5.67204	1.80365	2.75533	1.93893	1.40661	1.9385	2.19282	2.20114	1.83099
A830018L16Rik	0	0	0	0.0178398	0	0	0.0328774	0	0	0.0149141	0.0143473	0	0.0319883	0	0	0.0496629	0	0.0421314	0	0	0.12805	0	0.0196302
Mir6341	0	0	0	0	0	0	0	0	0	0	0	0	0	0	0	0	0	0	0	0	0	0	0
Gm17644	0.654358	1.44771	1.54815	0.850057	1.36589	1.48193	1.47113	0.758995	1.12997	0.811143	0.943631	0.70013	1.08482	0.712761	0.505773	1.81642	1.92388	1.67764	2.21181	2.10188	1.65712	1.60899	2.90179
Sulf1	6.6508	6.48653	4.86972	7.30549	13.4226	19.5455	19.2621	4.56132	7.4915	5.26878	5.03021	7.11696	8.06987	6.04276	9.37362	20.8423	19.0841	23.0698	19.4531	21.9505	19.2963	16.7328	19.2452
Slco5a1	0.206501	0.398605	0.118678	0.246079	0.17317	0.17677	0.401282	1.17657	1.18659	0.996808	0.962014	1.39556	1.22483	1.29894	1.19763	6.13071	3.18879	4.88742	4.38215	6.65118	3.42329	4.46646	5.00013
Prdm14	0.0753472	0.0687818	0.0779937	0.0424845	0	0.0340632	0	0	0.0702524	0.0356112	0.0339253	0.0372582	0	0	0.049207	0.0523235	0	0	0.0498785	0.0456308	0	0.037578	0
Ncoa2	21.9489	21.9079	19.9802	22.6854	20.1699	17.5137	16.2745	16.1743	20.5373	16.1684	16.7993	24.2778	19.8651	21.012	24.433	30.0113	29.7647	31.538	31.0401	34.776	29.641	32.0229	30.2706
Tram1	88.1256	101.661	98.0598	86.4277	105.783	103.873	111.454	93.7905	119.52	95.7373	92.5902	111.92	91.1264	103.937	99.9209	142.759	143.656	135.875	146.16	135.26	128.672	131.958	129.367
Lactb2	53.3833	52.8649	54.1518	38.1564	40.5948	35.3851	26.0377	9.52258	12.3432	11.1425	10.5913	18.6924	11.095	19.7639	20.1182	14.7953	13.5984	14.8996	15.3039	12.6775	17.1077	15.5082	14.1593
Xkr9	0.101402	0.185491	0.0524104	0.0571977	0.0478399	0	0	0	0	0.0479381	0.0457319	0	0	0	0	0	0	0	0.0672197	0	0	0	0
Gm5523	3.04346	2.51072	2.2826	3.08297	1.91487	1.69384	1.11801	0.466542	0.529459	0.306652	0.292923	0.632741	0.219746	0.53775	0	1.0149	0.718343	0.4792	1.07391	1.08404	0.776553	0.561267	0.402853
Eya1	4.82539	4.54216	4.03862	6.10378	2.94752	3.06103	1.21558	1.97659	2.47407	2.12952	2.07467	4.2369	2.78824	4.2289	4.14382	1.99822	2.39044	1.75642	2.76584	2.94811	2.09562	2.5867	2.09035
Msc	0.511938	0.259944	0.11779	0.321116	0.429286	0.773415	1.4132	4.19712	5.77593	5.15616	3.84581	4.94934	4.18352	2.33015	2.2263	7.10393	11.3522	9.05984	9.12615	9.72526	7.46638	5.60581	9.15374
Trpa1	0.137491	0.230492	0.450551	0.0516802	0.0432924	0.0830067	0.105386	0	0	0.0216102	0	0	0.0205529	0.0988455	0.0298979	0	0.0578291	0.0810764	0.0911757	0	0	0.0228213	0.0283161
Kcnb2	0	0	0	0	0	0	0	0.0176442	0.0343242	0.0346981	0	0.0181431	0.0330701	0.0197691	0	0	0	0	0	0	0	0	0
Terf1	68.6416	64.5142	54.7813	55.4181	55.351	47.6224	43.2411	24.7697	21.6435	21.3335	26.8793	24.5075	24.5633	41.6252	40.5955	19.1365	28.4514	27.8444	31.7928	18.5565	26.5165	31.241	32.2426
Sbspon	0	0.0325616	0	0.0801871	0.0671214	0.128902	0.359697	0.340533	0.397295	0.134227	0.480633	0.210914	0.478125	0.191561	0.185461	0.295849	0.134764	0.335458	0.0942149	0	0.084829	0.141561	0.132026
4930444P10Rik	0.0975288	0.08927	0.109618	0	0	0	0	0	0	0	0	0	0	0	0.127222	0	0	0.115065	0.129434	0	0	0	0
Rpl7	1594.42	1960.09	2161.86	1869.37	2003.04	1919.2	1876.63	1814.45	2093.02	2074.25	1969.86	1787.11	1782.95	1296.93	1063.29	2530.51	2466.76	2562.03	2581.06	2393.37	2395.91	2153.33	2481.92
Rdh10	20.9363	24.9786	26.0728	19.9842	21.2737	22.2592	23.4176	35.6823	34.2127	47.536	36.9053	26.4653	32.3451	26.6078	25.6412	14.4681	15.8575	15.4642	12.8654	17.0804	14.3203	15.5048	14.6448
Stau2	0.874238	0.84148	0.36634	0.457765	0.31869	0.706005	1.4658	2.12819	2.83544	2.50343	2.14746	4.95323	2.78252	3.28765	3.03137	5.71993	4.73908	5.79643	6.0689	6.98419	6.09316	7.50409	4.7644
Ube2w	35.081	35.7205	36.8805	38.2119	39.5603	33.8092	34.4371	19.0984	24.8642	16.953	16.0559	25.6576	13.9395	26.6946	16.5923	23.102	19.3323	27.9296	29.22	23.0353	23.1241	35.5443	30.8849
Tceb1	115.723	197.376	203.072	159.963	183.54	164.557	188.887	69.7333	65.1539	75.0511	64.139	49.9737	52.7268	50.3495	48.1847	75.4914	66.7025	73.5805	80.1645	76.9677	77.4777	62.7305	72.7581
D030040B21Rik	0.140132	0.0640256	0.217459	0.0790836	0.06603	0.0951978	0	0	0	0	0	0	0	0	0	0	0.0441821	0	0	0	0.0417868	0	0
Tmem70	40.3352	58.286	65.2472	45.991	57.574	48.9356	67.1562	21.2913	25.1864	18.985	22.485	18.2434	18.2071	17.3714	15.3196	23.4343	25.1485	23.606	23.9676	24.1788	27.0296	19.6205	23.9141
Ly96	18.2002	15.3276	16.2593	17.5522	14.2074	19.8214	17.885	18.9352	19.1622	22.542	16.1176	23.888	16.7744	36.4938	30.7242	19.5537	22.0953	18.9181	19.3283	18.8543	16.0415	14.5109	24.0595
Jph1	8.5938	8.02461	7.69579	8.02736	7.49286	6.81462	4.95454	0.15571	0.321749	0.441183	0.34807	0.381653	0.364543	0.4599	0.530065	0.19741	0.179628	0.239689	0.107802	3.81867	0.315105	0.202303	0.226355
Gdap1	0	0.0453667	0	0	0	0	0	0.0238197	0.0461933	0	0.0224176	0	0.0222528	0	0	0	0	0	0.0328948	0.0300626	0.059183	0.0741264	0.0920707
Pi15	0.650309	0.467387	0.789709	0.336565	0.307776	0.743116	2.03058	0.906324	0.946162	0.813578	1.1971	1.11791	0.974331	0.992899	1.01918	0.923199	1.89676	0.967783	1.18171	1.18193	1.44765	0.787593	0.873108
Gm16070	0	0	0	0	0	0	0	0.289365	0.200973	0.0407854	0.116721	0.341155	0.0386333	0.279066	0.225169	0	0	0	0	0	0	0	0.0533315
Crispld1	0.0730586	0	0	0.137569	0.114961	0.0442822	0.493517	5.42001	7.6312	6.2385	5.84606	7.61752	6.27589	7.35886	7.37902	0.236786	0.30791	0.546469	0.0647169	0.325142	0.669126	0.388305	1.11666
Crisp4	0	0	0	0	0	0	0	0	0	0	0	0	0	0	0	0	0	0	0	0	0	0	0
Defb44-ps	0	0	0	0	0	0	0	0	0	0	0	0	0	0	0	0	0	0	0	0	0	0	0
Defb18	0	0	0	0	0	0	0	0	0	0	0	0	0	0	0	0	0	0	0	0	0	0	0
Defb41	0	0	0	0	0	0	0	0	0	0	0	0	0	0	0	0	0	0	0	0	0	0	0
Gm15386	0	0	0	0	0	0	0	0	0	0	0	0	0	0	0	0	0	0	0	0	0	0	0
Tfap2d	0	0	0	0	0	0	0	0	0	0	0	0	0	0	0	0	0	0	0	0	0	0	0
Tfap2b	0.570033	0.302933	0.2903	0.345393	0	0	2.48429	0	0	0	0	0	0	0	0	2.54718	2.50337	2.60595	0.188966	0.386341	2.9717	2.54827	0.803795
Pkhd1	0	0	0	0	0	0	0	0.0289659	0.0633555	0	0.0272	0	0.0270433	0	0.00981025	0.0104647	0	0.0267304	0	0	0	0.0150998	0
4930486I03Rik	0	0	0	0	0	0	0	0	0	0	0	0	0	0	0	0	0	0	0	0	0	0	0
Mir206	0	0	0	0	0	0	0	0	0	0	0	0	0	0	0	0	0	0	0	0	0	0	0
Mir133b	0	0	0	0	0	0	0	0	0	0	0	0	0	0	0	0	0	0	0	0	0	0	0
Il17a	0	0	0	0	0	0	0	0	0	0	0	0	0	0	0	0	0	0	0	0.101103	0	0	0
Il17f	0.0829171	0.454765	0.343243	0	0.156435	0.150237	0	0.079399	0.154459	0.469641	0.0747253	0.163936	0.148661	0.268186	0.324517	0.575203	0.209481	0.0978935	0.219894	0.502654	0.395809	0.165068	0.102668
Mcm3	144.388	191.351	163.287	136.977	164.897	154.122	139.223	74.3201	65.5665	92.316	80.7528	75.0858	77.4569	53.2207	58.234	70.52	61.531	70.3251	92.3828	77.2284	78.1856	67.5084	74.931
6720483E21Rik	0	0	0	0	0	0	0.160477	0	0	0.0823318	0.078611	0.172522	0.156387	0.188036	0.11383	0.484036	0.110199	0.10285	0.115668	0	0.104019	0	0
Paqr8	0.552429	0.464643	0.434562	0.349255	0.458572	0.721065	1.82994	1.71516	1.85255	2.56629	1.65337	1.90082	2.06116	1.2148	1.47014	2.82085	2.5119	2.4245	2.72472	2.08989	2.16215	2.04568	2.48904
Efhc1	0.132738	0.0808552	0.0458369	0.399464	0.333788	0.721782	0.692026	0.508594	0.288388	0.626543	0.358831	0.743544	0.634822	0.667552	0.461705	0.736608	1.11752	1.04373	0.70384	0.911721	0.89725	1.27696	0.657003
Tram2	12.2953	13.0406	11.1256	13.008	15.1101	10.1274	7.69403	5.31914	6.34918	4.04704	3.16701	7.91995	5.98707	4.69616	5.49997	7.11759	19.348	10.2794	8.2918	9.11631	9.80967	9.09283	5.4796
Tmem14a	1.0869	1.86424	2.14794	1.79336	1.41955	2.1225	1.91169	2.02379	2.60399	2.34821	1.92672	2.22788	2.09995	1.98304	0.872646	2.39624	2.03784	2.86104	2.49231	2.18348	3.07536	2.46676	2.50571
Gsta3	0.568273	0.844224	0.140175	0.160374	0.250659	0.128723	0.917192	9.90531	9.15607	12.1749	9.99989	7.77805	12.1463	8.28479	8.62757	0.492905	0.269187	0.16764	0.0942149	0.516791	4.06838	1.27267	2.37403
Gm4956	0	0	0.0881205	0.0960038	0	0.154181	0.0783727	15.3265	13.7109	14.1381	13.9581	15.1414	13.5825	11.4639	9.32301	5.43046	3.97605	4.41636	3.94809	4.5391	5.07593	4.57319	5.37102
Khdc1a	0.100169	0.0806723	0.155454	0.199364	0.0833106	0.544832	0.0460284	0.591963	0.496899	0.653937	0.406356	0.643757	1.01714	0.593839	0.653394	0.85775	0.446086	0.625067	0.819687	0.856606	1.12645	0.439611	0.655787
Khdc1c	0	0.236712	0	0.0619795	0.13497	2.41903e-19	0.106452	0.295541	0.253422	0.565061	0	0	0.244626	0	0	0.257538	1.1617	0.603647	0.254398	0.265911	9.63105e-20	0.251549	0.477204
Khdc1b	0	0	0	0	0.0409277	0.0394416	0	0.0416109	0.161997	0.123117	0.0783121	0	0.0389423	0	0.113363	0.0634976	0.0549291	0	0	0	0.059721	0	0.112396
Kcnq5	4.1191	3.43086	2.81772	4.80939	3.28658	2.77508	1.99913	1.48711	2.27358	1.46523	1.62782	3.01289	2.01187	2.90468	2.57667	3.48456	3.31451	3.67835	3.53547	3.78055	3.61931	3.37035	3.31802
Rims1	0	0	0	0	0	0	0	0	0.0484389	0.0479381	0	0	0	0	0.066336	0.0721886	0	0	0	0	0	0	0
4933415F23Rik	0	0	0	0	0	0	0	0	0	0	0	0	0	0	0	0	0	0	0	0	0	0	0
Mir30a	0	0	0	0	0	0	0	0	0	0	0	0	0	0	0	0	0	0	0	0	0	0	0
Mir30c-2	0	0	0	0	0	0	0	0	0	0	0	0	0	0	0	0	0	0	0	0	0	0	0
Ogfrl1	15.8681	12.3414	12.5406	14.7502	14.1628	14.7748	13.9706	25.6282	26.7755	30.2995	27.1325	34.3802	23.1069	37.8629	39.0268	36.4849	31.1789	35.8074	35.1019	33.9411	28.835	28.8861	38.3063
B3gat2	0	0	0.0463698	0	0	0.0202587	0.020615	0	0.0418627	0.0211536	0.0201758	0.0443858	0	0	0.029275	0.062256	0.0283175	0.0529298	0	0	0.0803454	0	0
Smap1	82.6104	80.8593	79.3253	76.7608	76.7756	62.9306	69.5303	87.1287	60.5888	79.6998	80.9702	68.6325	80.5179	82.7244	107.07	49.4877	52.896	51.4233	52.7913	50.8273	51.7864	51.4567	57.2327
Sdhaf4	12.592	20.4824	33.692	15.5374	25.4121	25.0872	26.9481	19.3633	22.2342	21.4302	21.5158	11.0033	16.4168	9.15524	4.39359	23.1637	20.7151	20.9034	17.6679	18.6431	22.0155	15.305	21.3884
Fam135a	16.185	20.3453	17.0049	17.8192	14.1448	10.6374	12.2711	1.95366	2.43397	1.8253	1.75619	2.29964	1.89643	1.87224	2.38405	1.2994	2.40357	2.03116	1.36174	2.03263	2.32464	1.89417	2.56113
Col9a1	0.315296	0.0865261	0.489637	0.427236	0.446203	0.114381	0.261242	0	0.029352	0	0	0	0.0282795	0	0	0.0438098	0.159329	0.483626	0	0	0.112806	0.0628015	0
Col19a1	0	0	0	0	0	0	0.00853036	0.213054	0.319344	0.454879	0.35913	0.503795	0.348936	0.45944	0.447223	0.0127705	0.035141	0	0	0.0112735	0	0.0092658	0.0114654
Lmbrd1	14.6288	14.4239	14.337	12.4257	14.5151	15.8968	15.5068	23.2404	29.0997	23.8207	22.9589	30.3009	28.0697	26.5111	26.6566	36.4469	40.5643	37.0082	39.4274	34.9313	38.6217	31.4692	36.9904
Adgrb3	0	0.0323787	0.0548976	0.0798193	0.150068	0.432962	0.37427	0.0846922	0.131844	0.066809	0.159464	0.0524854	0.0792754	0.038159	0.138434	0.0244767	0.0446939	0.062666	0.0468393	0.0214733	0.0421455	0	0.0656655
Gm20172	0	0	0	0	0	0.114201	0	0	0	0	0	0	0	0	0	0	0	0	0	0	0	0	0
4931408C20Rik	0	0	0	0	0	0	0	0.0216142	0.0630347	0	0.0406506	0.178353	0.0607315	0.0243666	0.0294308	0	0.0284881	0.0265534	0.0897455	0.109335	0.161408	0.0449563	0.195433
Gm597	0	0	0	0.0382544	0	0	0	0	0	0	0	0	0	0	0	0	0	0	0	0	0	0	0
Mir6342	0	0	0	0	0	0	0	0	0	0	0	0	0	0	0	0	0	0	0	0	0	0	0
Phf3	42.2599	37.5007	32.8842	40.6072	29.6593	26.2909	23.6801	24.2329	26.9439	23.9817	24.6564	38.4112	27.5789	49.1857	53.059	34.2795	32.627	34.396	36.5132	36.214	33.1753	38.1037	33.6788
Ptp4a1	105.306	136.064	16.4563	123.919	18.5683	13.6836	14.8412	8.58817	7.70082	9.8751	9.96567	44.7848	7.6055	45.2253	42.8862	9.34674	7.25081	10.7711	27.3164	12.8954	9.71193	12.707	9.29984
Gm13363	1.36532e-33	2.83377e-22	106.076	3.00886e-25	104.555	90.6254	77.7749	29.5333	35.6338	36.5657	34.2457	6.40727e-32	33.5201	6.37806e-41	5.06505e-31	46.539	42.6449	44.939	34.0845	68.8214	49.6477	52.702	48.2398
4931428L18Rik	0	0	0	0	0	0	0	0	0	0	0	0	0	0	0	0	0	0	0	0	0	0	0
Lgsn	0	0	0	0	0	0	0	0	0	0	0	0	0	0	0	0	0	0	0	0	0	0	0
Pih1d3	0	0	0	0	0	0	0	0	0	0	0	0	0	0	0	0	0	0	0	0	0	0	0
Gm4850	0	0	0	0	0	0	0	0	0	0	0	0	0	0	0	0	0	0	0	0	0	0	0
Khdrbs2	0	0	0	0	0	0	0.0661103	0	0.0668841	0	0	0	0	0	0	0	0	0	0	0	0	0	0
Gm9839	2.847e-31	0	0	0.0766927	0	0	0	0	0	0	0.122549	0	0	0.073253	0.0886037	0.188542	0.171781	0	0.180206	0	0.0810628	1.49045e-38	0.0840797
Gm5415	0	0.023781	0	0	0	0	0	0	0	0	0	0	0	0	0	0	0	0	0	0	0	0	0
Prim2	37.7646	35.1567	35.4482	32.1933	31.7271	30.154	27.6853	20.8871	16.3457	25.0616	21.2979	22.9876	22.6623	20.1377	24.0269	16.4608	13.5477	15.3365	18.0226	13.5448	14.3318	12.7925	15.9077
1700001G17Rik	0.768964	0.301286	0.568519	0.49602	0.207185	0.398361	1.01085	0.210554	0.92114	0.933652	0.49513	0.434463	0.886865	0.118461	0.429938	0.60979	1.24887	1.29616	1.45667	0.66603	0.786596	0.765458	0.815955
Rab23	11.8693	13.3909	13.2163	14.5435	13.8219	12.8675	10.5713	2.33918	3.11661	3.06743	2.38553	3.46404	3.08154	3.65483	3.00786	4.14029	4.33053	3.86777	4.31511	4.60441	4.23643	3.55498	4.61674
Bag2	48.144	52.1002	48.0598	51.8329	48.2148	42.7481	40.6527	7.0643	5.41392	8.89168	8.24653	6.59745	8.63932	6.84501	8.21352	2.76286	2.51497	3.17437	4.42363	4.24116	4.55888	3.69602	3.79679
Zfp451	27.5086	25.1147	25.233	26.7694	23.676	21.5857	18.9806	10.3201	12.0624	10.7616	10.1212	14.7646	11.8241	13.5008	14.6986	18.0223	15.3668	16.5796	16.7558	19.6862	16.4579	17.5329	17.0619
Gm15455	0.117774	0.180918	0	0.219779	0.0738517	0.177487	0.0735744	0.037494	0.0368905	0.0759401	0.0355692	0.194552	0.0361607	0.0865856	0.0521656	0.109791	0.149946	0.0911667	0.313036	0.047957	0.0473464	0.0789309	0.0482937
Bend6	4.72962	2.89542	3.32175	4.21258	3.67549	3.70214	3.90424	1.6787	1.632	1.65409	1.72855	1.85384	1.50778	1.65371	2.55721	0.972329	1.38295	1.55019	0.696868	0.79666	0.457682	0.890718	0.758975
Dst	37.8081	37.4748	33.9202	37.3799	25.0117	24.6792	24.1667	4.88333	5.49717	5.03426	5.08461	6.90216	6.19337	5.14625	7.63783	7.02997	8.08481	7.76475	4.93815	8.03889	8.56073	6.50751	6.97027
Mir6896	0	0	0	0	0	0	0	0	0	0	0	0	0	0	0	0	0	0	0	0	0	0	0
Mir5103	0	0	0	0	0	0	0	0	0	0	0	0	0	0	0	0	0	0	0	0	0	0	0
Ccdc115	42.0833	39.5547	35.7522	37.6767	39.0656	32.9241	32.4952	23.7509	26.6279	23.0129	21.8947	30.992	21.2015	36.7333	34.4061	30.0808	30.209	30.8809	32.8002	31.9013	28.4023	31.3464	29.5709
Imp4	55.0504	66.1114	56.8638	56.4475	66.269	63.8112	49.8298	24.8435	28.9252	24.7667	26.2461	34.6352	26.9927	30.1772	30.1323	34.1589	33.2413	36.5522	39.2905	36.6499	37.0511	37.307	33.4905
Ptpn18	18.1911	15.3835	19.6626	14.6485	20.6141	25.8909	33.8234	53.7857	67.3841	61.6747	56.5874	63.1714	56.0239	48.3252	38.7996	69.3577	76.7801	80.286	77.8812	75.2879	73.5706	72.5618	82.2388
Prss39	0.235196	0	0.0811916	0.0884633	0.0738517	0.284159	0.432738	0.0751349	0.292077	0.444074	0.14138	0.387485	0.210938	0.0844401	0.102307	0.217453	0.296992	0.277395	0.415654	0.570295	0.467725	0.390193	0.291152
Cfc1	0	0	0	0	0.0887676	0	0	0	0	0	0	0	0	0	0	0.130543	0	0	0	0	0	0	0
Prss40	0.0749951	0.274579	0.233093	0	0.21246	0.136074	0.0691315	0	0	0	0	0	0	0	0	0	0	0	0	0	0	0	0
Amer3	0	0	0	0	0	0	0	0.0644014	0.0208512	0.0211536	0.0606769	0.0886097	0.100601	0.0482734	0.0585501	0	0	0	0	0	0	0	0
AA619741	0	0	0	0	0.0343793	0	0	0	0	0	0	0	0	0	0	0	0	0	0	0	0	0	0
Arhgef4	1.18742	1.11862	1.45239	1.29991	0.712869	1.46795	3.47701	4.00009	3.58704	3.09208	3.14668	4.55441	3.26003	3.14221	2.39433	5.19332	3.95455	6.83555	6.39392	6.23996	5.15287	6.73469	6.37008
Fam168b	60.2661	78.8562	75.7509	78.9845	82.4889	74.1148	75.6163	63.9003	82.7499	72.5438	68.6534	73.909	82.9464	54.9504	54.4558	98.538	102.891	119.833	120.994	113.988	121.636	100.512	109.928
Plekhb2	30.5063	39.9524	39.5919	37.3214	39.5693	42.1099	41.5491	31.7777	39.1683	33.7376	31.4694	36.046	35.1714	27.2342	27.9597	43.2866	40.7028	41.6058	43.1987	48.3563	38.2315	36.0764	48.9521
Hs6st1	25.6677	20.6724	18.617	25.8193	17.5618	16.95	26.1473	51.488	38.5559	54.9992	49.2655	49.3577	60.7641	37.2842	48.2731	18.6947	22.0592	23.4546	23.0517	21.1126	21.8105	22.8745	26.2342
Uggt1	60.161	52.7324	48.9424	58.7327	55.6049	46.0648	38.1666	21.1891	24.4125	19.7398	19.2008	27.2667	23.5562	22.9429	24.3209	30.2687	31.5365	34.1594	33.895	33.1158	32.9135	31.5171	32.3715
Mir6897	0	0	0	0	0	0	0	0	0	0	0	0	0	0	0	0	0	0	0	0	0	0	0
Neurl3	15.1613	13.413	14.1655	13.9573	34.2374	43.7707	49.8943	61.1973	79.2182	76.153	66.7399	65.1461	73.9326	54.5456	44.9521	78.1789	100.733	99.0791	96.5611	94.128	99.3069	83.014	102.223
Arid5a	11.8321	9.09365	8.24708	9.59505	10.1091	9.80967	10.1412	11.3967	17.0056	11.2595	12.2064	20.065	13.3058	14.2816	12.269	19.8063	24.3798	25.8471	26.5514	24.3806	25.0186	22.786	26.9746
Kansl3	41.1904	50.9886	46.647	47.3043	44.3902	38.1255	36.8259	20.2714	26.6139	23.3186	21.2879	23.906	24.6611	16.0309	15.6298	28.2217	28.3612	31.5683	31.6599	31.7728	30.4414	26.0381	31.5104
Mir6898	0	0	0	0	0	0	0	0	0	0	0	0	0	0	0	0	0	0	0	0	0	0	0
Fer1l5	0	0	0	0	0.0145521	0	0	0.0148505	0.0144354	0	0	0.0306165	0	0	0	0	0.0390645	0	0.0409397	0	0	0	0
Lman2l	9.43688	9.91245	10.4938	11.8922	12.6276	12.6138	14.218	10.2633	12.3901	11.4393	10.8818	10.7636	11.8113	9.79506	8.9334	11.1468	13.0851	12.9988	12.5717	12.2953	15.9755	12.6281	13.3668
Cnnm4	11.4121	12.0824	10.6988	10.8277	11.0978	10.3181	9.29721	4.12595	4.60666	3.94477	3.93907	6.17514	4.16776	5.26655	5.00541	5.41291	5.70785	6.58878	6.95259	6.2031	5.69735	6.45895	6.22693
Cnnm3	7.70266	7.54515	7.63397	8.35142	8.29177	8.96078	9.78717	7.69641	8.0625	6.93779	7.15017	8.10851	9.23567	7.35656	6.09544	8.40652	9.62129	10.0156	11.3036	10.4858	10.4316	9.69717	9.86494
Ankrd23	7.59686	8.54541	6.51772	10.7767	5.23292	4.89345	12.9702	6.6576	8.28818	7.17367	7.11923	8.698	8.60764	5.71143	6.32512	9.29406	10.3541	14.2709	10.9352	49.0318	11.0936	11.2947	12.4363
Ankrd39	4.21046	6.39945	6.39513	4.93831	6.65357	7.33668	6.64231	6.39294	7.3866	5.98952	5.76775	5.24482	7.21005	2.12219	2.63958	7.20893	9.46316	11.097	11.1663	9.94643	9.72269	7.18562	9.95076
Sema4c	17.6091	26.1031	22.9365	20.6719	22.1974	21.4469	27.2723	7.37308	8.86607	11.5685	9.05133	6.07665	8.58755	4.2194	3.74238	6.70024	9.6653	9.80529	5.2451	8.57465	8.31754	6.89701	9.02675
Fam178b	0.755408	0.789345	0.558392	0.487376	0.822556	0.68485	1.09242	0.123068	0.703807	0.713289	0.583754	0.533602	1.16147	0.581733	0.140769	0.59897	0.408898	0.382015	0.143021	1.04682	0.386304	0.644488	0.534358
Cox5b	527.032	519.573	509.905	476.73	488.289	434.371	451.469	290.347	292.736	332.696	285.906	314.413	257.01	252.099	223.859	281.169	302.759	280.822	323.612	297.964	304.402	312.868	293.611
Actr1b	58.3557	68.7429	66.2808	64.9773	74.866	67.9468	68.3236	33.84	41.9652	35.6976	33.1912	37.6097	37.4103	20.1242	20.9189	41.3043	44.6659	42.718	46.201	53.1788	49.7499	42.2417	47.0905
4933424G06Rik	0.173228	0.158418	0.179439	0	0	0.0785247	0.159411	0	0.080678	0	0	0	0	0	0	0	0.109517	0.102319	0	0	0.103481	0	0.107358
Zap70	3.65187	1.81284	2.18223	2.27706	6.70468	11.0282	13.2263	22.2985	33.4119	21.0397	21.0597	28.0954	21.9704	14.8584	13.3189	57.5356	41.7158	63.2766	72.6541	72.3003	57.2373	62.0093	72.5022
Tmem131	42.6263	37.0826	30.2898	43.2275	35.2648	36.211	35.6429	38.7396	45.5126	37.8719	41.8956	74.1579	48.7856	61.9107	84.9968	38.0326	37.8281	44.5423	54.2871	49.4734	52.9311	51.9684	51.0998
Cnga3	0	0.201041	0.113704	0.0619795	0.0518417	0.0249199	0.0252357	0.158063	0.307154	0.570844	0.22298	0.162964	0.295776	0.207346	0.143417	0.0762681	0.069429	0.162153	0.0729405	0.10003	0.0656393	0.191493	0.204119
Inpp4a	4.91869	5.15553	5.74933	5.29474	7.47831	8.29296	8.14792	11.1525	13.7614	13.505	11.9444	11.6727	13.3447	8.92261	10.0784	12.7403	11.88	14.4543	14.7091	15.3208	14.2073	13.7741	15.9037
Coa5	42.8614	43.8168	48.2234	44.7852	53.1836	58.8173	53.2977	45.6325	51.1943	50.0314	49.2813	50.0904	48.2464	43.0016	46.2441	62.2484	57.7127	60.1465	60.8017	64.82	57.9509	52.2227	61.4461
Unc50	21.441	32.8029	37.5379	26.235	38.0669	40.4447	39.4455	31.5226	38.1778	32.2989	33.1933	23.1846	37.2811	17.0751	16.5135	32.9013	38.334	35.7508	36.8956	33.1295	36.0681	27.9575	36.1821
Mgat4a	7.07647	7.51698	7.9344	6.98456	11.1793	10.8947	10.8645	14.0245	17.8199	14.0165	14.8294	17.6254	16.5664	13.4721	14.9113	20.87	22.2925	23.3766	22.0586	20.3434	21.8764	17.8282	21.6576
4930594C11Rik	0.141892	0.226834	0.110151	0.280103	0.334516	0.514176	0.391508	0.917205	0.891628	0.70294	0.703016	1.64746	0.794918	1.37572	1.10996	1.37744	1.70161	2.00761	1.59826	0.902773	1.05758	1.12923	1.22871
2010300C02Rik	1.16454	1.00337	1.39056	0.758467	0.506958	0.54806	1.13347	0.407728	1.0849	0.570996	0.625899	0.66433	0.72306	0.627707	0.467466	0.901205	0.565838	0.951143	0.564217	0.298658	0.614606	0.757908	0.526714
Tsga10	2.20866	2.15108	2.18649	2.25554	2.597	2.58199	1.9012	1.68355	1.90548	1.61026	1.89623	2.56433	2.50019	3.10942	3.16202	2.4177	2.53424	2.29386	1.71392	2.41485	2.37826	1.52319	2.0471
Lipt1	5.21269	4.70863	4.35503	2.90697	4.14679	5.29504	4.45018	2.28713	1.40425	1.83839	2.49119	2.2977	1.68997	2.91142	1.96657	3.05055	2.30071	2.66773	2.91476	2.13248	2.62306	3.06355	3.57651
Mitd1	53.9614	52.2892	54.8209	48.9686	46.3718	47.3221	41.8862	21.17	26.9865	26.1808	23.5778	29.0523	19.8151	28.0131	23.0156	35.3749	38.9961	34.666	39.1793	26.7885	29.0171	33.0393	34.6268
Mrpl30	101.617	142.015	142.764	114.558	129.18	131.842	110.552	78.9618	97.1714	105.832	91.1014	75.7452	83.163	55.7657	60.4807	108.265	113.189	110.225	111.134	111.744	107.603	87.6555	110.051
Lyg2	0.685518	0.48751	0.394232	0.816952	0	0	0.490673	0	0	0	0	0	0	0	0	0	0	0	0	0	0	0	0
Lyg1	0	0	0	0	0	0	0	0	0	0	0	0	0	0	0	0	0	0	0	0	0.145985	0	0
Txndc9	93.1969	95.2288	82.2967	89.9786	78.9899	73.0006	73.9668	53.2998	14.9878	25.9948	25.9644	20.7653	23.8655	31.1742	80.0339	32.5993	31.5655	33.1627	32.1575	39.6181	34.6658	29.6849	34.2948
Eif5b	115.683	96.1888	93.4972	108.356	89.8059	82.2903	108.983	59.5313	63.9967	65.0392	60.4797	90.6375	54.3426	132.267	110.764	67.0608	73.4999	70.2653	68.3426	64.6516	65.9786	67.6911	62.5737
Rev1	14.0236	16.7398	17.0515	16.7367	15.1298	15.6214	13.3269	14.0099	14.5804	15.1463	14.791	15.4301	13.8122	11.3141	11.1211	16.0268	16.6147	17.1409	21.8468	17.5058	19.1959	16.1734	17.7009
Aff3	0.430958	0.307872	0.167358	0.425764	0.317599	0.903572	2.14432	17.3496	23.7514	17.1389	17.1354	28.9308	20.3747	31.651	32.9187	41.8036	37.5626	40.6814	46.7912	31.4133	42.3646	30.2995	38.2761
Lonrf2	0.0385538	0	0.0198982	0	0	0.0349596	0.0707309	0.0552852	0.125428	0.0908541	0.0693451	0.171226	0.120845	0.145127	0.15058	0.0801702	0.121458	0.181625	0.153032	0.326573	0.183647	0.172275	0.142796
Chst10	0.219176	0.0287201	0.259209	0.176743	0.265757	0.766423	0.633912	10.1722	10.0639	10.8806	10.3033	9.1336	9.26843	7.69631	5.80082	18.0326	13.9227	20.1714	18.3932	15.3777	13.302	14.8997	14.4195
Nms	0	0	0	0	0	0	0	0	0	0	0	0	0	0	0	0	0	0	0	0	0	0	0
Pdcl3	77.0152	69.3129	66.3602	68.2208	69.9798	67.5838	71.6639	37.7974	41.7668	44.5811	39.9682	32.6045	39.9969	41.6572	36.447	50.7917	44.4438	47.7905	48.6967	50.9731	50.2227	33.5252	47.2017
Mir6349	0	0	0	0	0	0	0	0	0	0	0	0	0	0	0	0	0	0	0	0	0	0	0
Npas2	0.724248	0.405923	0.290122	0.50117	0.572988	1.31323	1.48357	0.895591	1.21899	1.03699	0.82153	1.4785	1.06875	1.43564	1.18875	0.907768	1.38705	0.82705	1.02242	0.679988	1.39403	1.04669	1.04127
Rpl31	1999.36	2155.16	2213.69	2217.98	2031.92	2034.29	2049.73	2274.9	2553.15	2548.28	2365.86	2332.12	2047.53	2034.57	1729.28	3036.03	2864.39	3283.78	3094.7	2864.32	2883.7	2897.58	2963.6
Tbc1d8	2.72799	2.63511	1.88997	2.48359	3.46558	5.38504	7.63272	15.9708	13.671	19.1647	17.3644	15.2247	14.2679	21.3361	18.0566	21.9519	20.3572	25.6886	19.5752	25.0279	16.8551	25.3059	22.4163
Cnot11	23.7932	25.0031	23.2237	22.6477	23.6087	20.2334	21.1912	14.5735	18.3269	16.0669	16.1254	19.9948	14.9967	19.4959	14.8504	20.4191	19.6389	21.4369	22.7832	22.3315	21.9612	19.8992	20.2389
Snord89	0	0	0	0	1.95998	0.941938	1.91222	0	0	0	0	0	0.931989	0	0	1.44182	1.31233	0	0	0	3.71938	0	0
Rnf149	52.1381	50.6044	48.3785	56.3715	70.6086	77.0423	67.0305	30.2609	34.913	35.4629	32.953	30.0625	25.9391	25.4928	23.7114	25.0564	23.0614	22.629	23.6229	24.1168	22.0252	20.4486	26.0275
Creg2	0.724072	0.431167	0.505449	0.665406	1.04848	1.25191	0.991832	0.177471	0.392162	0.0954197	0.106259	0.216421	0.181267	0.163363	0.351612	0.420716	0.765766	0.496726	0.893343	0.980256	1.02494	0.787936	0.979945
Rfx8	0.0487644	0	0.0504561	0	0.0920418	0.0885644	0	0.0936614	0.0455518	0.0461119	0	0.0965473	0	0	0.0636888	0	0	0.115242	0	0.118461	0.0582863	0.0485596	0.060454
Gm3646	0	0	0	0	0	0	0	0	0	0	0	0	0	0	0	0	0	0	0	0	0	0	0
1700066B17Rik	0	0	0	0	0	0	0	0	0	0	0	0	0	0	0	0	0	0	0	0	0	0.183085	0
Map4k4	80.9595	75.3563	70.0472	83.6885	70.8617	71.131	70.448	35.3862	47.2582	38.3435	35.3058	54.5121	38.556	62.3551	59.8972	71.0467	70.8816	77.0415	77.103	81.1911	72.7754	75.7046	71.408
Gm16894	0.227626	0.104087	0	0	0.107322	0.309617	0.314202	0	0.10602	0.107442	0	0.112584	0.204138	0.122752	0.44551	0	0.431415	0.268543	0.452839	0	0	0.226669	0
Il1r2	5.52253	5.78005	3.45944	4.92194	8.77326	10.7376	21.7325	3.27285	3.7909	1.92118	2.42379	2.87406	3.38922	1.48835	2.2752	11.1931	6.976	7.20181	7.901	7.93045	5.54957	4.99135	10.075
Il1r1	10.3145	8.98426	8.08718	9.37546	12.5259	17.305	21.7748	11.0323	12.4108	12.8506	11.8579	12.4301	12.0066	10.9529	10.6471	15.9203	21.4246	18.9331	17.5022	19.2442	16.1555	15.264	14.2381
Il1rl2	2.40389	1.41954	1.29587	2.1485	2.45657	2.45184	7.28191	2.49577	2.89286	2.22265	3.20572	3.56561	3.90829	3.34757	3.59382	3.96151	3.73262	4.31369	3.71889	6.49836	4.24342	4.2379	3.3479
Il1rl1	64.2581	68.8792	59.0217	95.9375	42.9373	73.2521	17.0605	4.53559	2.97193	6.45049	5.15784	2.08403	4.43402	3.39569	4.11844	1.86697	1.96517	1.24075	1.64009	2.10403	1.95591	2.64247	1.8772
Il18r1	1.89407	1.32021	0.948006	1.35233	4.53624	7.8609	8.82377	7.90622	11.8592	7.1548	7.12625	8.88575	9.55493	14.0751	14.2182	23.9962	16.5526	18.5679	20.932	26.0969	15.7005	18.7804	27.1647
Il18rap	19.0817	21.6976	20.6328	20.4275	19.7843	21.5861	15.7723	7.19766	8.70937	8.35615	6.39305	6.97246	6.77287	6.67583	6.2809	8.95387	7.72146	6.97629	7.25776	7.09746	6.19771	6.90044	7.49282
Slc9a4	0.127809	0.16354	0.185124	0.14419	0.217008	0.347445	0.164565	0	0	0.0482425	0.0230154	0.0505415	0.0458963	0	0.0333237	0.0354735	0.129135	0.150823	0.101723	0.154966	0.152441	0.101752	0.126467
Slc9a2	0.111788	0.204516	0.0868768	0.063083	0	0	0.488896	0.107189	0.0521279	0.131944	0.125987	0	0	0.03019	0.0364381	0.155197	0.0706231	0.0989557	0.0370066	0.576379	0.0333577	0.0277974	0.0345699
Mfsd9	2.41674	2.52133	2.46915	2.20367	2.36726	2.21895	2.79423	1.30641	1.29887	1.08249	1.31277	0.85791	1.25064	0.968686	1.01061	0.945902	0.978489	1.68172	0.903891	1.20233	1.29413	1.51135	1.26571
Tmem182	0.534648	0.97758	0.0922067	0.301805	0	0.0808554	1.06594	0.170855	0.0830839	0	0.0804044	0	0	0	0	0.865554	0.45018	0.630732	0	5.72693	1.48872	0.354846	0.551556
4930448I06Rik	0	0	0	0	0	0	0	0	0	0	0	0	0	0	0	0	0	0	0	0	0	0	0
Pantr1	0	0	0	0	0	0	0	0	0	0	0	0	0	0	0	0	0	0	0	0	0	0	0
Pou3f3	0	0	0	0	0	0	0.0293231	0	0	0	0	0	0	0	0	0	0	0	0	0	0	0	0
2900092D14Rik	0	0	0	0	0	0	0	0	0	0	0	0	0	0	0	0	0	0	0	0	0.0410694	0	0
Mrps9	49.4547	50.8837	46.4541	47.896	48.7141	51.2012	44.159	31.1739	35.1347	35.5302	31.3353	36.681	30.9064	26.3397	24.0642	44.0684	46.9287	44.8294	47.7449	44.1754	43.0736	44.959	45.4115
Gpr45	0	0	0	0	0	0	0	0	0	0	0	0.0249468	0	0	0	0	0	0.0299168	0	0	0	0.0252236	0.0312693
Tgfbrap1	14.0126	12.3507	10.4762	13.6169	12.1428	12.23	13.4207	10.6128	15.246	11.7564	11.7646	16.878	13.5085	14.1254	14.258	15.8581	16.7964	17.8106	16.626	17.1931	16.4355	16.6602	16.6351
AI597479	10.6785	14.5163	15.0576	12.1189	13.67	12.1138	10.9448	9.17749	9.34308	8.66965	8.48087	7.93324	7.90606	7.61386	6.52366	10.8987	11.7763	12.9327	12.5492	11.8531	12.1026	9.92761	11.2611
Fhl2	9.10504	7.86875	9.61703	9.15237	9.05903	16.132	16.9873	2.3905	1.99048	3.59216	3.14848	1.91183	3.18848	1.88251	1.52869	2.19989	6.85368	3.74067	4.05213	4.38664	4.80387	2.60729	3.78289
Nck2	15.7312	15.7633	16.3543	19.9392	16.8968	14.2295	18.9136	14.2324	16.4917	13.7913	13.2938	15.9713	14.5527	10.6554	9.87176	16.6052	16.4487	18.4366	14.7933	15.2357	16.7569	15.1352	13.8108
1500015O10Rik	13.7472	8.54724	23.7893	13.2846	15.6644	19.8408	13.8654	3.37254	4.50818	4.25782	2.97437	2.28376	3.55132	1.65984	2.58274	1.52625	2.08389	2.46539	0.291583	0.533433	2.23102	0.985435	2.04223
Uxs1	52.1165	51.6102	48.6572	57.089	50.3993	46.7563	39.9907	11.5598	13.3269	12.9238	11.7809	15.5977	13.5943	12.004	12.8122	15.5594	19.7306	18.9767	21.122	16.9718	17.0707	14.7028	20.1977
Tpp2	49.6809	57.5047	51.1511	50.3226	51.0627	49.5525	41.8141	25.9892	32.663	28.4453	28.18	34.5157	29.2063	36.0809	35.832	46.3807	38.6365	43.4739	46.1007	44.7575	42.7163	42.5614	41.8427
Mettl21c	0	0	0	0	0	0	0.248269	0	0	0	0	0.0889337	0	0	0.117256	0	0.113611	0.106037	0.238487	1.63573	0	0	0.111353
Tex30	26.9785	47.4463	41.5554	34.4932	40.4386	39.9669	36.234	15.5366	17.5493	16.9858	17.3303	15.3441	15.0271	10.4868	8.76289	23.57	18.8217	20.313	24.1598	24.0601	20.176	17.9844	20.0702
Kdelc1	53.7636	59.6642	55.7836	56.5441	54.4784	49.4396	49.0087	6.3628	7.59496	6.70616	6.44042	6.39917	8.36796	6.88609	6.63391	6.58974	8.65253	9.56931	7.91262	7.18515	7.72266	6.86081	7.59514
Bivm	13.7848	13.7028	14.8883	13.0595	12.0728	11.9501	11.4762	3.24977	3.79619	4.28688	3.47637	4.40797	4.46461	3.89176	3.38968	5.61688	5.14747	5.35653	4.06161	5.73731	4.86269	5.39063	5.72159
Ercc5	11.544	10.9557	12.2502	10.3651	9.3497	9.03016	10.3992	9.07883	12.2748	9.95773	8.82625	12.8597	10.027	11.5761	10.1996	14.3301	13.844	15.6031	14.1773	13.7624	13.4561	16.7236	13.9591
Mettl21e	0.0306318	0	0	0	0.0289222	0.0555769	0.0847705	0	0	0	0	0	0	0	0	0	0	0	0.0407609	0.0744408	0	0	0.0760886
Gulp1	18.5224	18.3031	19.2428	19.9633	15.0126	12.3461	9.05978	3.99391	5.71707	4.92697	5.79853	6.23022	5.18072	6.7218	7.23561	2.41362	3.19186	1.78103	2.08864	3.02434	2.89781	2.8096	2.72182
4930521E06Rik	0	0	0	0	0	0	0	0	0	0	0	0	0	0	0	0	0	0	0	0	0	0	0
Col3a1	828.483	625.903	838.208	1029.84	1027.06	1891.17	1864.37	54.8545	69.3065	79.1878	73.5974	45.6725	92.2479	31.2208	26.7276	97.6469	153.458	217.174	99.2613	88.0643	254.1	93.0909	58.287
Col5a2	38.8126	42.526	31.6646	48.2679	76.3189	106.478	145.78	7.0174	8.23861	10.0653	9.25025	7.00729	9.42868	6.10206	7.42885	8.4615	12.5697	15.2418	8.57463	10.7955	17.0365	8.75961	7.03646
Wdr75	51.7426	69.0807	58.432	53.5633	56.4635	55.6566	44.6952	21.0325	24.6964	23.6196	23.1905	25.5115	22.9732	26.8733	20.6258	28.9526	26.0712	28.5423	32.1768	29.6523	29.4478	27.0601	28.4196
Slc40a1	1.04025	1.05679	1.58492	1.98978	0.62683	2.54076	10.3964	224.985	247.285	205.173	234.275	223.887	283.274	141	147.16	4.85171	8.28525	5.65906	5.55546	7.84849	5.48232	5.86782	37.8553
Stk-ps2	0	0	0	0	0	0	0	0	0	0	0	0	0	0	0	0	0	0	0	0	0	0	0
Dnah7b	0.0554541	0.0362202	0.114947	0.0627152	0.0223738	0.0442822	0.0909905	0.0452868	0.174508	0.0634609	0.0720352	0.080996	0.0992102	0.0908766	0.0814407	0.0934727	0.0829054	0.0925829	0.0336099	0.0356099	0.0441182	0.0507903	0.0427347
Dnah7c	0	0	0	0	0	0	0.0101298	0.0198497	0	0.0106529	0.0186813	0.0165232	0.0248798	0	0	0	0.0112588	0.0102673	0	0	0	0.00892262	0
Slc39a10	25.955	40.9296	35.7362	24.8974	24.3063	26.0914	24.6917	7.01784	10.3619	8.14187	7.79101	10.1804	10.1709	7.93722	10.4788	12.7577	12.5827	13.216	13.5478	12.7474	12.7559	10.9746	13.4522
Mir6350	0	0	0	0	0	0	0	0	0	0	0	0	0	0	0	0	0	0	0	0	0	0	0
Tmeff2	1.25766	0.775442	0.726461	0.726466	0.63447	1.644	2.28791	0.140124	0.217975	0.193274	0.184571	0.0578312	0.393596	0	0.076302	0.649343	1.21919	0.828289	0.69812	1.2059	2.12915	0.902557	0.289588
9330175M20Rik	0	0	0	0	0	0	0	0	0	0	0	0	0	0	0	0	0	0	0	0	0	0	0
Sdpr	3.964	3.24427	5.22753	5.5936	5.69895	6.37574	7.47224	35.0768	33.0279	38.4875	31.2979	32.0288	37.963	40.2666	35.1238	8.82812	12.4779	13.0503	7.96929	7.94691	17.1285	9.4518	12.7824
Nabp1	18.4446	24.5414	19.9445	16.7823	22.5592	30.241	21.6922	23.8845	29.5106	27.2278	25.9663	26.0985	24.4488	27.6381	25.8601	39.9526	34.5318	35.1493	38.1016	42.7362	34.9167	35.9111	40.9272
Myo1b	40.841	45.8365	40.3745	48.3824	43.389	31.7676	44.7668	4.0592	4.61709	4.5739	4.07014	3.67025	4.03439	3.1865	3.19145	9.35792	11.2038	9.7104	6.47025	9.89257	9.56594	7.75616	7.27532
Stat4	3.2651	2.91829	2.16428	2.73353	4.81019	11.6073	6.17829	25.3486	31.41	28.6495	24.9049	33.7736	27.6424	40.342	32.0213	62.5198	46.2042	56.3153	56.6746	48.7147	45.6188	57.9248	53.7731
Stat1	262.238	133.135	188.654	272.397	301.826	353.891	279.325	133.957	147.441	138.635	128.81	164.335	144.4	123.453	174.202	227.684	188.004	213.809	220.861	246.391	207.596	188.631	307.071
Gls	70.1829	106.657	93.8948	90.9817	99.8488	88.5173	65.3491	39.1005	48.8122	41.3654	41.3404	39.2499	39.5547	32.9494	31.802	64.7367	61.3514	60.5032	63.9231	62.3769	60.3442	53.4657	59.8442
Nab1	38.5702	34.8085	33.8773	42.2285	39.9853	40.7312	35.7856	33.5738	38.331	34.1064	33.3131	41.0409	32.1328	45.4282	44.6675	39.6656	38.4521	40.4504	41.1476	41.0586	39.1895	37.9844	38.7291
Tmem194b	6.38039	7.8468	9.84231	6.03776	6.81382	8.56421	7.51614	22.2873	31.7905	24.2771	21.7968	25.6106	23.8582	17.9212	16.8126	37.6575	36.7829	40.319	40.3824	33.6295	35.4892	29.9091	36.7362
Mfsd6	2.92833	2.28425	2.05218	2.17314	2.22137	3.622	7.06474	5.49485	8.65997	6.29952	5.59453	8.57942	6.58527	8.06855	7.74341	10.3831	10.0952	9.64614	9.49961	11.6326	9.91566	11.48	10.7678
Inpp1	22.1801	18.8753	24.0439	19.8871	21.2902	22.2087	14.4383	12.8197	19.2326	12.84	13.7475	18.0725	15.1102	10.8607	11.9227	28.3432	26.0084	30.8531	28.6156	27.9715	26.672	30.5559	27.3283
Hibch	20.8617	26.4629	22.3032	21.8688	21.4619	23.5368	17.2466	11.9734	15.4842	15.1533	11.9354	13.3746	14.086	11.1216	11.2908	16.9409	15.1311	16.9731	13.6796	15.4289	21.5439	16.5461	18.5889
1700019D03Rik	0.11707	0.214212	0.121166	0.132235	0.331423	0	0.754404	0.33671	0.872701	0.331762	0.739033	0.694784	0.84035	0.378678	0	1.13746	1.47916	0.967075	2.01856	1.70409	1.95627	1.28228	1.8845
Mstn	0.109324	0.09988	0.226164	0.0411971	0	0	1.13934	0	0	0	0	0	0	0	0	0	0	0	0	1.987	0	0	0
1700019A02Rik	0	0.142503	0	0	0	0.141273	0	0	0	0	0	0.154054	0	0.167961	0	0	0	0.18375	0	0.377751	0	0.155116	0.192827
Pms1	13.3115	16.2967	14.8112	11.2797	11.5833	11.8047	9.46177	5.28179	5.79534	4.41305	4.96878	6.21483	4.91492	6.81053	6.89645	7.51436	5.53726	7.56772	9.44544	8.95043	7.3464	7.76508	7.66098
Ormdl1	23.5208	29.7481	27.1033	23.7782	27.2464	24.9875	23.4661	18.7584	22.2775	19.283	20.8218	18.6754	21.7814	16.768	17.7387	26.2832	24.1251	24.6561	31.5682	23.8652	27.3994	21.4881	27.3103
Osgepl1	14.4742	15.9565	15.0372	13.2546	11.9372	10.1272	10.2873	9.5639	9.08854	9.27899	11.1276	12.1034	10.931	14.0359	12.2843	9.50939	7.26855	9.29528	10.2299	9.31082	10.2489	9.20162	10.823
Asnsd1	49.668	58.5917	63.2293	50.4949	58.0029	56.3705	55.9304	65.0749	70.1324	68.9164	66.6943	71.3327	66.7085	68.393	69.4532	80.9611	77.3061	80.0063	85.9545	84.6252	81.5517	63.625	81.8745
Dnah7a	0	0	0	0	0.0150978	0.070995	0.015639	0.0338181	0.0397776	0.00821796	0.00956484	0.0280246	0.046669	0.0202289	0.0116789	0.0938275	0.0363351	0.047088	0.135155	0.215091	0.0885951	0.177938	0.114654
Stk17b	22.779	22.2743	21.4394	24.4762	33.7615	46.0503	42.5784	136.72	180.92	149.54	147.56	169.92	156.576	144.251	135.294	314.595	254.852	296.147	338.551	376.999	278.366	322.665	294.841
Hecw2	0.148582	0.327445	0.178906	0.147868	0.189541	0.388142	0.615252	0.493891	0.520958	0.511492	0.543402	0.561465	0.603451	0.659277	0.661024	0.71958	0.816601	0.721544	0.803597	0.815807	0.719342	0.721874	0.616526
Mir7681	0	0	0	0	0	0	0	0	0	0	0	0	0	0	0	0	0	0	0	0	0	0	0
Ccdc150	0.102634	0.0234151	0.0264717	0	0	0.0233064	0.0472724	0.147476	0.238986	0.21808	0.208185	0.25368	0.184049	0.193553	0.100438	0.0711244	0.129646	0.0302709	0.102081	0.0934089	0.0918233	0.102095	0.190569
Gtf3c3	11.6998	15.9568	13.4208	13.0245	13.427	12.4627	10.4378	7.13208	8.3565	6.41397	6.65085	7.35914	7.63764	5.53581	5.80892	12.5832	11.0435	13.3826	12.1528	13.0449	12.333	9.77078	11.2248
Pgap1	0.63693	0.33769	0.401339	0.812906	0.975352	2.15925	3.44058	6.82963	10.1656	6.7646	7.44862	10.4934	9.06722	9.89804	10.3651	14.2715	11.4282	13.735	13.6367	12.5044	11.8757	11.2579	13.8509
Ankrd44	15.2057	17.8149	15.8528	15.496	15.4981	16.2795	13.4662	30.3785	44.0394	31.3304	29.7828	43.0782	35.2825	52.8824	50.5094	74.0545	62.9286	70.3566	73.4186	73.8535	69.6786	73.5665	70.2355
Sf3b1	164.173	206.928	176.702	135.179	181.802	138.34	155.358	184.733	231.162	201.674	190.365	228.965	201.367	205.05	200.476	267.305	296.095	329.04	333.977	319.211	298.528	252.072	304.822
Coq10b	28.1235	34.7313	32.1171	31.9917	32.6432	31.5377	29.938	13.3933	12.8766	15.2723	15.9068	11.4076	14.3325	12.8363	10.3068	14.5546	14.8662	11.9683	14.2343	14.0774	14.544	13.7448	15.5038
Hspd1	806.338	1001.52	958.108	865.044	944.95	920.174	700.62	130.39	140.355	146.17	147.594	135.305	121.656	139.739	107.691	151.222	125.405	141.993	170.525	142.278	162.053	130.927	136.366
Hspe1	732.865	735.864	947.633	699.109	786.722	851.642	727.965	237.247	250.623	273.46	240.759	188.371	208.603	245.365	194.914	288.313	262.268	284.356	307.268	256.705	270.37	216.122	253.664
Mob4	37.8398	46.8223	49.4132	49.9352	47.7104	39.6828	42.4277	22.2279	24.0651	23.7275	22.6452	23.537	21.6043	22.8781	19.2762	28.6388	31.6842	30.0395	29.8591	29.3374	28.5723	29.2626	29.5325
Rftn2	1.00962	1.14167	0.797348	1.19968	1.00246	1.70997	3.25167	3.13155	4.38083	4.18949	4.2154	5.7005	5.09974	6.41561	6.20444	5.64082	6.10788	5.86175	4.86145	4.76797	5.64319	4.9457	6.01865
Mars2	7.15006	9.48073	8.94316	8.33946	8.59827	9.18524	6.17438	5.3906	6.44012	5.31169	6.3237	6.23232	7.56856	4.96833	5.17265	10.9099	8.77518	9.87556	11.2784	9.20471	10.0286	8.7373	10.2777
Boll	0	0	0	0	0	0.171571	0	0.181441	0.793467	0.446814	0.170673	0.467833	0.679018	0.203974	0.493783	0.525363	1.07589	1.22818	0.376502	0.688577	0.790541	1.41321	0.468518
Plcl1	0.402262	0.326897	0.262052	0.319645	0.716689	0.972416	1.45336	1.52769	1.98487	1.74449	1.46402	2.18041	2.27179	1.79899	2.2548	2.43969	1.73146	2.14463	2.15335	2.54745	1.67129	1.39416	2.06568
9130227L01Rik	0	0	0	0.0579334	0	0	0	0	0	0	0	0	0	0	0	0	0	0	0	0	0	0	0
1700003I22Rik	0	0	0	0	0	0	0	0	0	0	0	0	0	0	0	0	0	0	0	0	0	0	0
Hsfy2	0	0	0	0	0	0	0	0	0	0	0	0	0	0	0	0	0	0	0	0	0	0	0
Satb2	7.35321	7.50015	5.87032	6.77857	6.44802	4.73999	4.65847	0.354061	0.395851	0.453662	0.349714	0.383597	0.497133	0.318758	0.530221	0.153778	0.256734	0.0435476	0.244923	0.224038	0.198353	0.183943	0.182925
9130024F11Rik	1.4154	2.67115	1.97116	2.16156	0.964256	0.593776	0.578821	0.075282	0.0732999	0.0248061	0.0236132	0	0	0	0	0	0	0	0	0	0	0.0260815	0.0972823
BC055402	0.147878	0.18915	0.275376	0.0332887	0.0836744	0.0536048	0.0543811	0	0	0	0	0	0	0	0	0	0	0	0	0	0	0	0
4930558J18Rik	2.09405	2.13224	2.2659	1.66554	1.79573	2.07104	1.35775	0.729735	0.443328	0.719072	0.858145	0.282352	1.02455	0.461739	1.05561	0.792479	0.420839	0.449284	0.504863	0.461676	0.624829	0.284323	0.765924
1700066M21Rik	10.2305	13.6894	13.6135	11.6593	12.2539	10.8352	9.26522	5.94463	5.90008	5.98024	5.97294	5.87691	5.56427	4.76175	5.80502	6.98598	6.8513	6.89751	8.22565	7.40417	7.55767	6.40181	7.35767
Tyw5	13.898	18.988	14.0536	16.4233	16.1999	13.7336	14.4968	7.28485	7.99321	8.2869	6.91598	8.96043	7.27603	10.0685	9.0108	11.0897	9.33232	10.5891	9.8375	10.7154	10.2564	9.83049	11.1659
9430016H08Rik	32.3481	32.2922	28.0218	35.4775	29.1922	24.2736	28.5179	11.937	15.862	14.1982	12.6251	16.4166	11.1071	10.0914	8.07758	18.8205	16.3868	16.8711	17.788	18.5016	18.8227	14.6751	16.424
Spats2l	1.45343	1.31216	1.21521	1.58866	1.45612	2.24351	4.64336	1.42521	2.06844	1.70005	1.67265	1.40544	1.90014	1.60329	1.9063	1.58549	2.15008	1.60082	1.05388	1.30951	1.45231	1.3051	1.13056
Kctd18	11.222	14.4049	13.3876	12.8822	13.713	13.863	15.2055	9.82827	12.3951	11.7012	9.99675	10.9678	10.0018	9.38098	8.6243	15.7286	16.1546	19.5695	16.068	17.0222	14.2012	15.1546	18.0021
Sgol2a	32.8533	34.8894	31.6056	29.6247	29.0217	27.4975	22.6918	7.9346	5.4375	7.94662	7.52559	7.24769	7.91379	6.38971	9.29716	6.59275	4.54376	5.01806	7.40936	6.17232	6.20919	5.94555	5.82512
Aox1	1.40413	2.03766	1.49929	1.23279	1.5136	1.47494	2.48162	1.11056	1.01738	1.26267	1.04481	1.41047	1.19949	0.456528	1.07586	0.804185	1.40769	1.34112	1.00472	1.97286	3.24466	0.976169	1.48981
Aox3	0.313536	0.163906	0.185479	0.0757732	0.168986	0.101473	0.412301	0.214671	0.438195	0.380766	0.262585	0.487272	0.783637	0.458827	0.204614	0.373004	0.254687	0.369977	0.0593536	0.271637	0.561342	0.445959	0.63772
Aox4	0.235724	0.125673	0.162561	0.155225	0	0	0.632668	0.319948	0.292718	0.333893	0.354198	0.33014	0.229018	0.16934	0.128156	0.735898	0.372221	0.533015	0.651102	0.357352	0.328197	0.195611	0.291847
Aox2	0	0.0186589	0	0.0461628	0	0.074222	0.0565136	0	0.0190868	0.0193274	0.0183824	0.020249	0.0183894	0	0	0.0567576	0.0257587	0.0483272	0.108517	0	0.0243906	0	0.0253629
Bzw1	203.654	270.815	253.171	230.856	261.692	242.012	231.513	105.359	129.168	115.103	108.803	116.713	118.883	102.274	90.3904	185.184	168.871	173.89	195.474	186.373	177.467	163.711	172.614
Clk1	89.411	88.3863	82.7757	96.3904	85.7564	93.1845	100.009	167.107	207.966	178.108	172.188	222.213	195.178	305.648	230.369	245.838	236.08	245.596	254.922	236.96	262.613	249.171	254.718
Ppil3	49.2065	58.3707	51.1983	46.0498	54.7018	54.3129	42.7856	22.1882	25.8437	28.8493	25.0821	27.3631	22.6711	24.6228	21.8017	33.1401	33.0069	34.5415	36.2125	29.7836	32.6053	30.5922	33.1908
Nif3l1	23.8852	28.7726	25.0552	25.1852	28.111	29.4376	23.6135	7.86579	7.77636	9.72109	8.69563	8.98732	9.15098	6.64901	6.17112	10.7469	12.1257	11.5447	12.0522	11.4154	12.0636	9.27918	10.9073
Orc2	38.9754	50.2287	42.9264	41.8775	45.3146	43.3392	41.5109	20.6947	21.5285	24.1657	23.664	21.202	21.8278	18.2077	18.3474	20.7541	19.1767	21.4104	22.9083	22.2658	21.0776	19.4446	21.7059
Fam126b	3.68409	4.83686	4.6615	4.22233	4.20609	3.76739	3.24545	3.62736	4.62495	4.0303	4.12125	4.38691	3.30453	3.76578	3.89794	5.65803	5.06525	6.10923	5.5256	5.47533	6.46045	5.18816	5.61736
Ndufb3	122.241	124.139	120.39	119.182	111.706	121.036	123.264	107.359	106.339	124.721	102.25	107.736	87.0467	81.1404	61.073	114.655	116.859	108.854	126.751	108.873	110.604	101.987	105.595
Gm20257	8.81615	7.93022	7.69562	4.4651	8.29432	6.34293	6.59966	15.2512	19.6965	15.4486	15.4106	21.4787	12.6317	25.1006	21.5506	17.3377	25.46	21.1556	18.8244	18.459	18.7321	13.2408	22.6246
Als2cr12	0.247871	0.169942	0.192408	0	0.409095	0.224638	0.456197	1.36581	1.44322	1.40436	0.949759	1.65443	1.27845	2.33812	2.18286	0.343916	0.0782996	0.146221	0.246532	0	0.517582	0.185144	0.38357
Cflar	30.9295	31.0967	29.2469	30.6245	35.4168	35.9679	33.6046	29.8975	40.8072	30.739	30.7209	39.8099	34.2751	38.7786	39.2335	58.5356	53.5347	58.7335	60.0955	65.7176	55.4166	54.9175	62.9053
Casp8	79.6133	88.9483	77.5007	74.2358	82.7854	79.988	88.5706	53.71	69.6304	61.8045	55.3248	72.9136	57.9258	84.1293	76.9194	103.188	85.9548	109.762	104.257	96.443	90.8147	104.48	91.2482
Trak2	22.7916	23.896	21.9646	22.1572	23.4136	20.488	23.1018	100.904	48.1452	82.0477	82.9971	54.176	97.9387	51.3013	89.4281	31.4494	32.858	32.5555	34.7824	33.6875	32.1986	31.1622	40.1253
Stradb	7.16538	9.59598	10.2952	8.61257	9.78045	8.06259	10.1238	47.2205	22.5003	38.6069	37.9609	21.318	45.4339	25.5697	32.6238	12.9269	14.4823	13.1788	16.6557	16.7137	14.3352	12.9239	15.9147
Als2cr11	0	0.125673	0.189743	0	0	0.041593	0.168652	0	0	0	0	0	0	0.0493461	0	0	0	0	0	0	0.164098	0	0
Tmem237	22.7274	26.4272	29.1434	29.3268	28.024	21.612	20.5898	2.41285	2.96985	3.19511	3.49894	3.23126	3.65208	3.00322	2.79577	3.56846	4.02688	3.16039	3.39692	3.85857	3.94015	3.80275	2.58892
Mpp4	0.0426028	0.0384154	0	0	0.0785812	0.113305	0.0390975	0.273191	0.0846878	0.136053	0	0.12684	0.298867	0.0450552	0.0590172	0.115289	0.169052	0.307488	0.161613	0	0.140963	0.0415245	0.319294
Als2	10.466	12.403	11.4601	12.0382	10.88	9.95919	9.91903	5.93772	6.97808	6.25296	6.11268	6.0611	6.72002	4.39456	4.7695	7.91521	7.92497	9.14304	8.4375	9.11434	8.88086	7.42705	8.99722
Cdk15	0.330612	0.120917	0.478977	0.224009	0.249386	0.299756	0.851792	0.0633721	0	0.124943	0.0596308	0.0654448	0.118681	0.142521	0.172536	0	0.250593	0.155957	0.0876002	0.080167	0	0.263217	0.0818213
Fzd7	14.5404	16.7667	15.07	17.5612	14.3474	12.2613	15.8665	3.48356	3.51903	4.12298	3.863	2.95182	3.9528	3.39339	3.55038	3.86094	5.3358	5.79855	2.77371	4.50653	4.36215	2.6888	3.69551
Gm973	1.73862	1.96229	1.32145	1.3801	0.794361	0.566346	1.92502	0.0780756	0.0253422	0.0512862	0	0.0268907	0.0244162	0.0585411	0.0708518	0.150762	0.137323	0.0640822	0	0.0658515	0.032461	0.135212	0.0337014
Sumo1	161.884	178.256	181.645	162.593	177.088	166.852	187.247	130.787	136.145	146.103	131.347	137.761	122.214	134.817	135.974	156.933	138.526	153.395	156.265	155.705	156.306	145.607	167.927
Nop58	330.728	381.16	335.308	308.166	308.864	294.526	273.407	76.5469	87.8006	89.561	81.4764	90.2098	69.8908	110.293	92.4017	105.465	95.1263	94.8866	109.905	91.2438	94.6607	96.3195	94.5921
Snord70	0	0	0	0	0	0	0	0	0	0	0	0	0	0	0	0	0	0	0	0	0	0	0
Snord11	0	0	0	0	0	0	0	0	0	0	0	0	0	0	0	0	0	0	0	0	0	0	0
Bmpr2	26.991	29.0839	24.8942	27.6953	21.3741	18.1082	20.1628	4.81158	5.83464	5.64772	5.59857	7.05508	5.43601	7.65953	9.88578	7.15111	7.04338	6.04869	6.27235	8.57733	7.41061	6.32253	6.73906
Fam117b	15.3365	18.5555	19.4151	18.0559	18.5104	14.4147	14.1613	13.6985	18.001	15.1643	14.8596	17.2083	15.3703	14.301	14.209	20.2533	21.356	21.5715	23.5412	21.4214	22.9126	20.5644	22.1743
Ica1l	0.0267588	0.0245127	0.0831459	0.0301621	0	0.0485849	0.246136	0.256429	0.274273	0.0505252	0.217152	0	0.095965	0.0576216	0.209441	0.185704	0.236605	0.315631	0.283896	0.356994	0.447101	0.213113	0.132547
Wdr12	36.3568	56.7187	51.2255	40.633	56.2152	52.4511	44.1411	14.0813	13.9456	15.9404	15.3253	13.9171	12.9836	11.4699	11.3587	16.4753	13.432	14.1694	16.7388	13.8386	15.5834	13.1032	14.8679
Carf	4.52558	4.91278	6.02453	5.08986	4.72178	4.16091	2.94919	2.08775	3.08148	2.30818	2.75183	3.02601	2.80987	3.22865	2.58259	4.01773	3.84214	3.68189	4.11077	3.617	3.75758	3.34821	4.42078
Nbeal1	4.47647	4.83046	4.1072	3.92457	2.35089	1.87186	1.8111	1.47638	2.44969	1.6375	1.67968	2.62395	2.23563	2.13905	3.09381	3.34675	2.17021	2.34112	2.66322	2.8071	3.34958	2.89865	3.11529
Cyp20a1	32.7269	37.359	36.0263	32.8326	43.0216	40.8761	29.219	10.2257	13.3353	11.2432	10.6168	11.3231	11.8473	7.92619	8.74327	11.2864	15.0407	12.7433	13.2864	13.1762	12.8888	12.1125	13.5316
Abi2	17.8418	21.213	20.4498	22.535	19.4354	18.4339	16.0659	3.5262	4.47594	4.15327	3.9047	4.60009	3.50527	3.9575	4.08309	5.37725	4.93628	5.61144	6.34833	7.34405	6.45991	5.43971	5.77996
Raph1	15.6395	14.3582	14.0909	15.9479	12.5795	13.0322	9.18738	5.83068	6.1474	7.35371	5.37903	7.4356	6.9084	10.805	11.6653	6.24352	7.42873	7.72226	6.46293	7.17029	6.76211	5.70516	6.76303
Cd28	1.26682	1.01343	1.03026	0.944957	2.77399	5.49637	6.20388	10.6228	17.1976	9.69826	10.0341	18.5666	11.5054	18.6783	17.8441	35.7263	32.4918	33.0176	36.1773	45.6209	31.0185	40.1097	32.5142
Ctla4	4.54706	5.24132	3.03287	3.30643	16.3936	16.1922	18.2944	6.63349	7.71926	5.48701	6.10341	12.4599	7.47754	6.53775	7.9678	53.307	29.2571	39.7113	45.8188	63.1439	24.9123	37.1363	50.3354
Icos	3.6304	2.90786	1.98733	2.67579	7.66949	11.2608	10.8785	8.2519	11.6279	8.58442	8.73673	12.4011	9.15021	9.70372	12.2913	50.2138	26.6062	34.7986	47.6227	44.6788	23.7023	26.4638	47.431
9530026F06Rik	0	0	0	0	0	0	0	0	0	0.103333	0.197424	0.108211	0.098283	0.236003	0	0	0	0	0	0	0	0	0.1355
Pard3b	0.197874	0.170308	0.144617	0.236515	0.18663	0.35874	1.02809	1.72854	1.5178	1.65927	1.48972	1.95622	1.48228	1.21695	1.67008	1.77651	1.99928	1.89485	1.5895	2.17328	2.13866	1.5872	1.52716
Nrp2	102.876	78.2503	72.8015	103.135	85.6125	65.8675	56.3089	7.64068	9.17499	7.09317	6.87533	9.36087	9.6954	7.78688	8.87299	11.8687	13.5335	14.2863	13.5365	15.3878	14.096	13.7184	13.7738
4930487H11Rik	0	0	0	0	0	0	0	0	0	0	0	0	0	0	0	0	0	0	0	0	0	0	0
Ino80d	12.3004	13.8387	11.6077	11.8714	10.6594	10.0825	9.01215	9.29703	13.2424	10.3819	10.3614	15.225	13.1413	13.0864	14.1531	20.9274	16.1184	19.5015	20.6758	21.2668	21.4158	21.1895	20.4135
Ino80dos	1.11894	1.4468	1.69632	0.701821	0.852933	1.12713	0.832066	1.24568	1.42157	0.693809	0.815253	1.17363	0.861831	0.974816	0.737326	0.862716	0.999471	0.86688	0.899242	0.959499	1.55113	0.787764	1.18945
Ndufs1	59.5859	79.7427	72.5185	66.2042	75.349	66.6505	58.5935	42.7022	46.753	46.179	41.8605	35.9584	42.1654	34.1475	32.6546	49.1947	49.7165	49.1647	50.3122	56.2379	55.2577	44.3785	46.5313
Eef1b2	1090.63	1350.82	1502.69	1295.24	1391.81	1285.61	1162.43	1070.3	1212.9	1193.89	1127.26	967.145	966.187	747.422	613.939	1392.07	1309.37	1370.5	1423.98	1333.15	1323.95	1222.9	1330.86
Snora41	0.864204	1.58034	0	0.975671	1.63038	0.783454	1.59073	1.6565	1.61035	0.816165	0	1.70918	0	1.86351	0	0	1.09176	4.07878	2.29208	1.04808	0	1.72069	1.06993
Gpr1	0.10862	0.0495741	0.11246	0.306587	0.256116	0.147727	0.299984	0	0	0.0512862	0.0490198	0	0	0	0	0.376906	1.02915	0.256329	0.288187	0.461139	0.518479	0.324474	0.336145
Zdbf2	0	0.0212199	0	0	0	0.00699193	0.0357209	0.0223493	0.00721771	0.0293716	0.0279473	0.0153892	0.00695399	0.00842869	0.0202434	0.0108194	0.00989406	0.00920518	0.010369	0.0187891	0.0184723	0	0.00955451
Adam23	1.3228	0.806723	0.491769	1.19324	0.768167	1.50542	2.37322	6.83478	10.3609	8.73174	9.73641	11.8494	10.1701	9.37883	10.6189	10.1669	9.95871	9.98886	10.3547	14.4206	11.7288	11.6255	13.3456
Dytn	0	0	0	0	0	0	0	0	0	0	0	0	0	0	0	0	0	0	0	0	0	0	0
Mdh1b	0	0	0	0	0.0538427	0	0	0	0	0.107747	0	0	0	0	0	0	0.0721584	0	0	0	0	0	0
Fastkd2	16.1192	19.4744	18.1022	18.3005	18.3089	17.9004	14.7497	7.4463	8.74353	7.6249	9.12022	8.88851	8.09042	7.75255	7.07646	10.6985	10.1619	11.0374	11.3945	12.4894	10.1452	9.98012	10.713
4933402D24Rik	0	0	0	0	0.0523874	0	0	0	0	0	0	0	0	0	0	0	0	0.0656754	0	0	0	0	0
Gm13749	0	0	0	0	0	0	0	0	0.0635158	0	0.0614242	0	0	0	0	0.0947143	0.0861466	0	0	0.165344	0.162843	0	0
Mir1958	0	0	0	0	0	0	0	0	0	0	0	0	0	0	0	0	0	0	0	0	0	0	0
Klf7	21.5643	24.5955	22.1671	20.6305	18.3411	17.8927	15.0684	9.24689	11.8496	11.1133	12.2575	13.5889	10.4254	15.0172	12.6843	13.4918	14.959	15.2659	12.6979	15.0694	12.8232	14.8453	14.8409
Mir6899	0	0	0	0	0	0	0	0	0	0	0	0	0	0	0	0	0	0	0	0	0	0	0
Creb1	25.5406	26.0643	18.3204	25.2738	23.7104	21.1798	20.8075	22.7793	28.868	24.0967	23.7792	33.436	24.937	37.4557	32.5176	45.1844	36.2136	41.8749	44.5786	35.6079	33.4002	37.346	41.9432
Mettl21a	12.7104	17.9129	18.0796	12.1934	16.2055	14.3464	14.9902	5.96786	7.47386	6.77982	6.01045	4.89005	6.21022	3.94922	3.44106	8.13372	7.21874	7.04515	6.80045	6.84086	7.60627	7.18408	8.11734
2810408I11Rik	18.491	20.9142	19.5631	14.2259	16.7958	18.626	16.8905	3.93789	3.57293	4.52688	4.32196	2.43798	3.19435	3.10099	4.64632	3.23146	4.6717	1.61604	3.63255	3.65422	3.26905	3.40896	3.22178
Ccnyl1	21.5428	24.7344	22.6342	23.6329	26.0768	24.5781	21.7537	5.3434	7.34089	6.02179	5.86952	6.33891	5.83996	6.78126	7.68408	8.34018	10.7972	8.94248	9.51874	10.2435	8.84535	8.37611	7.56387
Fzd5	3.95978	4.1977	4.54673	4.81104	3.99691	4.27404	4.01371	3.56104	3.19456	3.12952	3.31257	2.89399	4.21381	2.11897	3.1821	2.19563	2.53732	2.28519	2.45423	2.77489	2.53393	1.99952	2.43327
Plekhm3	2.95421	2.51346	2.76247	2.76848	3.33533	4.66362	4.11466	12.6141	14.9512	13.3988	12.8744	16.5572	16.0017	15.4939	15.1344	18.2983	18.0394	21.5463	19.4658	15.1736	21.0162	16.2719	18.3848
Akr1cl	2.45406	2.90384	5.60293	1.62967	2.17881	0.196312	0.132931	1.52181	1.4121	1.29509	0.715868	1.7129	1.61858	0.856048	1.50673	4.00673	3.55606	4.68402	7.56132	5.60185	4.99594	3.88031	7.14851
Cryge	0	0	2.47146e-06	0	0	7.45841e-16	0	0	4.25428e-11	0	4.44496e-29	0	0	0	0	0	0	0	0	1.48361e-06	0	0	0
Crygd	0	0	0.159185	0	0	0.13948	0	0	0.143231	0	0	0	0	0	0	0	0	0	0	0.18646	0	0	0
Crygc	0	0	0	0	0	0	0	0	0	0	0	0	0	0	0	0	0	0	0	0	0	0	0
Crygb	0	0	0	0	0	0	0	0	0	0	0	0	0	0	0	0	0	0	0	0	0	0	0
Cryga	0	0	0	0	0	0	0	0	0	0	0	0	0	0	0	0	0	0.18729	0	0	0	0	0
D630023F18Rik	0	0	0	0.0954521	0	0	0.0776618	0.0857215	0.157346	0.0797447	0.262286	0.0884477	0.0757212	0.182213	0.233422	0.0620787	0.213405	0.0527528	0.118707	0.245511	0	0.128692	0.0554161
Idh1	54.1813	78.0762	67.6211	48.3541	56.9233	56.5769	61.9446	34.0364	36.4262	36.995	33.0003	38.5256	34.4922	28.14	33.142	33.5897	31.8498	33.6398	30.4314	36.1952	40.2868	25.7718	37.4021
Pikfyve	12.1531	12.6235	11.073	12.9999	11.8665	8.59003	7.67359	9.56757	13.7323	11.3951	9.63747	13.9642	10.0949	12.3931	12.2961	14.4498	13.1751	15.7449	14.1063	13.1633	13.9788	12.6921	12.8579
Pth2r	0.0809806	0	0.125607	0.091406	0.0381992	0.0367524	0.0744629	0	0.0376925	0	0	0	0	0	0	0	0	0	0	0	0.0482431	0.0403234	0
Crygf	0	0	0	0	0	0.142348	0	0	0	0	0.14153	0	0	0	0	0	0	0	0	0	0	0	0
Map2	1.85798	1.89406	2.27052	1.39812	0.734334	1.13879	2.98083	1.25465	1.82961	1.26968	1.54711	2.06427	1.61873	1.41633	1.47917	1.7923	1.59141	2.15012	1.17313	1.45893	1.78248	1.3794	2.04953
Unc80	0.00721784	0.026342	0.00746181	0.0406453	0.0136426	0.00645409	0.00657549	0	0.0202096	0.0203927	0.0130022	0.00712765	0	0.00781569	0.0093431	0.00993259	0.0182528	0.0254913	0	0.00876827	0.0172169	0.0216202	0.035786
Rpe	30.1371	34.4666	36.9035	35.3888	34.629	27.088	21.7334	20.2836	23.0744	19.9515	22.1614	26.4237	23.4912	24.7672	20.7457	26.6417	24.6732	24.9296	28.1651	25.0364	28.0056	27.6321	26.2483
Kansl1l	6.21156	5.04796	4.92267	7.69594	4.41019	3.4913	5.03665	5.40486	7.0023	5.36968	5.16232	8.75551	7.00205	7.93921	9.00955	8.92514	7.81921	8.12658	8.14664	8.98676	8.81324	9.1474	8.06209
Acadl	99.0546	85.5741	91.63	98.7642	88.5703	82.6487	79.2906	65.9673	62.2566	76.8329	60.3381	69.7437	62.2227	73.3101	70.627	73.5599	66.047	68.8084	65.844	67.2175	80.9953	58.8888	65.6198
Myl1	19.1614	21.6826	15.4413	14.9788	0.112779	0	69.0885	0.343621	0.183009	0	0.107754	0.118254	0.428829	0	0.15603	0.331855	0	10.1547	0	455.911	3.7088	0.684639	0.739866
Lancl1	9.68774	32.7722	39.3257	11.2966	11.1322	9.99164	10.4285	10.1954	10.7104	10.6316	9.63628	9.71402	10.2064	5.82024	5.9542	11.9775	12.8381	13.0416	11.0795	37.5672	11.5181	9.51065	11.6905
Cps1	0.0350329	0.0642086	0.454282	0.257665	0	0	0.0808607	0	0	0.0497643	0	0	0	0.0190029	0	0	1.15334	0	0	0	0	0.0175021	0
Erbb4	0	0	0	0	0	0	0	0	0	0	0	0	0	0	0	0.0317488	0	0.0541689	0	0	0	0.0228213	0
Ikzf2	3.4209	5.57316	5.21421	4.06085	5.86685	4.48272	5.39936	4.46046	6.50909	3.69032	3.81293	6.509	4.62131	4.00087	5.31513	16.6154	9.72944	12.2188	14.3369	15.0848	11.2819	9.42194	16.5545
Spag16	0	0	0	0	0	0	0	0	0.0506844	0	0.0410989	0.0450338	0	0	0.0355038	0.0755586	0	0	0.0722254	0.0329257	0.032461	0.027111	0
Vwc2l	0	0	0	0	0	0	0	0	0	0	0	0	0	0	0	0	0	0	0	0	0	0	0
Bard1	14.5737	16.7476	15.64	14.1657	15.9463	14.7071	11.6134	6.87154	5.67809	9.03915	7.77322	6.80658	7.54121	5.0825	7.32032	4.7515	3.94005	5.39335	6.94097	5.78222	5.60463	4.30087	5.72541
Abca12	0.469335	0.139393	0.352127	0.145661	0	0	4.15731	0	0	0	0	0	0	0	0	0	0	0	0	0	0	0	0
Atic	189.104	220.645	203.352	191.14	220.126	203.459	163.498	46.9202	59.1018	54.4273	50.614	64.0087	48.8157	54.1228	51.3872	68.9212	60.2552	70.2283	77.8013	68.4546	68.2025	65.5406	62.1394
Fn1	796.303	567.847	588.348	977.397	660.018	493.401	384.501	38.8892	41.8776	55.9607	46.3306	40.4297	48.4874	32.9838	40.8289	41.2935	48.4055	84.4101	46.1901	57.5341	87.5381	50.5401	33.2502
Apol7d	0.327443	0.67355	0.254235	0.184835	0.308868	0.222666	0.226055	0	0.0761869	0	0.147657	0	0	0	0	0	0.103376	0	0	0	0	0	0
Gm8883	0.0957684	0	0	0.108142	0.180809	0	0	0	0	0	0	0	0	0	0	0	0	0	0	0	0	0	0
4933417E11Rik	0.178685	0.163357	0.184946	0.100786	0.337062	0.0810346	0.0822824	0	0	0.0843102	0	0	0	0	0	0	0.112929	0	0	0	0	0	0
Mreg	5.79768	4.44137	4.41935	6.58932	4.36016	3.90652	6.20051	9.38525	11.715	7.2872	8.47594	11.9693	6.81691	5.06779	5.36652	32.5636	18.1609	26.9853	27.4791	34.203	21.9714	19.9671	28.6123
Pecr	11.1259	15.4472	12.7091	14.2347	12.9044	13.6726	9.70773	6.55527	8.67601	8.71606	5.86952	7.5788	6.28362	4.17588	3.6558	6.51897	10.6189	8.26537	6.99407	7.39558	7.96621	6.15335	6.32543
Tmem169	0.555069	0.412325	0.323168	0.235044	0.163711	0.0943014	0.0319889	0.0332299	0.0970381	0.0655915	0.093855	0.137207	0.0622768	0.224356	0.045314	0	0.0438409	0.0408922	0	0.0420519	0.0414281	0.0691503	0.0429084
Xrcc5	21.9697	25.8865	21.0377	18.375	21.0116	19.8131	14.6975	14.9026	17.1215	15.442	16.2239	17.0014	15.0798	14.9113	15.553	22.694	19.2578	22.721	24.4712	22.657	20.3812	19.9695	20.7175
2019-03-04	0.0933037	0.0214029	0.0724862	0.157983	0.02201	0.0423101	0.0430072	0.134096	0.217333	0.154163	0.126136	0.415186	0.188221	0.15095	0.334794	0.258957	0.176728	0.550363	0.371139	0.480823	0.473105	0.441155	0.375405
Smarcal1	7.6208	8.24449	8.36913	8.37348	7.53142	7.67355	7.41466	7.72125	9.37613	8.48718	8.41751	9.13198	8.4273	5.83265	6.37542	11.161	10.1779	11.6515	12.2655	11.587	11.2638	10.1639	11.2707
Ankar	0	0	0	0	0	0	0	0	0	0.0202405	0	0	0	0	0.0278736	0	0.0269528	0	0	0	0	0.021277	0
Rpl37a	1489.75	1936.45	2229.65	1759.1	1979.32	2108.3	2228.24	2918.75	3335.5	3346.47	3042.39	2400.45	2599.67	992.105	886.381	3835.63	3821.75	3922.22	3885	3530.72	3697.06	3370.49	3800.87
Igfbp2	1.61908	0.403727	1.21876	0.66467	0	0.200077	3.58951	4.72527	5.69076	6.18493	4.8434	5.53073	4.621	3.17363	2.5924	10.4173	9.94728	10.6805	11.4179	4.99773	3.60084	3.88305	4.64644
Igfbp5	10.7102	8.09943	5.36984	10.9987	23.5727	20.8558	47.285	17.3143	27.587	22.4955	18.3938	27.8816	38.2633	22.3011	22.5343	71.2828	73.147	102.237	45.7697	58.2632	96.9527	67.6276	45.2079
Tnp1	0	0	0	0	0	0	0	0	0	0	0	0	0	0	0	0	0	0	0	0	0	0	0
1700027A15Rik	0	0	0	0	0	0	0	0	0	0	0	0	0	0	0	0	0	0	0	0	0	0	0
Pinc	0	0	0	0	0	0.0568318	0	0	0	0	0	0	0	0	0	0.17382	0.158134	0	0	0	0.298784	0.124573	0
D530049I02Rik	0	0	0	0	0	0	0	0	0	0	0	0	0	0	0	0	0	0	0	0	0	0	0
6030407O03Rik	0	0	0	0	0	0	0	0	0.050524	0	0	0	0.0973558	0	0	0	0	0.0639052	0	0	0	0	0
Mir6351	0	0	0	0	0	0	0	0	0	0	0	0	0	0	0	0	0	0	0	0	0	0	0
Tns1	13.8528	10.5655	13.7455	11.2085	11.2626	14.8557	16.695	25.8142	31.1298	31.7204	29.2085	29.3729	40.5632	22.46	27.6198	11.343	16.4156	14.6463	13.5841	18.2095	24.3791	15.3318	18.2965
Rufy4	0	0.0387812	0	0.047818	0.0798545	0	0.350811	1.01469	0.623129	1.27972	0.79149	1.005	0.759684	1.44223	1.10513	1.21834	1.42594	1.8251	1.66315	0.709693	1.26347	1.26478	1.52038
Cxcr2	0.545563	0.587024	0.46512	0.579701	1.12015	1.6293	1.86069	8.58082	10.644	10.1282	10.0398	9.74253	9.5574	13.3754	14.9339	7.03688	5.43252	8.33918	7.91548	4.28106	6.62563	4.37706	8.38313
Cxcr1	0	0	0	0	0	0	0.0799721	0.0832219	0.404673	0.246082	0.0783121	0.0858558	0.155924	0.0936351	0.113363	0.12061	0.219546	0.102496	0.230442	0.105398	0.518479	0.172962	0.107532
Mir1928	0	0	0	0	0	0	0	0	0	0	0	0	0	0	0	0	0	0	0	0	0	0	0
Arpc2	389.656	333.796	330.843	368.07	384.35	380.3	396.814	387.782	461.641	420.282	386.114	557.424	373.06	605.974	553.694	525.766	504.922	521.837	572.128	528.198	519.696	529.515	524.168
Gpbar1	0	0.270554	0.30629	0.445443	0	0.0894608	0.181626	0	0	0.186274	0.0889231	0	0.0885474	0	0	0	0.249228	0.116304	0	0.239248	0	0.196469	0.244248
Aamp	114.401	128.541	137.855	134.719	135.236	122.087	137.304	81.6361	94.101	91.2941	84.0506	94.1715	88.9464	49.3561	43.4896	90.1535	107.594	103.072	101.022	99.5012	101.788	93.4534	96.4515
Pnkd	32.9341	36.5784	43.6472	35.2156	36.5852	38.0691	38.969	26.5944	26.5123	26.8883	23.4204	28.6345	24.4368	16.4808	14.4978	39.6654	36.6109	38.8712	34.4996	38.4345	40.01	35.9971	39.9615
Tmbim1	74.684	77.6585	73.4102	84.1461	91.256	80.5895	80.1619	16.8615	18.5986	18.292	16.2055	16.6035	19.5004	12.8585	13.6851	13.3239	20.1958	16.3185	14.0773	16.4128	17.1609	12.2108	16.6504
Catip	1.58035	1.06246	2.02055	2.36129	1.0523	1.85412	1.32612	0.623576	0.303144	0.52671	0.419059	0.413728	0.250189	0.801798	0.242609	0.0645618	0.410945	0.054877	0.246532	0.281837	0.277263	0.277631	0.172676
Slc11a1	33.92	19.4166	27.8134	30.7207	47.299	73.9717	65.6879	45.0074	45.4125	50.9126	47.3845	45.6855	50.4536	33.3934	45.6127	8.88222	15.2601	8.40203	10.6792	11.4111	12.7973	9.07242	16.3717
Ctdsp1	81.8068	81.5818	77.494	87.0762	80.2337	78.1717	84.3548	76.981	91.257	87.4749	80.0969	100.658	90.4948	61.6974	58.9247	93.1655	98.8526	104.841	105.374	100.249	104.914	99.8645	98.9673
Mir26b	0	0	0	0	0	0	0	0	0	0	0	0	0	0	0	0	0	0	0	0	0	0	0
Vil1	0.0940079	0.343726	0.0648467	0.141431	0.0294679	0.0283263	0	0.0599903	0.0583833	0.1184	0.0282462	0.154864	0.084375	0.101298	0	0.0434551	0.118729	0.147814	0	0.113987	0.224357	0.0935159	0.15513
Usp37	15.9409	20.0647	17.8385	16.9164	16.7442	14.1735	12.8389	7.24427	8.15505	8.36847	8.07511	9.04483	8.63098	8.823	10.4294	12.0724	9.89184	11.9936	12.5433	12.0469	12.5029	10.1466	11.5253
Rqcd1	58.2194	68.4187	62.7006	59.2094	64.675	57.3067	53.6867	23.8416	27.4676	28.8572	26.0679	29.0651	25.1856	24.7255	25.6731	31.8692	30.8981	31.0827	36.0031	31.4382	33.3998	30.1253	31.6129
Plcd4	0.107211	0.130612	0.0739075	0	0.0309231	0	0.197265	0	0	0	0	0	0.0319883	0.0384655	0.0465598	0	0	0	0	1.55932	0	0	0
Zfp142	15.5521	12.0937	10.8759	11.1992	10.6396	10.8063	9.35763	5.52367	8.01214	5.60328	6.15079	10.0161	7.42114	7.58076	8.21928	9.14153	9.67503	10.687	10.3121	10.6826	11.0584	10.8777	10.598
Bcs1l	21.397	19.1587	19.2588	20.4595	20.0105	20.5414	15.1784	8.753	10.7452	8.9524	9.76137	10.9069	9.36655	8.97272	9.16652	8.99768	10.7494	12.0292	10.1765	9.55025	10.43	9.66199	11.7225
Rnf25	40.6408	44.6056	46.852	44.0996	40.6779	38.416	38.1526	23.74	28.215	28.7277	25.5021	32.7511	23.5842	26.3395	21.1009	28.4267	37.485	35.829	31.8963	28.9154	33.8426	29.6028	31.8883
Stk36	2.27644	1.63778	2.56846	2.296	1.74243	1.65762	0.99592	0.268192	0.225995	0.246691	0.201908	0.184509	0.200893	0.140836	0.292128	0.155374	0.424251	0.308196	0.197905	0.339457	0.200325	0.390021	0.231045
Ttll4	28.0834	36.9516	28.9943	26.6486	27.2047	27	20.7089	5.01728	7.05956	5.22571	7.03853	7.74274	8.3624	5.47098	5.78213	11.3764	9.28216	11.1354	10.2918	11.4168	11.2898	11.2928	10.2906
Cyp27a1	3.92703	3.54336	4.22481	3.7916	6.3849	10.821	17.1185	29.81	31.483	32.9353	30.885	26.2625	29.1074	23.5079	22.3819	20.5801	23.6941	21.6433	18.5001	20.3019	19.5471	19.8046	24.1158
Prkag3	0.206853	0.157686	0.14284	0.0389901	0	0	0.349034	0.0991017	0.0320787	0	0.0932572	0.0340183	0.144643	0.0743257	0	0	0	0.122146	0	1.30987	0.123388	0	0.0427347
Wnt6	1.41681	1.16582	3.22581	1.11949	1.29186	1.49842	3.30285	0.588287	0.967975	0.713441	0.638602	0.606984	1.18604	0.203668	0.43134	1.11405	0.894901	1.72739	1.31508	1.25995	1.74697	0.846276	1.05239
Wnt10a	2.04177	1.00173	3.24713	1.18055	0.657572	1.48982	2.33732	0.954552	1.11345	0.893475	1.12237	0.935666	1.34011	0.429557	0.324828	2.41894	1.25825	2.93805	3.89624	2.11369	1.72348	1.73528	2.65094
Cdk5r2	0	0	0	0	0	0	0	0	0	0	0	0	0	0	0	0	0	0.0426625	0	0	0	0	0
Fev	0	0	0	0	0	0	0	0	0	0	0	0	0	0	0.0861122	0.0916991	0	0	0	0	0	0	0
Cryba2	0	0	0	0	0	0	0.124757	0	0	0	0	0	0	0	0	0	0	0	0	0	0	0	0
Mir375	0	0	0	0	0	0	0	0	0	0	0	0	0	0	0	0	0	0	0	0	0	0	0
Ccdc108	0	0	0	0.0193111	0	0	0	0	0	0	0	0	0	0	0	0	0	0	0	0	0	0	0
Ihh	0.119887	0.109575	0.248194	0	0.339245	0.217288	0.110362	0.114834	0.111634	0.150967	0.108053	0.118578	0.107555	0.172252	0.156341	0.110855	0.100988	0.0943531	0.0529176	0.193797	0.143115	0.0398086	0.148355
Nhej1	3.34767	7.28283	8.84118	5.60372	4.24666	4.70933	6.6926	4.8676	5.80737	6.21339	5.61979	4.79416	6.21269	3.2357	3.76527	6.5681	5.24965	7.21881	5.20452	7.13934	5.23483	4.71183	6.28791
Slc23a3	0.0948881	0.173601	0.0982472	0.160742	0.0894952	0.129082	0.174695	0.272897	0.265291	0.134379	0.128378	0.0937934	0.170295	0.0511851	0.0619759	0.197588	0.479521	0.335989	0.0629291	0.230122	0.169837	0.188919	0.587515
Cnppd1	44.5404	49.3634	46.0202	41.6885	45.1203	39.6544	40.3491	57.0731	56.5458	60.3784	58.5461	54.8724	59.8066	41.5186	37.7743	53.3295	61.8544	69.756	64.5125	63.1218	61.0794	58.6367	64.371
Fam134a	45.2824	52.2967	52.7664	56.9869	53.6495	47.0202	46.4016	48.1349	45.4626	56.4746	48.2784	46.5758	54.2712	34.866	34.5332	40.6709	43.9196	49.6267	43.7711	45.9088	46.4072	41.4948	51.2594
Zfand2b	20.9937	22.274	21.1764	18.7393	19.1109	17.7486	18.5706	25.8029	23.9453	26.1321	21.756	21.8876	26.9073	15.44	15.9253	23.2825	27.1367	24.4249	25.2489	26.4317	23.887	22.007	27.686
Abcb6	21.5764	35.7358	29.8933	23.6813	25.8799	21.7641	23.7473	21.0281	12.3152	24.1474	20.8327	9.15304	23.356	7.57417	9.12276	4.02004	6.22507	5.77519	6.00472	5.77399	5.36413	3.64626	7.00745
Atg9a	37.4423	43.4218	36.5824	41.3412	36.3261	29.6886	28.9016	22.2979	16.6636	21.4516	19.9436	16.9016	23.2816	12.5773	13.1417	11.246	16.0901	16.5463	13.9397	17.519	15.8978	15.3054	16.5583
Ankzf1	22.485	26.248	24.3731	23.1145	23.9749	18.7471	17.8109	18.9262	24.1575	19.8826	18.7997	22.5294	23.7418	17.7188	14.8912	22.7463	27.9845	28.783	28.5155	24.3486	27.7941	24.0633	29.0224
Glb1l	3.99023	3.00152	3.74903	3.64189	4.4311	4.18171	6.25009	5.88493	6.16922	6.46677	5.45973	5.17678	5.58451	3.90509	3.28597	5.61581	6.54185	6.64455	6.37926	5.97119	5.57217	4.6202	6.97149
Stk16	50.2226	54.5643	59.1308	56.1065	56.8531	54.9436	62.8549	49.6855	24.7845	37.2024	47.2778	40.3218	25.7939	19.4341	15.6304	24.1108	31.558	30.1524	24.6416	21.8666	46.6495	42.1453	47.0148
Tuba4a	72.4442	85.3533	72.6989	64.1681	62.5161	66.4323	65.4531	214.694	128.728	206.96	189.637	134.934	201.48	151.844	174.037	92.8193	86.9345	95.7142	99.9666	118.179	97.7687	100.425	108.369
A630095N17Rik	0.452083	0	0.155987	0	0	0	0	0.127332	0.280849	0	0	0.149033	0	0	0	0	0	0.177908	0.199871	0.365583	0	0.300109	0
Dnajb2	31.9169	31.6376	38.0799	34.4578	32.0329	26.2943	28.7439	62.6769	26.5642	49.1697	47.8508	21.6455	54.4992	25.689	34.6349	16.2116	17.2027	17.6408	14.8196	17.5856	16.5646	14.541	22.068
Ptprn	14.649	15.9894	15.3831	16.884	14.3325	11.2704	16.9575	0.238344	0.231608	0.156598	0.0249583	0.245904	0.0990557	0.0893441	0.0720976	0.153423	0.13954	0.0977165	0.109947	0.134029	0.032999	0.137443	0.102668
Resp18	0	0	0	0	0	0	0	0	0	0	0	0	0	0	0	0	0	0	0	0	0	0	0
Dnpep	47.5411	63.2438	70.071	51.9283	61.047	57.9988	56.2887	28.4029	33.7409	34.5666	30.9944	29.3578	30.3807	18.4098	18.9305	33.4393	44.1514	39.4679	36.139	37.4308	36.2284	30.7803	39.4867
Des	23.2905	16.227	10.223	11.1149	3.69677	5.37285	65.4421	69.4972	69.8843	86.3244	68.9991	80.7861	74.8899	61.3993	59.2544	43.6966	51.1079	52.3668	48.0546	164.573	52.3273	42.1867	50.2187
Gm15179	0	0	0	0	0	0	0	0	0	0	0	0	0	0	0	0	0	0.340946	0	1.92705	0	0	0
Speg	10.2919	10.4369	13.3643	10.8045	8.20336	8.99628	11.1485	2.6706	2.84522	3.49507	3.67843	4.00914	3.88001	2.32938	3.1874	3.15626	3.65449	4.356	3.55263	5.77632	3.23175	3.15432	4.63811
Gmppa	45.3787	41.8998	42.0047	44.4463	38.7045	39.6903	39.3484	33.6874	39.7754	33.0733	31.9791	46.1985	28.6076	29.6975	22.5144	40.4453	62.0866	49.5451	40.2569	44.798	40.5762	41.1034	42.4887
Asic4	0.0367934	0	0.0381974	0	0	0	0.0339437	0	0	0.0348502	0	0	0	0	0	0	0	0	0	0	0.0439389	0	0
Chpf	28.5346	34.8943	31.1987	32.3298	35.3894	33.6597	36.6315	9.31511	12.2619	9.13563	8.06944	11.1564	10.0004	5.6063	3.70874	12.2316	14.7031	14.9981	15.3438	13.5686	13.4308	11.1975	10.7016
Tmem198	1.4749	1.47113	2.03548	1.05954	1.22256	1.175	0.904929	1.15643	1.62398	1.13956	0.967095	1.0165	1.04233	0.289181	0.349899	0.868392	1.58083	1.5293	1.89663	1.84277	2.13346	1.60178	1.49398
Obsl1	15.5884	21.9608	19.6722	18.316	19.254	15.8658	16.8997	1.29758	1.24562	1.2467	1.03764	1.02087	1.57886	0.328412	0.507953	0.822099	1.7318	2.09683	1.34654	1.86782	1.7572	1.3142	1.42484
Inha	5.00654	4.27234	4.90525	3.84328	3.21128	2.54166	3.74732	0.76767	0.746311	0.567344	0.842453	1.05619	0.958105	0.503729	0.609637	0.648456	0.758943	0.945124	0.442649	0.485655	0.557576	0.531582	1.15696
Stk11ip	14.4145	14.9421	14.0119	14.418	15.3324	13.2664	14.1522	21.3344	28.2904	22.1433	20.9959	28.1489	24.1938	16.4476	13.2618	27.6204	33.4351	38.1431	37.8456	32.2586	32.9565	29.8704	32.8256
Slc4a3	0.747662	1.08569	0.86486	0.670372	0.89186	1.25604	1.96305	1.39095	1.67996	1.47436	1.4274	1.67435	1.36097	0.616367	0.745891	1.25115	2.41671	1.81625	1.10805	1.43996	1.67954	1.46674	1.41563
Gm17751	0	0	0	0	0	0	0	0	0	0	0	0	0	0	0	0	0	0	0	0	0	0	0
Mir6343	0	0	0	0	0	0	0	0	0	0	0	0	0	0	0	0	0	0	0	0	0	0	0
Epha4	0.648197	0.268176	0.367405	0.226584	0.232833	0.867357	3.36594	0.325389	0.330732	0.247756	0.333873	0.167824	0.304585	0.199683	0.201344	0.920893	1.32563	1.12905	0.593536	1.32884	1.54701	0.967933	0.89795
Mir6352	0	0	0	0	0	0	0	0	0	0	0	0	0	0	0	0	0	0	0	0	0	0	0
Pax3	8.37498	9.07207	8.97727	9.73979	7.28895	4.85168	4.88345	0	0.0705732	0.109268	0	0	0	0	0	0.0700602	0	0.0341654	0	0.0701461	0	0	0
Sgpp2	0.0977049	0.0223175	0.126496	0.0827619	0	0	0.292165	0.163797	0.113719	0.115356	0.0660572	0.120846	0.131508	0.184358	0.0956111	0.0677544	0.925777	0.432289	0.161971	0.266627	0.174859	0.316067	0.211763
Farsb	77.8535	97.43	97.236	91.6699	89.6138	81.4472	71.3435	42.338	48.8905	48.0366	47.1869	47.6811	43.7046	38.0977	37.2416	59.4827	52.9866	53.4908	58.9612	53.4369	53.8124	45.2197	50.6114
Mogat1	0.0809806	0.0740868	0	0	0	0	0.149104	0.543295	0.829876	1.37636	0.730066	0.240234	0.653675	0.436453	0.316887	0.337176	0	0.0955922	0.107444	0.0982404	0.773145	0.322415	0.300706
Utp14b	3.16969	4.31386	3.70959	3.40519	3.08504	2.8536	2.86904	1.36037	2.11719	1.33877	1.41261	2.44171	2.27828	3.17853	2.4563	2.91504	2.62039	2.79554	2.94748	2.95652	4.11645	2.72311	3.00428
Acsl3	60.8597	62.9083	59.347	51.1423	56.8777	48.1591	40.3529	5.05757	7.10014	5.25782	5.30415	9.04402	6.85029	11.2161	8.01825	7.80471	7.28902	7.23616	7.78032	6.61199	8.74222	7.22149	6.36851
Kcne4	0.793082	0.435008	0.4104	0.716167	1.49613	1.94107	1.75139	2.54591	3.17675	2.35886	2.53797	2.86208	2.34736	0.812219	0.568995	14.3067	21.6378	16.6083	16.0889	17.7906	14.2425	10.0657	16.7383
Scg2	0	0	0	0.0443236	0	0.213702	0.0723304	0.037641	0	0	0.106259	0.0388781	0	0	0	0.381695	0.347486	0.0927599	0.468929	0.238354	0.281388	0.234734	0.194565
Ap1s3	3.02216	3.41531	2.17903	2.03171	2.6281	4.40402	4.06241	21.4774	27.0481	22.702	20.419	29.9648	21.504	39.3836	43.7213	36.1438	32.2998	36.139	41.5607	35.4542	41.5759	32.6218	35.8998
Wdfy1	25.0811	26.7688	27.0288	30.6423	24.6676	22.3613	19.534	10.2433	12.1084	13.1462	11.0287	11.5444	11.0276	10.9404	11.269	11.9324	14.7846	17.1427	16.985	14.3284	15.2904	12.8105	14.115
Mrpl44	25.8149	36.7524	35.8023	23.6912	31.8923	32.4906	30.1678	19.1912	22.2986	21.889	22.5213	16.9538	19.4393	10.9424	9.75295	25.6018	24.344	26.6223	27.5551	23.7854	22.5064	20.9603	25.6401
Serpine2	10.265	9.25518	12.1979	10.3007	18.7824	24.1695	49.0252	10.4292	9.56314	7.49417	9.21139	7.00178	10.6143	5.27697	4.65022	2.70397	5.22287	3.70084	1.76452	5.30194	5.04741	2.69669	3.52996
Fam124b	0.0341527	0.187138	0.176596	0.0770606	0.0643929	0.463977	0.408213	0.228934	0.349658	0.386701	0.338356	0.506063	0.30613	0.257458	0.267057	0.947143	0.775831	0.805276	0.814503	0.910289	0.855105	0.577568	0.802579
Cul3	111.397	113.071	95.7445	102.375	98.8675	87.822	89.905	55.3994	64.5214	56.1759	57.1814	86.968	61.3938	94.9104	94.6045	85.2936	78.0413	88.0038	97.8603	99.3183	85.9339	98.5762	85.4965
1700016L21Rik	0	0	0	0	0	0	0	0	0	0	0	0	0	0	0	0	0	0	0	0	0	0	0
Dock10	6.61189	5.01595	4.7084	5.19855	9.78681	12.1864	12.9468	45.2808	60.656	45.6471	50.2957	69.78	59.0631	68.064	67.09	124.61	96.1979	106.04	135.009	109.854	116.927	104.99	93.6747
Nyap2	0	0	0	0	0	0	0	0.0191146	0	0	0	0	0	0	0	0	0	0	0	0	0	0	0
Mir6344	0	0	0	0	0	0	0	0	0	0	0	0	0	0	0	0	0	0	0	0	0	0	0
Irs1	11.351	11.7134	10.9868	13.6861	10.6969	11.9426	10.5339	1.41977	1.63842	1.36875	1.38361	2.1289	1.6348	1.66612	1.33497	1.31642	1.85804	2.36414	0.862057	2.01616	3.58667	1.27319	1.31939
Rhbdd1	25.7362	25.8622	24.6787	30.7354	23.1758	20.5469	17.1787	9.14558	12.1052	9.27443	8.92982	11.4809	10.9314	11.4164	12.2608	14.1706	14.4453	12.8416	12.7287	14.0022	13.9785	11.1627	13.7776
Col4a4	0.0124992	0.0115246	0.0259387	0.0141615	0.0236471	0.0794211	0.207217	0.13189	0.279726	0.212602	0.23673	0.210266	0.347854	0.0944013	0.146842	0.0347641	0.0315586	0.147637	0.0166262	0.0304205	0.0746064	0.0622867	0.0620174
Col4a3	0.0227098	0.0206711	0.0351771	0.0128741	0.0214643	0.010219	0.135775	0.163062	0.211399	0.192818	0.204598	0.224359	0.295158	0.207959	0.310814	0	0.0716467	0.0803683	0.0150172	0.0275574	0.135404	0.033803	0.0281424
Mff	57.0573	66.9083	68.2765	62.6736	61.8616	60.9533	56.7198	59.6601	48.5075	54.4653	55.8228	46.6079	58.6598	38.5009	42.6682	47.1621	51.0789	51.7828	49.5105	53.9141	52.8334	43.3229	51.4137
Tm4sf20	0	0	0	0	0	0	0	0	0	0.0613303	0	0	0	0	0.0847108	0.180383	0.164105	0.153302	0	0.15765	0	0	0.241295
Agfg1	52.451	55.6992	46.1398	54.5418	53.4326	52.052	43.5272	29.6921	34.9273	31.7976	30.8723	41.879	33.7869	33.2682	37.0647	58.6017	44.1482	53.9685	60.202	53.2601	48.9277	51.1098	57.5822
Slc19a3	0.0985851	0.0300006	0.0680446	0	0.0620282	0	0.120847	0.188793	0.214125	0.217015	0.177697	0.0973572	0.235663	0.212403	0.171446	0.091167	0.248887	0.154895	0.0870638	0.119535	0.235118	0.0981488	0
Krtap28-13	0.098409	0.0900018	0.407557	0.111085	0	0	0.18127	0	0	0	0	0	0	0	0	0.136573	0	0	0	0	0	0	0
Ccl20	0.244526	0	0.126496	0.137937	0.115325	0.443181	0.337482	0	0	0	0	0.120846	0	0	0	6.25256	7.70594	8.77254	2.91744	0.296332	0.583401	0	4.2316
Daw1	0	0	0.0746181	0	0	0	0.0664657	0	0	0.0681786	0	0	0	0.0778504	0.154628	0	0	0	0	0	0.0860844	0	0.0892912
Sphkap	0.0600313	0.0411593	0.0310909	0.0507607	0.0283765	0.0679472	0.0552696	0	0	0.0424595	0	0	0	0.0323355	0.0587058	0	0	0	0.0198441	0	0.0179342	0	0.0185879
Pid1	18.8129	9.77635	14.7804	15.2539	24.1437	48.8157	28.8243	11.0538	11.4624	12.0331	10.4648	10.1384	10.7077	9.71123	11.0359	4.87832	8.14111	5.83272	4.8071	6.26108	7.77826	6.92618	5.80237
Mir6353	0	0	0	0	0	0	0.795278	0	0	0	0	0	0.775292	0	0	0	0	0	0	0	0	0	0
Dner	0.161257	0.147442	0.111394	0.15173	0.101501	0.292585	0.0742852	0.0773405	0.325599	0.152337	0.121204	0.0531334	0.193012	0.173937	0	0	0	0.0316871	0	0	0.0321023	0	0.0665341
Mir5126	0	0	0	0	0	0	0	0	0	0	0	0	0	0	0	0	0	0	0	0	0	0	0
Trip12	86.4947	95.2864	85.3603	91.3701	85.4095	75.6139	59.0413	42.206	49.2554	45.1814	45.884	52.846	51.6902	59.9516	63.8744	75.6865	61.9733	85.3086	74.2855	73.9782	70.8433	82.127	71.4012
Fbxo36	3.03836	2.97646	3.81849	4.16495	2.76362	2.06585	1.79742	2.39167	2.02192	2.86898	2.34787	1.50215	2.04401	2.69059	3.25623	1.35527	1.6448	2.43265	2.73384	1.71071	2.07194	3.45683	1.34336
Slc16a14	0.374095	0.076099	0.301137	0.140879	0.0392906	0	0.880049	0.079693	0.116125	0.117791	0.0750242	0.123276	0.111882	0.0896506	0.05419	0.0576445	0.157623	0.0490353	0.165368	0	0.198532	0.0827058	0.0514206
A530032D15Rik	35.6177	23.8139	32.3441	50.4772	48.2772	31.9965	16.9043	10.3422	12.6344	9.84892	7.36567	11.8029	8.42421	7.4269	8.33218	10.5103	11.7954	14.971	13.4404	10.9448	14.4213	11.0424	14.5286
Gm7609	19.3952	17.989	21.6917	20.0837	18.5046	13.0025	8.80724	7.48276	9.9051	8.39069	6.11313	9.24278	7.76528	5.72017	4.52222	10.6151	9.64006	16.0712	9.9478	8.281	11.2485	11.4388	16.8873
C130026I21Rik	148.799	93.9362	125.487	143.78	104.765	98.8458	75.6901	2.96085	3.87174	2.86457	2.36685	5.00847	3.02498	3.31952	4.56021	4.03263	3.10895	3.67818	4.45938	3.42481	3.23067	4.35149	6.65602
Sp110	143.339	94.1618	92.9408	116.352	115.261	110.929	98.998	116.687	146.006	123.626	110.209	193.156	120.218	206.795	213.855	201.039	190.556	226.953	227.398	202.918	200.297	212.851	216.207
Sp140	128.48	84.5991	103.226	136.529	111.291	106.089	83.7929	75.228	89.4449	76.5629	71.477	114.098	77.212	87.9969	92.5507	125.099	100.767	124.789	132.067	114.558	129.809	115.728	141.021
Sp100	97.2575	78.2785	68.0125	78.4087	83.3972	88.0707	71.5063	151.837	180.267	166.427	145.563	237.055	163.47	328.889	312.52	272.469	252.779	286.404	264.268	243.832	227.75	295.612	249.107
A630001G21Rik	13.5695	14.5746	14.3052	12.927	14.8457	16.4477	15.1798	63.7862	84.0562	62.4109	60.3511	72.6777	57.0961	63.1483	52.9357	80.3795	87.0316	106.665	106.493	77.481	100.397	77.4408	95.7678
Mir8096	0	0	0	0	0	0	0	0	0	0.726072	0	0	0	0	0	0	0	0	0	0	0	0	0
9930111H07Rik	0	0	0	0	0	0	0	0	0	0	0	0	0	0	0	0	0	0	0	0	0	0	0
Cab39	65.6779	73.4423	67.8007	70.1827	69.3801	62.3009	66.4428	58.2471	71.7569	61.0829	60.5414	72.2567	60.4026	69.8913	63.6737	98.8995	81.0968	90.636	96.0005	94.3061	87.7549	82.7144	86.2517
Itm2c	114.514	125.048	135.599	137.934	150.34	179.995	212.262	113.82	133.249	136.747	118.376	122.146	126.723	56.1059	58.4739	135.394	144.481	151.977	139.791	175.875	132.579	136.981	162.858
4933407L21Rik	0.0850296	0.0777454	0.264184	0.0960038	0.0802183	0	0	0.0814574	0.158469	0.0803534	0.153336	0.0840739	0.152679	0.0916428	0.111027	0.118127	0.21494	0.301116	0.112808	0	0	0	0.105273
Gpr55	0.459653	0.560316	0.198271	0.562046	1.30059	1.80535	1.72704	5.39516	5.85148	5.42462	5.04097	5.03666	5.5995	3.8398	3.9473	6.00567	8.41797	6.00992	6.65278	4.50492	3.88474	3.50762	5.7367
Spata3	0	0	0	0	0	0	0	0	0	0	0	0	0	0	0	0	0	0	0	0	0	0	0
2810459M11Rik	0	0.0268908	0	0.0331048	0	0	0.0810384	0	0.0272669	0	0	0	0.0262706	0	0.0383067	0.122206	0	0.0692159	0.116741	0	0.175038	0.0291701	0.0363071
Psmd1	214.907	238.179	216.976	191.447	210.681	203.396	187.968	56.3089	57.8145	61.4038	57.8123	59.5543	55.2343	51.1871	46.5283	64.8917	63.1478	60.9406	65.3467	66.4157	64.3559	57.1513	62.6772
Htr2b	1.31981	0.904957	1.0244	1.33026	1.06703	1.15367	0.780706	0	0.0439478	0.0444379	0	0.0466537	0	0	0	0	0	0.11117	0	0	0.0563135	0.140703	0.0583694
Armc9	10.3257	10.8661	12.0498	9.92408	10.0649	9.35699	6.49871	3.62765	3.45424	4.81999	4.7881	3.21603	3.97073	2.09399	2.41628	2.69546	3.40867	2.68561	2.6087	2.8198	3.39065	2.92302	2.57225
B3gnt7	0.865612	0.756966	0.233626	0.297391	1.59745	0.955384	0.900486	1.22627	1.9985	1.67022	0.916132	2.38161	1.62028	1.86626	1.66946	3.55143	3.23263	3.06391	4.39145	4.74632	5.25455	3.85886	2.56235
Ncl	1170.16	1342.92	1337.56	1020.18	1309.72	1283.18	1091.88	317.866	363.433	379.155	374.538	207.248	191.025	243.251	213.722	443.944	402.637	432.699	492.501	257.962	257.923	270.97	420.284
Snora75	0.841846	0	0.871256	0.950475	0.794179	0.763196	3.87385	0	0.784324	0	0	0	1.51041	1.81523	0	1.16832	2.12705	0.993274	1.11646	0	0	1.67625	0
Gm24148	1.32879	0.607512	0	0	0	0	0	0.636662	0.618959	0.627304	0	0	0	0	0	0.921957	0	0.783856	0	0.805607	0.792873	0	0
Snord82	0	0	0	0	0	0	0	0	0	0	0	0	0	0	0	0	0	0	0	0	0	0	0
C130036L24Rik	0.617213	0.846419	1.91609	1.04501	1.30969	1.04897	1.06487	1.62636	1.14986	0.728355	1.32129	1.14415	1.24554	0.582192	0.905814	1.07059	1.46176	2.09347	1.32973	1.59028	1.93313	1.76634	1.90986
Nmur1	0	0.0733551	0	0	0	0	0.0737521	0	0	0.302847	0	0	0.0718578	0	0	0	0.202487	0.283767	0	0	0.0957688	0.239538	0.19856
1700019O17Rik	0	0	0	0	0	0	0	0	0	0	0	0	0	0	0	0	0	0	0	0	0	0	0
Ptma	3992.45	3831.04	3452.33	3335.34	3404.39	3246.84	3326.13	1507.86	1682.75	1753.12	1594.51	2033.74	1382.82	2442.91	2179.37	2048.01	1955.17	1973.02	2307.43	2074.04	2054.92	2134.84	1997.93
Pde6d	62.5258	59.0379	68.9575	60.1459	57.5321	50.9971	48.0634	26.3113	29.7445	29.7566	26.4453	31.679	25.7506	29.1326	26.4692	31.6479	30.2767	30.9174	32.2563	30.3661	28.4952	27.4146	30.889
Cops7b	25.0769	31.049	28.1365	27.8849	26.9834	26.4662	25.8991	12.9204	17.1688	14.922	13.8911	14.4571	13.5071	8.91924	7.65293	13.6681	14.1006	17.1473	18.8648	14.067	18.4922	14.2501	15.8779
Nppc	0.0936558	0	0.194007	0.105751	0.0884038	0.339915	0.603701	0	0	0	0	0	0	0	0	0.260198	0	0.110639	0	0	0	0	0
Dis3l2	14.1498	13.7977	11.9393	14.3757	13.8256	13.2915	11.8204	8.73389	12.6486	8.97584	8.77903	11.8261	10.0281	9.11386	9.11046	10.9475	11.0326	12.6127	13.368	12.5476	12.2911	13.1507	13.812
Alppl2	0	0.0422569	0	0	0	0	0	0	0	0	0	0	0	0	0	0	0	0	0	0	0	0	0
Alpi	0	0	0	0	0	0	0	0	0	0	0	0	0	0	0	0	0	0	0	0	0	0	0
Akp3	0	0	0	0	0	0	0	0	0.054213	0	0	0.0575072	0	0	0	0.0807023	0	0.0685078	0	0	0	0	0
Ecel1	0.0339766	0	0.0351771	0	0	0	0.313313	0.0326418	0.539243	0.0321109	0.0306374	0.303087	0.0610405	0.0734062	0.133295	0	0.085976	0.0401841	0.135512	0.0824933	0.0812421	0.135212	0.21072
Prss56	0	0.134088	0.151724	0	0.0460209	0.0442822	0.0449621	0	0	0	0	0	0	0	0	0	0	0	0	0	0	0	0
Chrnd	0.296459	0	0.0341111	0.0743018	0	0.0299398	0.697179	0.0316125	0	0	0	0	0	0	0	0	0.249569	0	0.0436213	0.0399046	0	0	0
Chrng	0.152455	0.0464643	0.105176	0.0573816	0	0	1.21647	0	0	0	0	0	0	0	0	0	0	0	0	0	0	0	0
Eif4e2	101.492	100.252	97.0091	96.3299	101.436	93.3835	87.9002	39.2434	44.1754	41.354	41.4566	51.2794	39.6267	57.5416	49.9221	51.2733	53.4907	55.9758	54.8735	49.21	53.3901	52.1397	51.3268
Efhd1	0.48694	0.445253	0.559991	0.366543	1.12269	0.735766	2.2904	17.0587	19.4063	19.67	17.1696	22.0957	18.9274	36.3971	36.6126	0.826001	3.55402	3.00036	0.717427	0.45935	2.58271	2.31611	4.08586
Gigyf2	37.1006	32.813	29.8855	33.1625	30.4498	28.3236	25.0791	18.9968	23.0008	20.9671	20.8851	29.6361	22.6742	33.3413	33.4785	29.3643	29.203	30.4927	33.6072	30.2528	30.8302	31.376	29.3221
Kcnj13	0	0	0	0	0	0.0656165	0	0	0.134891	0.136662	0	0	0	0	0	0	0	0.085502	0	0	0.086443	0	0
3110079O15Rik	0	0	0	0.238722	0	0	0	0	0	0	0	0	0	0	0	2.34675	1.86912	0.49885	0	0	1.76581	0.210368	0.523413
Ngef	7.17101	7.17325	9.66927	10.19	12.1219	9.81577	7.25738	0.0680773	0.132325	0.0671134	0.128079	0.0351523	0.222837	0	0.231553	0.348173	0.515003	0.418836	0.0942149	0.129198	0.127154	0.247431	0.219754
Neu2	0.123407	0.460985	0.319259	0.0697039	0.116417	0.111871	0.965175	0.0591081	0.229844	0.0582867	0.111191	0	0	0	0	0	0.0779584	0.0727563	0	1.42135	0.0720956	0.0614288	0
Inpp5d	18.6755	15.0808	15.0494	15.9096	28.6792	36.4396	38.3936	60.9408	81.0642	66.676	66.5903	88.9774	76.6889	52.5248	53.9422	88.0565	93.0927	100.081	113.462	95.0875	98.5099	92.1144	97.6398
Atg16l1	22.5156	30.8417	27.5474	27.2465	29.9049	26.4562	24.8034	17.4369	19.9481	18.3481	16.9875	18.7388	19.4466	12.1064	11.118	24.3583	25.3732	27.2364	27.3659	26.913	24.8567	26.0626	26.7775
Scarna6	0	0.360007	1.22267	0.444524	0.742883	0.714073	1.44963	0.754731	0.733801	2.23118	0	1.55755	0.706525	0.848999	0	1.63941	2.48716	0.929192	2.61084	2.38765	3.75938	1.17607	0.487454
Sag	0.682174	0.571658	0.764836	0.513308	0.428922	0.773056	0.470769	1.79765	0.953219	1.66399	0.820035	1.79876	0.81578	1.22568	1.11245	1.97215	2.51326	1.87803	1.95992	1.8612	2.57769	2.37685	1.47782
Dgkd	24.4579	32.0381	29.8755	33.7682	37.3555	33.539	28.8683	51.5285	74.429	54.337	50.9798	60.6477	63.3999	39.6435	34.7515	95.9451	107.225	115.835	113.33	99.2306	103.504	92.886	94.4642
Usp40	16.3667	17.254	17.9608	20.0083	17.554	15.6886	15.0467	4.89421	5.85324	5.41244	5.06802	6.04911	5.41314	4.77309	4.81761	7.80116	7.26378	7.91964	7.00211	6.77357	8.41833	5.1221	8.18734
Ugt1a10	0	0	0	0.137385	0.109686	0	0	0	0	0	0	0	0	0	0	0	0	0	0	0	0	0	0
Ugt1a9	0	0	0	0	0	0	0	0	0	0	0	0	0	0	0	0.110323	0	0	0	0	0	0	0
Ugt1a7c	45.369	40.6142	47.5039	57.3191	61.63	50.5147	36.8051	3.87011	5.38072	5.67313	4.27399	3.0806	3.40591	2.37275	2.64052	4.25221	3.04208	3.1549	2.60995	4.56773	2.98659	3.56476	3.82615
Ugt1a6b	1.74812	0.28592	1.62206	2.79533	0.932242	1.17088	0.337305	2.98525	2.28769	3.44196	1.66249	0.0485976	1.44241	0.789232	1.01918	1.20965	2.21695	1.24164	1.00579	0	1.4724	0.532097	0.175282
Ugt1a6a	18.0934	10.0899	18.2031	22.2017	14.4149	13.754	7.30075	0.398024	0.909752	0.741291	1.20816	0.303087	1.04186	0.0956273	0.314084	0.284675	0.756555	1.11347	0.227582	0.0873248	1.53427	0.499323	0.838712
Ugt1a5	0.44909	0.22537	0.288879	0.344106	0.228831	0.173364	0.250402	0	0	0	0.0780132	0.0850458	0	0.0268186	0	0	0.0402586	0.093822	0	0	0.0939754	0	0.0950239
Ugt1a2	0.150166	0.112868	0	0.517722	0.114598	0.174081	0.125645	0	0	0.158424	0.0781627	0	0.0673764	0.0577748	0	0.11121	0.0822231	0	0	0	0	0	0
Dnajb3	0.0959444	0.175613	0.198804	0.325162	0.362347	0.522422	1.06043	3.68102	1.78919	5.5313	4.67481	1.89903	4.22061	2.07055	1.12756	0.66637	0.606438	0.339884	0.254756	0.582284	0.458399	0.478046	0.951108
Ugt1a1	1.05081	0.768308	0.981406	0.977143	0.557526	0.337943	7.54297	0.075429	0.155582	0.0777663	0.0765187	0.166852	0.0661401	0	0.0890709	0	0.119752	0.0922288	0	0.0923352	0.0923613	0.0816763	0
Mroh2a	0.169179	0.237992	0.229007	0.220515	0.405275	0.259598	0.239561	0.149682	0.266734	0.0983112	0.093855	0.0515135	0.151751	0.0982325	0.135942	0.0721886	0.230293	0.199682	0.18986	0.126335	0.186337	0.0907705	0.193348
Hjurp	143.375	167.931	157.235	149.726	149.975	132.489	116.254	63.9009	65.6326	73.2213	70.1136	75.1467	77.3292	45.1353	49.6615	67.2871	68.3849	79.9985	97.0479	84.3901	83.5944	78.6884	78.2794
Trpm8	0	0	0	0	0	0.0229479	0.0467393	0	0	0	0	0	0	0	0	0	0	0	0	0	0	0	0
Spp2	0	0	0	0	0	0	0	0	0	0	0	0	0	0	0	0	0	0	0	0	0	0	0
Glrp1	27.4429	22.9506	17.922	22.1964	18.6403	12.4863	14.971	0.0477864	0	0.0942022	0.0899693	0.0494076	0.134289	0.107581	0.130181	0.207697	0	0.176669	0.0661471	0.120966	0.178625	0.0497608	0.123514
Gm19589	1.48987	1.70272	1.00219	1.34553	1.47558	1.55328	1.88521	0.0357295	0.034645	0	0	0	0	0.0401512	0.0485841	0	0	0	0	0	0	0	0.0922444
Arl4c	31.3222	27.2425	30.3278	37.6673	51.0998	50.4961	53.6378	30.6537	46.4549	31.3209	30.6798	38.0819	34.4347	27.1839	20.7861	94.8966	66.8775	92.1883	90.5782	117.502	76.255	99.6253	94.3779
Platr5	0.205092	0.187504	0.212306	0	0.193543	0	0.377646	0	0	0	0	0	0	0	0	0	0	0	0	0	0	0	0
1700067G17Rik	0	0	0	0	0	0	0	0	0	0.152945	0	0	0	0	0	0	0.204534	0	0	0	0	0	0
Sh3bp4	7.81709	5.56712	5.14599	6.60367	7.34843	8.26786	13.5309	2.90483	3.22022	3.21368	2.39704	3.26009	3.62519	1.8632	1.94259	9.99946	8.06093	9.44292	8.60287	10.4144	8.56701	8.84077	9.4468
C030007H22Rik	0	0	0	0	0	0	0	0	0	0	0	0	0	0	0	0	0	0	0	0	0	0	0
Agap1	13.6074	13.7855	12.1267	17.2509	12.5184	9.70336	10.525	6.34942	6.77968	7.64773	6.92106	7.28543	7.96355	5.79695	6.07146	2.39056	2.37355	2.68313	1.87876	2.5521	3.02335	2.17849	3.01592
4933400F21Rik	0	0	0	0	0.0254661	0	0	0	0	0	0	0	0	0	0	0	0	0	0	0	0	0	0
Gbx2	0.229738	0.042074	0	0.155592	0.173352	0.791163	0.338193	1.01248	1.36944	1.21458	1.28378	1.18092	0.824125	1.1886	0.719107	1.72118	1.62484	1.46345	1.52281	0.724187	0.712707	1.00603	1.42171
Asb18	0	0	0	0	0	0	0.0639777	0	0	0	0	0	0	0	0	0	0	0	0	0.168744	0	0	0
Iqca	0.0609115	0	0	0	0	0	0	0	0	0	0	0	0	0	0	0	0	0	0	0	0	0	0
Ackr3	24.4766	19.8319	30.3356	21.3495	33.8985	33.9634	12.1081	32.9181	39.9733	45.4558	36.6106	38.391	36.3797	37.7504	39.877	5.7593	7.21823	8.55143	3.12572	3.83907	8.99295	4.94039	8.49708
Cops8	61.8958	85.7611	85.5532	76.7621	95.0032	84.6271	88.146	37.2321	35.9899	36.126	32.5888	30.0602	37.2834	19.3089	15.6936	43.9203	42.1734	47.9022	48.0151	44.3116	41.3913	37.0244	48.9874
Col6a3	437.292	465.783	399.945	449.429	487.866	337.369	334.439	5.73775	6.99508	8.13822	7.14045	6.47029	9.52155	5.1956	6.00528	8.71922	14.6935	16.811	12.1451	12.352	18.9744	8.06416	8.36558
Mlph	4.18177	6.47189	4.50836	3.22091	3.41028	1.69796	3.4875	0.27128	0.527534	0.596411	0.412334	0.193905	0.234427	0.281825	0.39786	3.68747	8.1162	5.08816	0.895309	1.82237	6.39374	4.55328	1.83342
Prlh	0	0	0	0	0	0	0	0	0	0	0.33731	0	0	0	0	0	0	0	0	0	0	0	0
Rab17	0.125344	0.458241	0.16949	0.369486	0.118236	0.28398	0.461173	0.120128	0.233373	0.177447	0.196677	0	0.293613	0.0675828	0	1.13019	1.02864	0.965659	0.14463	0.0760513	0.598107	0.748299	0.232609
Lrrfip1	124.684	123.014	105.281	134.459	118.135	112.322	99.121	66.3311	82.2946	67.2782	61.4819	85.0149	62.3593	84.0107	84.7438	104.004	96.0428	104.002	111.358	115.774	90.5349	106.869	98.7241
Rbm44	0.101402	0	0	0.0286908	0.14352	0.114919	0.0933008	1.57975	0.661463	1.55654	1.82898	1.35409	1.04634	1.06631	1.12491	1.19652	0.512615	1.37635	1.715	1.47611	0.93814	1.06042	1.47556
Ramp1	0.421451	0.350312	0.356568	0.259505	0.840018	1.18092	2.69471	6.77861	8.04759	7.6978	7.10548	5.37959	6.5984	3.43737	3.02312	8.32794	9.9884	10.2932	9.09397	11.675	9.47287	13.3148	9.10475
Ube2f	59.2708	59.6999	55.6202	60.3835	56.3676	57.3379	58.6405	56.9758	49.5539	50.7275	53.8006	56.2517	50.3893	50.0448	53.2999	45.415	49.3274	50.3442	50.5367	45.8054	46.8794	47.1241	52.9782
Scly	14.868	15.4552	15.9834	17.8838	17.28	19.6167	19.9534	27.2244	29.9291	31.9432	30.1989	31.935	32.2299	31.4507	35.43	26.6511	27.5575	31.013	28.8691	31.1766	31.5779	26.9599	31.6079
Espnl	2.58416	2.46115	3.49177	2.7957	2.1497	2.26144	1.93213	0.0516093	0.0502032	0.0168925	0.0647121	0	0.0321429	0.0386187	0	0.124512	0.0907524	0.148168	0.0237772	0.0653146	0.0213417	0.0356905	0.0889438
Klhl30	0.258786	0.236529	0.368116	0.401487	0.122055	0.2639	0.922523	0.495802	0.572445	0.396897	0.437292	0.191799	0.92828	0.0347875	0.210998	0.089748	0.122482	0.152594	0.0429062	1.52944	0.115855	0.0966045	0.160168
Fam132b	0.0693616	0.0634768	0.0358878	0.19587	0.0982265	0.0943014	0.127778	0.897649	0.646386	2.35871	1.81403	0.617514	1.68039	0.63583	0.905191	0.288932	0.175364	0.122854	0.138015	0.0420519	0.0414281	0.0691503	0.386523
Ilkap	67.3259	66.6844	71.2999	73.3061	66.5304	59.412	59.5864	54.2518	62.0834	58.5133	58.2451	68.6675	52.3504	51.5986	43.9428	59.9644	66.282	68.0587	70.2405	63.51	70.7943	61.716	65.4868
1700020N18Rik	0	0	0	0	0	0	0	0.171149	0.332656	0.337241	0.804791	1.05927	0.320347	0.384961	0.232955	0.99113	0.451033	0.421314	0.473577	0.433045	0.426118	0.355532	0.663083
Hes6	17.1179	24.1673	24.1523	19.9854	21.598	18.9008	23.0234	30.86	39.887	32.0762	30.3214	30.9475	29.3384	17.2449	13.3619	34.1103	39.8478	44.3835	43.3045	39.2604	37.2935	37.2257	44.5313
Per2	2.3759	1.75924	1.62774	2.34216	2.09895	1.83529	2.15552	2.66163	3.85009	3.47574	2.94134	5.1784	4.2322	4.65371	4.0384	4.52766	5.26262	4.95504	5.23599	4.97089	5.81016	4.747	4.47394
Traf3ip1	8.87319	9.36293	8.577	9.85952	9.84356	9.81487	7.70327	4.03773	5.69301	5.03259	4.8549	5.82167	4.95572	5.47482	5.24226	5.53724	6.5207	7.34166	8.32505	6.09054	7.72517	5.2501	5.90677
Asb1	4.21293	6.09524	6.70693	6.22682	6.99391	6.05877	5.2316	27.9536	11.633	21.3999	23.7135	10.7744	27.7279	6.25654	11.6334	6.84994	6.66843	6.54789	7.11224	7.18121	7.49095	6.20105	9.73969
Twist2	30.5431	34.2109	32.2025	31.764	30.6829	28.4206	29.592	0.356707	0.624091	0.843406	0.469723	0.588841	0.534221	0.0803024	0.291349	1.23962	1.88055	1.66862	0.4936	1.35389	2.48712	1.11155	2.02729
Hdac4	12.3282	12.7658	10.7866	16.7959	10.7414	8.84228	7.85948	3.48738	4.9815	3.5532	3.57082	5.45881	5.10716	3.54955	4.74785	8.07324	6.66075	7.44823	8.04241	7.83507	7.32632	6.82649	7.01787
Ndufa10	164.544	166.694	152.324	152.745	149.036	132.4	138.265	74.1594	83.4576	75.2093	78.7221	94.172	75.1375	62.4393	61.6525	87.5492	80.3052	89.0182	93.4029	102.755	102.661	85.2409	94.599
Mir6900	0	0	0	0	0	0	0	0	0	0	0	0	0	0	0	0	0	0	0	0	0	0	0
Olfr1416	0	0	0	0	0	0	0	0	0	0	0	0	0	0	0	0	0	0	0	0	0	0	0
Olfr1415	0	0	0	0	0	0	0	0	0	0	0	0	0	0	0	0	0	0	0	0	0	0	0
Olfr1414	0	0	0	0	0	0	0	0.0786638	0	0	0.073978	0	0	0	0	0	0	0	0	0	0	0	0
Olfr1413	0	0	0	0	0	0	0	0	0	0	0	0	0	0	0	0	0	0	0	0	0	0	0
Olfr1412	0	0	0	0	0	0	0	0	0	0	0	0	0	0	0	0	0	0	0	0	0	0	0
Olfr1411	0	0	0	0	0	0	0	0	0	0	0	0	0	0	0	0	0	0	0	0	0	0	0
Olfr1410	0	0	0	0	0	0	0	0	0	0	0	0	0	0	0	0	0	0	0	0	0	0	0
Olfr12	0	0	0	0	0	0	0.0801499	0	0	0	0	0	0	0	0	0	0	0	0	0	0	0	0
Myeov2	61.8968	93.9092	135.424	94.9682	134.699	134.304	150.707	108.791	123.555	124.31	108.013	70.7019	98.4278	42.1064	30.5446	108.329	144.027	142.03	126.706	117.276	120.045	94.1285	120.519
Otos	0.138723	0.126771	0.143551	0.626416	0.130787	0.880266	0.1276	0.398759	0.387671	0.262062	0.500211	0	0	0	0.180945	1.15502	0.175193	0.65463	0.551881	0.841038	0.993198	0.138129	0.343441
Gpc1	62.201	62.6063	80.3598	76.346	87.2433	83.2859	108.798	7.35117	8.32475	9.70998	6.29591	6.93261	8.90311	3.9719	3.90993	9.88222	8.12712	11.5164	8.85942	16.2038	8.6947	9.2241	11.9129
Mir149	0	0	0	0	0	0	0	0	0	0	0	0	0	0	0	0	0	0	0	0	0	0	0
Ankmy1	0	0.0550621	0	0.0340244	0	0.109182	0.0277237	0.115423	0.0842066	0.170599	0.108651	0.23829	0.0809753	0.194779	0.15712	0.334338	0.342369	0.461852	0.23956	0.255711	0.251617	0.329794	0.447325
Dusp28	2.16148	2.33566	1.83028	1.70067	2.65666	2.37528	3.91792	4.95876	6.10217	5.13364	5.31446	4.53367	6.22783	2.82453	2.99104	5.18109	5.04717	5.33245	4.86378	5.55997	5.08059	4.49923	5.67607
Rnpepl1	27.229	22.0367	23.2485	26.0842	26.5839	26.9772	30.1052	35.9699	44.5485	37.9618	34.8233	51.0134	39.6348	27.8098	26.6436	42.9907	49.4031	54.5239	56.6322	51.5565	55.3375	50.9449	56.0137
9430060I03Rik	0.175165	0.427325	0.483597	0.461628	0.110232	0.158842	0.322554	0.615783	0.544215	0.716941	0.631877	0.519833	0.523867	0.314773	0.457189	0.486342	0.590232	0.895912	0.542227	0.495854	0.62734	0.639683	0.723016
Capn10	11.9147	14.6494	15.0014	12.8375	12.5835	12.9248	12.4952	5.04213	5.69237	6.15434	4.86581	5.57188	6.27234	2.67143	2.30292	5.1818	6.68924	6.48841	6.39177	6.00984	5.87364	5.8124	5.96722
Gpr35	8.93445	6.05408	6.55005	8.25081	13.1774	15.1822	14.9591	7.66979	7.83924	9.96884	9.10124	7.28057	7.5885	9.20397	11.2689	3.74352	5.42229	4.30962	4.67195	5.74697	3.83255	5.76212	5.38336
Aqp12	0	0	0	0	0	0	0	5.3362	11.382	2.62762	6.7994	0.444992	4.10625	0.0970065	1.75666	0	0.113611	0	0	0	0	0	0.333365
Kif1a	0.179566	0.109392	0.111572	0.0945325	0.496771	0.586067	0.665013	0.704004	0.827791	0.633087	0.544747	0.890308	0.882074	0.549244	0.494561	0.764277	0.816601	0.579041	0.635012	1.52425	1.19998	1.1203	0.948502
Agxt	0.18872	0.0574401	0.130226	0.141983	0.0592997	0	0.0579354	0	0	0.0593519	0	0	0	0.067736	0	0	0.23831	0	0	0.0762302	0	0	0
2310007B03Rik	0.681469	0.31153	0.749379	0.624945	0.1206	0.0385452	0.783905	0	0	0	0	0	0	0	0	0	0	0	0	0	0	0	0
Crocc2	1.40677	0.300555	1.30635	1.36557	0.843292	0.607939	0.302472	0.453603	0.514382	0.893932	0.296361	0.519995	0.495278	0.411013	0.428848	0.0365377	0.0663584	0.046557	0	0.015926	0.0313849	0.0130408	0.146445
Sned1	4.45305	2.63456	2.64326	4.60818	3.29441	4.70969	5.26288	5.7526	7.68702	5.89502	6.17918	8.07255	10.906	4.35349	7.4899	3.05959	4.24643	3.37388	3.38655	5.02941	6.22569	3.17268	5.05329
Mir6901	0	0	0	0	0	0	0	0	0	0	0	0	0	0	0	0	0	0	0	0	0	0	0
Mterf4	17.4809	17.2964	6.40295	6.9509	5.72442	6.73036	5.2595	3.55722	4.39142	4.22845	3.82444	5.30184	3.69952	4.09711	3.8436	4.98776	5.43338	5.49195	5.07849	5.18008	6.15234	4.19397	5.36112
Pask	6.25751	8.82639	8.17459	7.12893	7.46812	6.72785	4.8456	3.0898	2.52379	4.46768	4.04189	2.81089	4.29524	1.80987	2.28999	2.35633	1.78332	2.1834	3.23817	2.63746	3.02802	2.58293	2.71609
Ppp1r7	28.1196	27.7297	28.6674	29.015	27.2467	25.12	23.7459	18.7027	21.128	19.5702	18.9293	22.8869	20.6439	20.4626	20.3742	24.9712	22.7799	25.8763	27.2558	25.6348	25.3273	25.4154	23.4806
Mir6902	0	0	0	0	0	0	0	0	0	0	0	0	0	0	0	0	0	0	0	0	0	0	0
Mir6345	0	0.697514	0	0	0	0	0	0	0	0	0	0	0	0	0	0	0	0	0	0	0.910521	0	0
Ano7	0.0971767	0.0916481	0.27662	0.084785	0.0709413	0.0908951	0.760268	0.312008	0.158469	0.0687874	0.0677011	0.297255	0.0673764	0.188956	0.22875	0.208584	0.0948465	0.147814	0.0995781	0.117924	0.239063	0.149625	0.186052
Hdlbp	220.584	219.821	207.471	231.757	209.543	174.298	163.86	60.7603	73.0397	62.4764	67.0839	78.6068	72.2103	58.9329	67.6087	75.5794	107.895	85.6422	84.0059	88.7062	86.8507	81.447	74.1678
2019-09-02	213.749	246.295	240.443	237.717	245.092	204.896	203.899	72.3716	80.9465	77.6848	75.0768	76.9281	72.0234	69.8743	70.914	82.5249	80.8563	86.0376	82.9915	80.3413	84.5052	71.8978	81.3596
Farp2	3.42002	3.65202	3.28142	3.57918	2.49604	2.35377	2.94066	1.38757	1.81405	1.32005	1.35029	1.45647	1.83616	1.10339	1.72629	1.62823	2.74356	1.70845	1.65511	1.66508	1.93636	1.51599	1.54522
Stk25	60.2022	62.9217	62.9605	63.8201	67.1462	59.0529	65.4309	51.2364	61.0808	61.7822	54.1092	59.7056	61.2628	46.5257	45.8088	54.0554	69.3971	69.5372	62.9196	62.8763	65.4851	57.92	68.2484
Bok	22.0963	38.5979	38.8917	30.642	48.8256	35.5502	39.2876	16.339	17.1546	18.4825	17.3382	9.98049	18.8413	2.79388	4.27089	7.00354	11.544	11.5067	8.41033	6.78145	10.824	6.44985	9.28698
Thap4	42.5817	54.8835	50.538	52.557	44.3263	38.6874	38.6797	9.35893	10.3199	10.9296	10.8423	11.4451	10.4228	6.67782	7.01963	10.4156	11.7083	14.6702	14.269	14.1455	13.003	12.4229	12.9295
Atg4b	28.437	34.8956	34.3261	33.8121	34.6154	32.9755	33.7452	29.5458	27.5931	36.7997	34.5149	25.1901	32.5008	14.1374	14.9597	22.6793	24.307	29.4226	27.3223	24.9321	28.024	27.0752	30.5614
Dtymk	81.9224	110.084	127.818	86.761	121.075	119.489	114.983	68.3163	71.7992	83.0827	73.8362	49.5278	65.8365	43.3163	33.9352	64.2447	65.9565	72.8424	68.1254	60.4883	66.1454	56.8695	69.5249
Ing5	18.3514	23.3293	20.6134	20.6467	21.0099	21.3241	17.3486	13.9003	16.5205	16.3181	15.7152	15.1513	15.6553	14.1988	11.2309	18.5761	17.9693	17.3426	18.8342	17.25	17.7716	17.0537	18.1961
D2hgdh	2.65071	1.98553	3.33827	2.63183	3.28349	4.69015	5.11377	11.6299	13.4184	12.515	11.4588	19.2552	13.5496	18.406	18.302	14.8913	19.2028	20.9129	18.7602	18.5116	19.4746	18.9798	18.1466
Gal3st2	0.0343287	0.031464	0.106597	0.0663935	0.0971351	0.093405	0.0947226	3.79924	6.41414	3.82592	4.57468	7.33727	4.94459	4.19841	4.87834	9.70307	4.08318	6.81891	9.42023	10.4035	6.69575	5.59843	10.2393
Gm9994	0	0	0	0.21279	0	0	0	0.535208	0.275877	0.339676	0.490796	1.9465	1.45539	0.561504	1.1872	1.54558	0.755872	1.29811	2.60333	0.945899	1.06171	1.45936	1.87651
Gm6086	0	0	0	0	0	0	0	0.108218	0.106983	0.0582867	0.206391	0.258701	0.251734	0.290253	0.125353	0.591876	0.259634	0.290317	0.770524	0.365404	0.364424	0.319327	0.255192
Neu4	0	0	0	0	0	0	0	0	0.0202096	0	0	0	0	0	0	0	0	0	0	0	0	0	0
Pdcd1	3.28904	1.06411	2.30428	3.31324	6.49131	10.9637	16.6241	4.50971	7.96691	2.5325	3.19331	8.75616	5.17423	1.90933	2.97079	9.76072	7.92617	8.06002	14.0235	12.5791	13.043	8.66438	18.4793
4930440C22Rik	0	0	0	0	0	0	0	0	0	0	0	0	0	0	0	0	0	0	0	0	0	0	0
Fam174a	10.0817	8.64529	11.2734	8.58131	13.5533	26.4904	20.8399	16.6955	22.1884	16.8613	15.953	15.457	12.8469	13.5907	11.0275	14.5369	18.8838	15.969	14.8738	17.143	26.0832	13.3374	16.8123
St8sia4	2.06377	2.0126	1.3632	1.8535	3.89741	5.58673	6.49836	23.43	33.6563	22.6718	23.5428	28.8258	24.4811	28.1276	29.4325	53.4818	44.184	46.1118	44.0066	41.0652	41.3605	37.6981	43.5892
4930598F16Rik	0	0	0	0	0	0	0	0	0	0	0	0	0	0.276767	0	0.178077	0	0	0.170195	0	0	0	0.158952
1700063A18Rik	0	0	0	0	0	0	0	0	0	0	0	0	0	0	0	0	0	0	0	0	0	0	0
4930533P14Rik	0	0	0	0	0	0	0	0	0	0	0	0	0	0	0	0	0	0	0	0	0	0	0
Slco4c1	0	0	0	0	0	0	0.262842	0.117334	0.11404	0.385179	0.147059	0.20168	0.182967	0.263895	0.159611	0	0.0515174	0	0.270488	0.197912	0.0973829	0.243656	0.050552
Panct2	0.0249984	0	0	0.0281391	0	0	0	0.167179	0.0928679	0.164816	0.0674022	0.148223	0.04466	0.376379	0.196205	0.0347641	0.0945053	0.0587715	0.0330735	0.0907247	0.119083	0.124059	0.0925919
Slco6b1	0	0	0	0	0	0	0	0	0	0	0	0	0	0	0	0	0	0	0	0	0	0	0
Slco6c1	0	0	0	0	0	0	0	0	0	0	0	0	0	0	0	0	0	0	0	0	0	0	0
D1Ertd622e	16.0864	18.6543	18.0519	18.3213	23.0981	22.0853	19.6616	37.2581	31.7011	39.7437	37.912	30.8135	36.7249	32.4592	31.5977	29.3527	25.7275	27.4392	30.4057	26.4442	27.965	21.0922	25.6987
Ppip5k2	26.4176	32.2181	27.8779	24.8061	25.815	22.9342	18.792	13.161	16.9146	13.7964	14.0889	17.5044	13.3728	16.3262	16.3943	22.661	19.3867	20.4877	23.4849	22.7982	22.354	20.9175	19.1945
Gin1	8.61282	8.74993	7.87417	5.77991	7.40209	8.37203	6.03256	6.37382	7.80106	7.13897	6.38438	9.08435	6.22335	9.74954	8.98962	7.56987	8.76443	8.75076	8.37529	8.18151	9.30733	8.28843	9.18136
Pam	54.0611	60.2201	59.9361	61.4346	56.6552	55.1057	51.4384	20.8712	24.5253	26.5667	22.7721	22.4855	28.3679	17.1803	15.9618	23.6704	30.5663	29.7179	25.0996	30.7122	29.3804	23.9629	24.4008
B230216N24Rik	1.3265	1.51594	1.02955	0.842333	1.01664	0.676424	1.22073	0.635633	0.540687	0.704614	0.373627	0.655744	0.223146	0.715059	0.324517	0.920361	0.837754	1.27155	0.879398	1.00531	1.08825	1.15548	0.820993
1810006J02Rik	0.0579187	0.105917	0	0	0.327603	0.314816	0.213081	0.665775	2.37302	0.710701	0.782822	0.858558	0.986539	0.936197	0.377617	2.16903	1.31625	1.70756	1.99585	1.89538	1.4507	2.18999	0.931651
Slco6d1	0	0	0	0	0	0	0	0	0	0	0	0	0	0	0	0	0	0	0	0	0	0	0
Cntnap5b	0	0	0	0	0	0	0	0	0	0	0	0.0187911	0	0	0.0249149	0	0	0	0	0	0	0	0
Gm20268	0	0	0	0	0	0	0	0	0	0	0	0	0	0	0	0	0	0	0	0	0	0	0
Cdh20	0.0262307	0	0	0	0	0	0.0241694	0	0	0.0496121	0	0	0	0.028351	0	0	0	0	0	0	0	0	0
Rnf152	0.185903	0.201772	0.108196	0.196789	0.186266	0.242208	0.930165	0.405964	0.640131	0.746008	0.586594	0.379061	0.626477	0.601195	0.591107	0.587974	0.733866	0.603116	0.47751	0.605726	0.651551	0.543593	0.445935
Pign	18.1411	22.6757	22.5956	21.1893	19.1201	16.867	13.8448	6.98784	7.84036	7.38901	7.27526	7.56649	8.01424	5.48401	6.0727	12.2788	9.92101	10.9157	11.1022	10.3278	10.6104	9.6692	10.6145
2310035C23Rik	11.4447	15.4955	14.6513	14.0315	14.4049	13.4785	13.9791	13.9579	16.9424	12.7958	13.3945	14.9535	14.6972	10.8955	10.6134	21.2836	21.6523	23.2948	22.3745	22.404	21.3425	20.8827	22.4465
Tnfrsf11a	4.20043	3.36043	3.38127	3.27112	5.72296	7.05181	7.48042	2.83263	3.49658	3.48898	2.94537	3.63429	3.97706	3.50112	4.31309	7.61031	5.67459	6.56223	6.24035	7.35747	4.96617	4.23979	5.68146
Zcchc2	18.8817	17.2443	13.3391	19.2506	16.4622	17.6474	14.213	11.6839	16.9056	13.9976	13.1373	20.6563	13.9846	20.8926	20.2611	20.7788	20.5605	25.6732	24.3119	21.1181	21.3986	23.6542	20.6383
Gm20753	0	0	0	0	0	0	0	0	0	0.507687	0	0	0	0	0	0	0	0	0	0	0	0	0
Phlpp1	15.3173	14.6578	13.1479	14.8966	14.7747	14.1708	13.0451	5.39707	6.05165	5.72594	5.32238	6.67618	6.67335	6.51292	7.11804	8.61475	7.49816	9.11773	8.8469	7.99344	7.96173	7.11973	8.16024
Bcl2	4.76993	5.43706	5.46667	5.63554	6.78035	10.3091	7.85291	28.953	35.3062	34.6375	30.589	34.7395	29.6515	26.9456	23.6683	45.8502	42.4399	49.0666	45.298	39.9742	42.6699	35.1599	44.0786
Mir3473f	0	0	0	0	0	0	0	0	0	0	0	0	0	0	0	0	0	0	0	0	0	0	0
Kdsr	10.6197	13.0543	12.1139	10.8037	11.0405	10.5157	9.22559	4.81187	7.04128	5.50147	4.9368	6.0031	6.18317	4.33817	3.92613	8.10925	8.24346	8.81449	8.07352	8.46513	7.87116	7.559	8.23025
Vps4b	66.3696	71.2181	65.0949	69.1397	72.8586	68.1437	65.2845	46.3043	54.0724	46.1413	44.9797	57.566	49.3115	47.6803	44.7318	64.0152	65.518	67.0403	68.9326	65.8432	66.0882	63.5869	58.4918
Serpinb5	4.75919	1.98425	3.50705	2.40708	0	0	22.1987	0.0364647	0.070894	0	0.0343736	0.0375822	0.0341518	0	0	2.58904	2.45287	2.87503	0.151423	0.18467	1.363	1.36447	0.471298
Serpinb12	0.482539	0.165369	0.312153	0.20433	0.170623	0.109361	0.555184	0.0577848	0.0561377	0	0	0	0	0	0	0	0	0	0	0	0.0719163	0	0
Serpinb13	0.0607355	0	0	0	0	0	0.223744	0	0	0	0	0	0	0	0	0	0	0	0	0	0	0	0
Serpinb3a	0	0	0.18619	0	0	0	0	0	0	0	0.0541011	0	0	0	0	0	0	0	0	0	0	0	0
Serpinb3d	0	0	0	0	0	0	0	0	0	0	0	0	0	0	0	0	0	0	0	0	0	0	0
Serpinb3b	0.0598552	0	0.247661	0.202675	0	0	0.22019	0	0	0	0	0	0	0	0	0	0	0	0	0	0	0	0
Serpinb3c	0	0	0	0	0	0	0	0	0	0	0	0	0	0	0	0	0	0	0	0	0	0	0
Serpinb11	0.172524	0.052501	0.297407	0.0649221	0	0.0521705	1.79848	0	0	0	0	0	0	0	0	0	0	0.135599	0	0	0	0	0
Serpinb7	1.39744	0.283908	0.535652	0.350543	0.195362	0.140735	6.47721	1.1407	1.30175	1.46615	1.58642	1.38179	0.974949	1.17174	1.01279	0.718162	1.11138	1.16021	1.09804	0.627557	0.988177	0.257555	0.704775
Serpinb2	5.91704	5.5695	2.3988	2.29214	4.29759	0.0898194	5.43277	2.63237	2.76823	1.77706	1.91984	1.64908	1.73247	2.90836	1.80914	0.0686413	0.437898	0.116835	0.260119	0.720608	0.17737	0.936703	0.0613226
Serpinb10	0.235724	0.0808552	0.21355	0.315967	0.0833106	0.106851	0.437714	5.9264	4.9738	7.08845	4.65942	2.27323	2.15867	15.5183	5.61333	0.427101	0.919124	0.759427	0.742098	0.373278	0.100252	0.445788	0.658219
Serpinb8	3.99217	2.49737	2.54537	3.15507	2.15698	2.58916	7.27835	2.31316	2.27823	2.07732	2.33442	1.94714	2.56911	1.79715	1.69889	3.22862	3.51649	4.33635	3.79023	4.71679	4.89892	3.92046	4.05493
D830032E09Rik	0	0	0	0	0	0	0	0	0	0	0	0	0	0	0	0	0	0	0	0	0	0	0
Cdh7	0	0.0267078	0	0	0	0	0.0268351	0	0	0	0	0	0	0	0	0	0	0	0	0	0	0	0
Cdh19	0.575666	0.380129	0.463343	0.649773	0.784175	0.608835	0.765067	0.122627	0.327684	0.271801	0.259446	0.253032	0.229482	0.310329	0.250395	0.35509	0.242405	0.226412	0.0423699	0.155145	0.534261	0.127319	0
Dsel	8.16795	8.98664	8.71682	8.34093	9.25512	10.1087	10.2924	1.77016	2.11559	1.92026	1.97081	2.66428	2.15852	1.89998	1.83498	2.23412	2.65434	2.81926	2.24703	3.24676	2.72995	2.36175	2.32869
Cntnap5a	0	0	0	0	0	0	0	0	0	0	0	0	0	0	0	0	0	0	0	0	0	0	0
Tsn	49.8937	71.6339	76.5303	62.1231	71.5673	66.3652	75.8895	53.5286	55.2065	60.2655	54.5687	43.5491	52.776	34.4159	28.2291	61.7211	60.0389	65.8229	70.7502	61.0651	63.5824	53.6414	61.7185
Nifk	80.8577	79.8987	70.7092	76.5802	71.9454	73.5436	69.9573	31.9275	36.8952	33.6448	37.5756	46.5413	28.5724	36.6953	38.2827	45.1225	34.8472	39.8405	42.9561	38.2046	41.6178	51.5274	39.1735
Clasp1	26.0912	26.9663	23.14	24.7254	23.0347	19.567	20.6152	12.7481	15.2815	13.4683	14.6054	20.6109	17.1017	20.5347	22.1394	19.8563	19.7381	20.7952	23.174	20.2905	22.9598	20.5519	22.287
2900060B14Rik	1.14517	1.04691	0.338624	0.738604	0.61719	0.741503	1.20438	1.25406	2.28593	1.08127	2.06466	1.61749	0.880375	2.82177	3.62824	1.58904	3.71966	1.54417	3.03687	3.7691	2.92812	3.41994	2.02503
Tfcp2l1	0	0.115612	0.0872322	0.130764	0.0398363	0.0763734	0.164743	0.0605785	0.137457	0.0894845	0.0950506	0.0625289	0.217273	0.0681957	0.0549686	0.628591	0.771907	0.52204	0.111735	0.16606	0.616041	0.472041	0.234693
Gli2	0.626015	0.385983	0.557504	0.673866	0.398181	0.831501	1.59429	0.279073	0.501871	0.522449	0.30189	0.849324	0.679018	0.34527	0.721754	0.646505	0.717319	1.20252	0.830056	1.27122	1.04234	0.521802	1.09946
Mir6346	0	0	0	0	0	0	0	0	0	0	0	0	0	0	0	0	0	0	0	0	0	0	0
Inhbb	4.10836	4.70076	4.53714	4.43071	3.72369	3.30844	5.51275	3.14537	2.9081	2.18902	2.31753	2.26951	3.10874	1.70735	1.97638	6.62504	7.56725	6.60773	1.82602	2.47712	8.46335	3.90725	2.95495
Ralb	69.5764	82.798	74.9161	78.3068	83.3182	77.3155	87.3857	24.8904	26.1053	26.7069	26.4366	23.1816	23.3907	17.1394	19.4623	22.0225	33.1947	26.4665	24.9104	28.9995	25.4376	25.2155	30.6026
Tmem185b	16.5987	21.3293	22.6796	19.7904	22.46	24.8086	23.2143	9.65653	12.7633	12.0895	11.2309	8.87198	10.5243	8.25904	6.66334	14.9416	15.3445	14.9023	14.1397	15.3998	15.1959	12.5394	13.4569
3830432H09Rik	0.0404903	0.147991	0.0836789	0.182628	0	0.0733256	0.111606	0	0	0	0	0	0	0	0	0	0	0	0	0	0	0.0403234	0
Epb4.1l5	5.51812	7.2735	8.04437	6.50693	6.74652	5.42287	5.44166	0.717825	1.17809	0.794099	0.875781	0.983454	0.981285	0.436606	0.789803	0.997161	1.63371	1.07417	1.07516	1.0708	2.06154	1.14844	1.2532
Ptpn4	4.06751	4.70552	3.80162	4.09984	3.30805	2.50221	2.59732	2.46607	3.49931	2.42993	2.65663	4.04251	3.7788	2.72936	4.92771	8.00602	5.00691	6.31723	6.63187	6.59338	6.85985	6.81757	6.21703
Tmem177	4.62787	5.07229	6.01795	5.59287	5.76444	5.45944	4.55912	4.17918	4.28379	4.08996	3.98495	3.54941	4.20438	3.13425	2.82535	3.95228	4.12224	5.14534	3.89445	4.02911	4.24826	2.9829	3.67258
Cfap221	0	0.0354885	0.0403293	0	0.036744	0	0.0357209	0	0	0	0	0	0	0	0	0	0	0	0	0	0	0.0387791	0
Sctr	0	0.0464643	0.052588	0.0573816	0	0.046075	0.0467393	0.0973372	0.141948	0.0479381	0.137495	0	0.0455872	0	0	0.0705923	0.192593	0.0600107	0	0.184849	0.485121	0.0506187	0
Tmem37	5.18558	5.88268	3.77674	4.33636	7.1558	8.79262	10.0742	6.16562	7.42542	9.88377	8.22427	5.98204	10.1639	2.79511	4.00912	2.13214	1.21305	1.81289	2.29208	3.02774	2.63562	2.86794	3.20962
Dbi	324.317	307.108	343.134	302.228	276.317	280.611	308.001	87.396	98.1325	107.123	91.0532	110.97	83.2078	100.725	87.0388	146.951	117.357	120.698	112.203	106.019	215.576	122.634	136.864
3110009E18Rik	8.46652	9.958	9.21303	6.81168	4.55916	9.03626	6.2014	7.77845	6.76588	7.54774	7.4942	8.81609	6.75696	11.0379	8.99102	8.58317	9.18374	9.1395	11.2434	9.13671	7.66796	10.7895	12.8626
Steap3	76.1431	51.5675	63.0317	86.0388	68.2115	57.6203	47.3337	17.1627	13.112	23.5378	22.248	10.0259	22.4566	12.7267	14.2414	3.44359	5.32863	4.43353	3.43142	4.38467	5.62615	4.09359	4.78333
C1ql2	0.0487644	0	0.10109	0.110165	0.0920418	0	0	0	0	0.0461119	0	0.0965473	0.0876202	0	0	0.271018	0.123335	0	0.0647169	0	0.0582863	0	0.060454
Marco	2.85351	0.67483	1.68033	2.33278	1.99545	16.3244	4.30126	102.625	83.3921	161.112	104.414	133.803	121.272	219.73	299.782	43.833	40.7076	37.9643	29.8144	10.9181	25.5394	20.1303	101.518
En1	14.3434	12.7261	9.81477	14.2884	10.0271	9.46366	8.33967	0	0	0	0.0345231	0	0	0	0	0.689783	0.676208	1.26323	0.557781	0.509991	0.821388	0.685154	0.189353
Celrr	0	0	0	0	0	0	0	0	0	0	0	0	0	0	0	0	0	0	0	0	0	0	0
Insig2	19.2535	22.8736	24.7247	20.5627	21.1862	18.6713	23.3353	14.2071	17.0481	14.7021	13.6305	13.5769	15.0925	10.7381	10.6631	19.0064	20.1516	16.7621	18.9962	16.0728	21.2462	13.7084	18.6678
Ccdc93	14.1732	16.1089	13.9726	14.3134	13.0769	12.8368	10.7387	9.59625	11.2474	9.20153	9.06403	11.6795	11.6623	12.0201	12.0922	12.7011	10.8816	13.1972	13.8852	13.336	14.3772	12.7832	14.8625
Htr5b	0.0487644	0.044635	0	0	0	0.0441029	0	0	0	0	0	0.0481116	0	0	0	0	0	0	0	0	0	0	0
Ddx18	115.945	149.465	133.439	108.186	128.958	126.113	109.797	41.0881	55.2755	51.1373	45.0982	48.5071	44.5206	47.0601	37.9197	67.8264	59.812	65.991	66.5032	60.0526	66.0757	59.8926	60.9949
Dpp10	0	0.0192077	0	0	0	0	0	0.121304	0.137618	0.0797447	0.209231	0.208646	0.170295	0.159226	0.275154	0.731819	0.559526	0.547531	0.475544	0.818491	0.755211	0.566929	0.678891
Actr3	272.543	302.334	301.001	299.408	364.64	371.928	364.066	443.098	530.869	473.123	447.066	511.226	438.759	424.972	406.008	729.521	631.697	685.412	769.161	673.651	663.095	621.493	654.114
Slc35f5	29.1254	35.71	38.9949	35.4374	37.1418	34.33	31.9069	5.69393	6.72658	6.28522	6.30577	4.83401	6.47632	3.44595	4.07219	6.78413	9.16804	7.45407	5.63484	7.84348	8.30194	5.80262	6.65706
Gpr39	1.52543	1.69357	0.902169	1.59896	1.43884	1.58035	1.90511	0.139242	0.236901	0.685895	0.294717	0.143687	0.228091	0.0390785	0.284342	0	0	0.085679	0	0	0.130023	0.0362052	0.044993
Lypd1	0.0477081	0.174699	0	0.0538872	0.0451114	0.0433858	0.0879694	0.0457279	0.133608	0.135292	0.0430418	0.0473017	0	0	0	0.0663355	0.120776	0	0	0	0.171093	0.0475301	0.0590642
Nckap5	0.263363	0.189333	0.170378	0.223089	0.83347	0.237726	0.939406	0.126156	0.378368	0.248669	0.211622	0.293044	0.354344	0.319524	0.34367	1.30454	1.35122	1.59285	1.13523	1.65774	1.43797	0.950602	1.41789
Mgat5	10.5085	11.9095	8.88968	12.2184	11.96	10.6105	9.90215	4.91465	6.15542	3.92164	5.58781	6.56441	7.47878	4.10416	5.74678	6.2437	6.87569	7.53586	6.9256	6.56242	8.14753	7.07873	7.63405
Tmem163	0.388003	0.141954	0.281062	0.306587	0.439109	0.84423	0.999829	5.87493	7.33784	5.89882	5.94649	10.9165	7.69157	11.7824	12.3452	7.21514	8.72434	9.43071	7.10008	5.92842	7.96388	6.83696	9.31842
Acmsd	0	0	0	0.191456	0	0.038366	0	3.69808	1.54074	3.96425	3.51717	1.5096	3.6136	2.60584	3.04289	0	0	0	0	0	0	0	0.367414
2900009J06Rik	0.631473	0.192443	0.871256	0	0.39709	1.33564	0	0.806782	0.588324	0.397506	0.189802	0.20816	0.377524	0.226962	0.82375	0.584249	0.265946	0.248363	0	0.255174	0	0	0.260577
Ccnt2	32.7686	31.9157	28.3611	28.8959	29.1349	28.5712	26.266	28.5776	33.8071	29.445	28.7882	44.8878	34.2291	43.2225	46.3661	46.3196	39.9868	48.5964	48.5904	46.9465	45.3699	49.3098	46.7749
Map3k19	0.0496446	0	0.025761	0.0840493	0.0702137	0.134998	0.137019	3.75689	4.48444	3.70189	4.00408	5.91287	3.80584	6.74081	6.21534	7.88506	8.27451	9.69022	7.63319	5.68667	6.54367	6.02706	6.69615
Rab3gap1	18.8382	23.7568	21.2091	21.3964	21.3666	20.4313	19.0542	22.2801	25.1911	23.1252	21.6639	27.2372	24.0572	22.3218	20.6514	32.4553	35.7532	37.1624	35.8859	37.9716	35.7496	32.4535	33.7583
Zranb3	6.59833	7.89015	9.2292	7.05518	8.00546	8.45252	6.09423	4.46751	4.47674	5.85225	5.02184	4.56251	4.20314	2.73197	2.93202	3.68268	4.42282	4.87998	5.19934	4.31971	4.47908	3.18915	4.20259
R3hdm1	63.4552	52.6525	45.4757	71.1471	47.1698	40.7167	35.8778	24.0392	25.2038	25.297	24.8285	37.315	25.905	43.5277	49.1914	30.2486	29.0212	31.8959	31.4331	30.5925	31.2669	35.8523	29.7725
Mir128-1	0	0	0	0	0	0	0	0	0	0	0	0	0	0	0	0	0	0	0	0	0	0	0
Ubxn4	83.7408	80.5221	70.5252	77.6268	66.2594	62.5718	62.728	32.6089	38.1127	34.438	31.0519	47.0132	31.0273	46.0752	39.663	41.21	50.8763	43.2898	47.3021	44.7301	45.1984	46.2571	46.1747
Lct	0.110908	0.144881	0.163982	0.0537033	0.0149159	0.100576	0.116582	0.0910147	0.295124	0.149597	0.0428923	0.187911	0.184667	0.119534	0.165373	0.153778	0.240016	0.392459	0.168049	0.249627	0.207858	0.126118	0.235215
Mcm6	156.703	206.791	170.931	158.135	183.916	165.767	149.178	93.9444	85.2123	120.394	101.458	90.6096	101.249	63.5119	72.0744	86.988	71.6977	84.0874	109.635	93.8525	97.46	84.4543	91.5179
Dars	95.9893	107.394	99.9901	103.456	104.141	92.8383	87.9987	57.3972	66.3495	61.9916	57.1738	68.5842	60.2472	67.6411	58.8724	83.6982	75.9153	77.6078	89.1947	87.5883	80.1951	82.289	82.7738
Cxcr4	16.7728	14.7672	10.5311	13.8571	25.8141	30.795	38.4151	62.5692	79.9891	61.0048	64.2802	111.351	84.284	82.19	73.7272	94.7391	106.011	109.955	141.206	167.137	116.937	150.254	113.936
Thsd7b	0	0.0285371	0	0	0	0	0.02879	0.254371	0.116446	0.26541	0.267517	0.0926595	0.406267	0.0841336	0.142638	0	0	0	0	0	0	0	0.0387392
Cd55b	0	0	0	0	0	0.0846202	0	0.334799	0.39954	0.406028	0.393802	0.597265	0.963204	0.630313	0.219719	0.982085	1.12792	0.514782	0.586385	0.652073	1.27369	0.883682	1.53098
Cd55	3.13166	2.5806	2.04081	3.75353	2.37035	3.11015	6.51098	89.6663	112.51	94.0935	88.8457	144.622	119.181	198.784	197.895	172.047	160.642	169.426	175.693	154.947	160.613	158.113	182.812
Zp3r	0	0	0	0	0	0	0	0	0	0	0	0	0	0	0	0	0.0607291	0	0	0.0581569	0	0	0
C4bp	0	0	0	0	0	0	0	0	0	0.0490034	0.186963	0	0	0	0	0	0.131011	0.0612498	0	0	0	0	0
C4bp-ps1	0	0	0	0	0	0.117429	0.119247	0	0.241392	0.24456	0.116721	0.128136	0	0.13961	0.168954	0.179673	0	0.305718	0.343428	0.157113	0	0.257898	0.160342
Pfkfb2	6.8404	7.28429	7.68265	7.09343	7.66239	7.25619	8.49535	10.0703	9.38767	9.48703	9.62791	8.46457	10.6427	6.8041	7.37575	10.1749	12.741	13.0949	11.796	10.4439	12.262	10.045	11.837
Yod1	4.05748	6.53299	4.38435	4.55172	4.57353	4.53435	3.47559	8.1925	6.22872	8.00019	8.35115	5.50093	8.88132	4.5944	7.35785	6.87016	6.09252	7.58755	8.08746	8.20048	6.30371	5.66518	8.21358
AA986860	1.44357	0.736661	0.833947	1.09908	0.66503	0.486925	3.58382	1.67297	1.21979	1.33146	1.57386	0.929511	1.92734	1.23059	1.35786	0.698828	0.932942	1.02992	0.489667	0.610737	0.681142	0.66851	1.03901
Fcamr	0.0559822	0.102441	0.0579179	0	0	0	0.670344	2.41623	5.01118	0.89941	1.26286	18.671	4.27191	4.71148	9.35696	4.35438	1.48633	3.50381	10.6345	7.20215	15.8465	15.5624	11.1673
Pigr	0.0507009	0.0232322	0.0787044	0.171777	0	0	0.0700201	0.753702	1.06501	0.912042	0.640545	1.45517	0.523403	1.26078	1.02727	1.9718	2.03579	1.76633	1.79241	1.44605	1.09004	1.26564	1.16218
Fcmr	0.196466	0.419276	0.135556	0.221802	0.0618463	0.415571	0.301406	276.52	349.978	271.713	275.514	576.828	333.531	583.332	543.199	456.73	443.354	507.874	489.163	374.18	465.288	387.093	416.078
Il24	0	0.0799406	0.181215	0.0987626	0	0	0.0805053	0	0	0	0	0	0	0	0	0	0	0	0	0	0	0	0
Il20	0	0	0	0	0	0	0	0	0	0	0	0	0	0	0	0	0	0	0	0	0	0	0
Il19	0.0954163	0.174516	0.296341	0.107774	0	0	0.175761	0	0	0	0	0	0	0	0	0	0.24121	0	0	0	0.113882	0	0
Il10	1.27122	0.683794	1.16085	1.43509	2.53934	2.71161	2.95897	0.716649	1.46295	1.20043	1.07859	1.40496	1.27443	0.564262	0.585345	1.34906	1.70024	2.29404	1.18993	2.35759	1.60619	2.00999	3.70281
Mapkapk2	77.8893	93.2746	85.4834	86.4601	106.982	100.445	108.095	75.9422	85.0994	83.4519	73.9078	74.1833	75.9545	38.0617	40.7627	82.5788	101.74	99.5915	92.7739	92.2196	86.5099	73.167	92.9991
Dyrk3	6.69287	8.48962	6.87819	6.91724	5.91305	4.91389	5.72547	20.1	5.53278	13.3966	16.4443	6.52488	16.1502	7.16469	11.3763	1.17737	2.20296	2.1133	1.49993	2.97208	1.63112	2.53385	3.38421
Eif2d	15.7368	16.9935	16.3097	17.5481	17.6133	17.454	17.149	24.8869	31.3008	29.9295	27.961	30.202	28.8298	19.4916	17.1944	32.5051	30.8681	37.0873	38.7068	32.446	32.3614	33.0696	35.7427
Rassf5	11.0711	10.5944	10.8052	10.3612	14.1493	19.4492	23.5322	56.8539	75.4506	61.8458	59.3775	74.5392	67.8972	58.114	51.3139	97.5265	80.5849	98.6834	99.775	104.808	86.3302	93.8433	98.5751
Ikbke	13.3548	8.58639	10.7924	12.4603	16.4797	23.1911	22.475	20.658	30.8485	21.7663	21.578	30.9935	22.4264	20.9238	17.8213	49.1674	38.8623	53.8823	54.8511	58.134	45.5544	63.9125	49.5598
Srgap2	35.0933	38.2625	32.2475	35.5492	36.0962	33.948	32.5069	9.14941	11.5087	9.58899	9.55991	14.8257	11.059	12.7255	13.3479	13.6371	15.206	14.9051	14.4801	16.7919	14.9446	15.176	15.0673
Fam72a	4.73226	7.04154	6.29031	4.45186	6.60809	5.55195	5.20867	1.33376	1.29662	1.7524	1.75664	1.42213	1.08204	1.00026	0.544703	2.83292	2.22702	1.97062	3.01452	2.86919	3.82017	3.09443	2.18242
Avpr1b	0	0	0	0	0	0	0	0	0.0219739	0	0	0	0	0	0	0	0	0.0277926	0	0.0570832	0	0	0
Ctse	0.783047	0.842395	0.953513	1.09209	0.564802	1.25281	1.48375	307.378	121.764	318.326	298.754	157.214	331.263	229.341	414.226	16.4276	24.0277	16.0884	16.9837	19.6715	14.7152	14.7194	43.5236
Rab7b	19.6249	11.6439	18.0679	17.3044	18.4384	27.0905	30.2067	12.6863	13.487	12.062	13.7492	10.9084	10.4509	9.26405	9.89824	9.88381	13.8377	11.8288	11.9081	10.7021	13.1646	12.3697	9.91914
Slc26a9	0.134146	0.171772	0.194362	0	0.151887	0.0243821	0.567802	0	0	0.0252626	0	0.0265667	0.0241071	0	0	0	0	0.0316871	0.0355764	0.0325678	0.0640252	0.080132	0.0331802
Pm20d1	0.193121	0.0504888	0.171266	0.0623473	0	0.0500192	0.431672	0	0.359763	0.208341	0.17411	0.272795	0.173231	0.178382	0.18001	0.0766228	0.0697702	0.130289	0.036649	0.0334626	0.230455	0.0549084	0.0342225
Slc41a1	22.8103	22.749	20.8615	26.1609	24.0526	21.4498	20.2843	12.5095	17.451	11.1985	11.9191	19.8706	13.4379	12.7688	14.8004	18.4929	20.5389	20.6922	22.2826	21.216	21.5781	19.2109	21.6585
Rab29	6.96979	6.74757	7.63805	8.42369	9.97763	12.2656	15.8464	27.1103	23.2232	29.733	23.36	24.6489	24.5663	15.2932	14.0146	21.962	27.6563	26.4125	24.6821	24.0635	23.1911	21.7139	26.9003
Nucks1	96.8695	122.265	118.934	105.339	117.113	99.2825	100.249	60.3648	62.9659	66.5314	60.6723	60.0806	54.6951	52.3612	49.1094	70.3651	67.4436	72.6285	82.6381	72.7773	79.6662	61.44	71.7328
Slc45a3	0.627776	0.546596	0.52588	0.404982	0.338336	0.650428	3.82373	12.7479	13.9246	14.763	15.3392	12.8312	17.0266	5.54301	5.88911	1.32742	3.47401	2.71588	1.90271	2.79117	3.31748	2.47002	4.88479
Elk4	13.3548	15.4212	11.1236	13.3946	13.5505	12.2759	10.1355	12.7216	18.7122	13.5402	15.3015	28.1212	27.4899	24.0893	32.5179	41.3118	35.2858	40.8682	42.7904	44.0355	44.7312	41.107	45.1847
Mfsd4	0.12728	0.0931116	0.213728	0.0862563	0.0352888	0.0923293	0.694514	0.623429	0.844793	0.6235	0.177697	0.550287	0.388032	0.177156	0.298823	0.929406	3.30291	1.66136	1.37193	1.32687	1.45572	1.37408	1.08887
Cdk18	6.31614	7.70978	7.79813	7.85429	5.23201	5.84238	6.84508	1.13688	2.15056	1.78619	1.93658	1.33157	2.09949	1.62459	2.00783	1.55729	3.64511	1.89149	1.02027	0.894184	1.64529	1.72361	1.34944
Lemd1	0	0	0	0	0	0	0	0	0	0	0	0	0	0	0	0	0	0	0	0	0	0	0
Mir135b	0	0	0	0	0	0	0	0	0	0	0	0	0	0	0	0	0	0	0	0	0	0	0
Klhdc8a	0.0457716	0.0835992	0.0710649	0.0516802	0.0647567	0.103624	0.0842373	0.701504	0.895156	0.799273	0.515605	0.74646	0.923335	0.542501	0.567126	0.25399	0.202316	0.161976	0.515768	0.443782	0.382179	0.364455	0.481373
Nuak2	3.83355	2.06858	2.89447	3.15709	5.77972	8.54593	8.81951	14.8454	19.5424	16.5568	16.2036	20.537	19.025	10.7723	9.51096	23.678	23.141	23.7278	24.9584	21.6812	24.3733	22.8899	26.8016
Tmcc2	15.8375	11.2859	15.4133	22.0824	14.4797	12.8519	10.1732	189.507	37.099	114.332	137.71	45.4676	167.211	48.1773	94.4562	3.25895	3.58165	4.52806	3.98759	5.52204	4.13546	4.61883	21.2725
Dstyk	9.97259	11.2297	12.1576	11.9488	12.7971	10.3303	10.7538	8.89724	9.11966	9.82123	9.15594	7.21432	10.7974	4.89737	6.08641	8.5328	9.6027	10.2686	8.35616	9.01431	9.71031	8.40511	9.12664
Rbbp5	26.9426	29.0841	26.2194	27.6782	26.0226	24.5228	23.4786	16.2081	20.9171	17.3673	17.308	23.1582	21.08	18.4073	19.3999	27.3144	23.2669	28.7023	28.952	27.6506	25.1246	28.1435	28.2608
Tmem81	2.57888	2.92176	3.19135	2.59486	2.96135	3.60855	3.81769	8.48863	10.5502	9.31719	7.98559	7.92724	6.68819	7.79669	8.04565	10.8143	10.552	12.3033	12.1918	11.2173	10.9718	9.2646	11.1737
Cntn2	0	0	0.0424613	0.0463467	0.00964075	0.0372903	0	0	0.00962361	0.0292194	0.0279473	0.0102055	0.0278159	0.0220678	0	0.0427456	0.104058	0.181625	0.108696	0.149418	0.208217	0.0919716	0.0764361
Nfasc	0.259666	0.351775	0.236824	0.400568	0.486221	1.12211	0.985257	6.70612	8.7623	9.33789	8.65125	7.84333	8.42359	6.48549	7.28715	1.54718	1.49776	1.82652	1.73716	2.39266	1.61767	1.33908	2.45759
Gm10538	0	0	0	0	0	0	0	0	0	0	0	0	0	0	0	0	0	0	0	0	0	0	0
Lrrn2	0.291882	0.0534157	0.302026	0.263551	0.192633	0.238084	0.993787	0.251724	0.462254	0.275606	0.263183	0.28867	0.340282	0.220219	0.228439	0.405108	0.774296	0.344309	0.116026	0.212407	0.557217	0.2905	0.2168
Mdm4	32.67	37.1552	37.478	32.9567	39.3735	38.6878	36.1046	56.544	74.8249	59.5531	59.3652	76.798	66.0698	65.9922	63.401	107.093	103.488	111.197	116.925	111.278	107.834	103.429	109.282
Pik3c2b	2.45019	3.22762	2.89856	2.66641	2.70687	3.36312	3.34852	15.1574	21.4342	13.9482	15.8134	29.8054	20.6948	20.0819	22.9417	23.9698	28.4156	31.6129	35.4564	28.7492	37.8188	27.0173	32.6554
Ppp1r15b	55.527	62.2605	60.448	61.418	66.1353	62.7574	53.7148	48.2005	49.1903	55.1822	49.0891	45.4997	54.0858	33.0639	35.908	51.0336	52.1983	54.0043	60.4089	60.2051	60.0973	51.1028	56.3231
Plekha6	0.358427	0.226834	0.213905	0.367279	0.116962	0.112409	1.33927	13.4655	17.1806	16.7698	14.9234	19.1839	24.1007	17.3271	18.6157	2.91043	3.32406	4.37494	1.25107	1.73844	3.94284	2.61347	3.98805
Gm19461	0	0	0.0325122	0	0	0	0	2.46607	3.77149	2.84478	2.60283	2.94793	2.81497	2.90958	2.90695	0.391982	0.356698	0.481325	0.374535	0.0381151	0.149751	0.0936875	0.660477
Golt1a	0	0	0	0	0	0	0	0	0	0	0	0	0	0	0	0	0	0	0	0	0	0	0
Kiss1	0	0	0	0	0	0	0	0	0	0	0	0.194714	0	0	0	0	0	0	0	0	0	0	0
Ren1	0	0.0627451	0	0	0	0	0	0	0.255988	0.129661	0.0618725	0.0678747	0	0	0	0.0952464	0	0	0	0	0	0.0682923	0
Etnk2	0	0	0.0444156	0.0967395	0.040382	0.0389038	0	0.246284	0.119654	0.0404811	0.154532	0.127002	0.307366	0.138537	0	0	0.162399	0.0504515	0	0.0518938	0	0.0852796	0
Sox13	1.217	1.06209	1.03044	1.31132	1.69568	1.75515	4.45409	3.97583	4.7669	4.80553	3.93967	5.27835	4.31672	3.81666	4.22184	2.37974	4.96119	3.91592	2.86059	3.01861	3.49861	3.52443	3.32115
Snrpe	253.826	333.224	374.29	268.113	359.494	353.14	346.038	218.728	236.638	266.647	224.889	167.7	197.448	152.16	149.987	272.282	254.285	273.569	302.362	265.859	269.406	201.856	269.035
Zc3h11a	98.2017	94.1245	103.248	98.5682	95.2022	95.5499	95.4478	76.4691	92.5099	86.6254	80.3729	99.271	79.6944	82.8005	71.022	113.419	121.01	120.108	121.082	114.441	115.825	113.759	119.085
Zbed6	19.9144	22.2028	16.6743	19.7731	13.449	9.84912	9.31569	8.95341	12.7199	8.50909	10.656	15.6029	14.6088	12.9319	16.4644	21.0856	16.9514	18.8249	22.2687	24.0782	24.8353	22.3301	21.4657
Lax1	1.16014	0.942823	0.978386	0.88353	2.26448	4.89704	6.41305	75.2834	103.573	70.6956	75.9855	121.287	75.3602	95.8454	94.0423	108.221	147.075	132.379	140.522	110.397	124.885	111.846	123.549
Atp2b4	4.19884	2.80268	2.63775	3.0918	3.85484	6.67048	12.1394	31.5249	16.2739	31.9027	30.1301	19.893	36.4492	22.7598	35.1509	8.39836	6.80711	8.57799	7.39846	9.21384	8.6079	8.75292	13.0136
Mir6903	0	0	0	0	0	0	0	0	0	0	0	0	0	0	0	0	0	0	0	0	0	0	0
Optc	0	0.076099	0	0.0680487	0	0.0546805	0.277237	0	0.157667	0.056917	0	0.153245	0.149433	0.194779	0	0.286626	0.228246	0.29492	0	0.219207	0.431318	0.0828774	0.103189
Prelp	13.2039	7.98235	6.14534	10.2231	6.67485	21.2859	18.5882	19.2791	25.6161	21.3265	21.803	35.9784	31.2296	33.3801	35.4441	25.3221	26.3719	26.7756	21.5353	30.5868	28.0746	23.5365	25.4417
Fmod	3.31334	1.87394	2.36877	3.16206	4.25321	21.9249	23.9877	11.0972	12.9203	12.3539	11.6406	17.0573	17.7405	14.7585	16.9205	17.3497	26.9257	27.157	27.0415	35.9476	26.17	22.3419	22.6235
Btg2	7.0006	5.47401	5.77011	7.33087	17.1807	31.4169	34.0504	140.916	138.256	147.478	133.67	130.87	166.585	92.6621	90.3093	152.055	186.33	165.361	181.483	201.923	162.299	195.362	157.159
Chit1	2.20602	0.29525	1.08747	0.279184	0.0583902	0.243821	8.85203	0.0592551	0.150449	0.0508296	0	0.061071	0.166278	0.133327	0.140458	0	0.078129	0	0	0	0	0	0
Chil1	0.346984	0.264334	1.07717	0.652716	0.109141	0.157229	1.22375	2.99216	2.47792	3.38519	2.44994	1.54378	1.50407	2.7427	1.65965	6.98101	7.96148	10.7109	0.996675	0.841396	2.96704	3.91428	2.86323
Mybph	1.22809	1.65991	0.663213	0.602875	0.15116	0.0484056	5.01194	0.0511682	0.049722	0	0	0.0528094	0	0.0576216	0	0	0	0.0630201	0	3.94984	0.0636666	0.0531925	0.0661867
Adora1	0.0503488	0.0195736	0	0.0724627	0.0805821	0	0.236007	0.143359	0.119493	0.121139	0.173363	0	0.0958105	0.0229873	0.0836207	0.474458	0.0539056	0.253319	0.170016	0.440561	0.994633	0.319155	0.370367
Myog	0.593799	0.362019	0.614711	0.372429	0	0	2.91472	0	0	0	0	0	0	0	0	0	0	0	0	0.159976	0	0	0
Ppfia4	2.25355	1.97217	2.78219	1.92615	5.10177	4.23191	8.6361	5.36825	6.41847	7.37212	5.97892	4.82283	5.57339	3.15831	2.6251	3.19439	4.83939	5.62189	3.60734	4.2748	4.4181	4.79145	5.8187
Tmem183a	38.2922	48.2424	45.6782	39.5933	46.0504	41.6613	41.9207	26.8799	27.9085	31.9268	29.2609	24.4182	25.7675	19.2327	19.0235	29.0007	34.402	31.8204	33.839	29.4496	30.6747	24.8854	30.8348
4933406M09Rik	0	0	0	0	0	0	0	0	0	0	0	0	0	0	0	0	0	0	0	0	0	0	0
Cyb5r1	77.84	96.0472	88.146	112.148	83.0543	78.3533	60.0806	26.5342	29.7681	27.5637	26.6405	22.687	26.5063	18.7777	17.2394	21.7545	28.4516	23.811	21.7427	25.6375	21.5023	19.313	23.4958
Adipor1	97.2031	127.32	84.7579	131.794	93.5456	132.215	148.409	160.636	114.419	136.455	155.544	132.406	177.326	102.628	122.391	83.5639	115.894	74.1399	85.6613	78.5057	91.2171	100.054	114.932
Klhl12	10.9394	15.6737	14.6744	12.7981	15.6222	16.6766	14.1444	22.6946	14.3477	23.1701	20.2754	12.1164	20.5569	9.45454	9.6877	10.8134	12.3906	14.6739	13.5741	12.6728	13.0545	11.3163	13.3913
Rabif	23.8791	27.7588	28.4809	26.1695	28.8253	26.1222	26.4166	20.9728	26.1013	22.2192	22.6962	23.7529	24.9966	16.3382	13.5936	28.9872	32.0537	28.704	29.483	29.4408	32.482	27.7564	28.8824
Mgat4e	0	0	0.055253	0	0	0	0	0	0	0	0	0	0	0	0	0	0	0	0	0	0	0.0561095	0
Kdm5b	11.0061	11.7639	12.4179	15.4524	9.88449	9.8233	9.41521	8.33395	10.0225	10.51	8.6227	9.41984	9.60824	10.2468	10.0815	11.9608	11.8666	14.2114	12.9705	13.5158	13.0231	13.0402	12.6656
Syt2	0.0577427	0	0.0596945	0	0.0543884	0.0261749	0	0	0	0	0	0	0.025807	0	0	0	0	0	0.038258	0	0.0344337	0.0286553	0.035786
Ppp1r12b	7.76093	7.23343	5.64007	6.9921	7.38481	5.69501	5.2364	3.14185	4.18242	3.19222	3.32886	4.94351	5.06791	3.36044	4.71873	4.1261	4.3121	4.16959	4.0516	5.62457	4.66003	3.86384	4.82016
Ube2t	24.4671	38.2526	43.8387	27.1625	30.0753	40.7117	21.8841	13.1182	10.1993	13.2155	13.1697	9.89917	13.2212	6.05716	6.26408	8.73216	6.71022	8.67818	11.9206	10.282	10.362	9.99745	10.3699
Lgr6	0.215655	0.172503	0.0557859	0.212974	0.127149	0	1.53795	0.490803	0.376764	0.407246	0.437442	0.746298	0.652902	0.348794	0.386804	0.785561	0.61292	1.49478	0.143021	0.196123	0.804171	0.456255	0.433775
Ptprv	0.289066	0.411228	0.382329	0.525814	0.545521	1.12122	1.81821	1.52387	2.13997	1.89591	1.88248	1.81059	1.90184	1.22952	1.2364	2.98687	2.71899	3.61976	3.344	3.21384	3.06693	2.99028	3.18148
Ptpn7	8.4674	5.79963	7.68975	8.68081	11.4867	15.7324	15.5844	27.985	35.6795	34.4288	31.308	38.6754	28.7408	32.2995	28.6713	48.1158	44.7126	51.5936	57.4101	49.1096	51.6924	48.2945	55.6239
Arl8a	113.643	92.1783	81.9535	113.68	80.374	74.3548	69.5427	37.3918	40.2528	38.0362	35.1242	60.7548	37.2635	67.441	66.6442	42.2827	44.722	49.0185	46.4131	45.5064	46.1513	48.3484	44.2537
Gpr37l1	0	0	0.0449485	0.097843	0.122601	0.392982	0.598369	0.16615	0.0404192	0.122813	0.117169	0.0429279	0.0389423	0.0934818	0	0.120255	0.0547585	0.102319	0	0.0526096	0.155131	0.0430688	0
Elf3	0.453139	0.736478	0.677248	0.397809	0.189904	0.273761	0.926433	0.096455	0.234495	0.0474816	0.0907165	0.0497316	0	0.0542501	0	2.37531	2.26318	2.4353	0.534003	0.18306	3.54434	2.90671	0.934778
Rnpep	59.5	71.8637	62.4156	57.0724	73.7231	75.6682	68.9554	35.2017	38.292	41.3185	38.9047	39.9448	35.3014	22.7218	23.3386	37.6761	44.3977	41.851	43.6125	38.1176	40.4756	38.1377	40.2511
Timm17a	125.884	148.033	131.608	136.668	129.388	143.472	135.675	38.1706	44.3504	42.5394	39.3651	44.3818	36.9697	38.9096	36.3823	42.4169	53.3701	48.0011	53.6642	52.1755	54.4218	45.8792	47.9904
Lmod1	0.619326	0.203784	0.230783	0.25178	0.350523	0.539095	1.00321	2.87277	3.57742	3.01782	3.05985	3.91956	3.97783	3.55216	4.29892	1.51277	2.31589	1.75376	0.821296	2.04283	1.71469	1.15925	0.674722
Shisa4	22.8297	19.1342	21.9988	16.8617	15.095	11.3832	21.1464	2.59532	3.97568	4.02969	3.25533	5.19363	4.34315	3.00812	2.78393	4.8973	3.31741	6.10038	4.57058	9.05619	4.70092	3.18623	4.87662
Ipo9	50.6106	55.8479	52.1105	54.8362	56.5624	48.882	46.2619	19.7054	22.2496	21.3393	20.6554	24.1885	23.3328	20.4129	22.221	26.1733	25.2628	29.5276	28.907	27.309	28.1264	25.7088	27.6655
Nav1	26.4358	22.492	23.2867	25.6816	21.0958	20.4141	15.6072	9.95486	11.7564	11.8173	10.5512	12.0595	10.8411	10.576	14.6993	8.2907	9.09281	9.14287	7.08006	8.45046	8.75406	6.79269	9.14766
Mir1231	0	0	0	0	0	0	0	0	0	0	0	0	0	0	0	0	0	0	0	0	0	0	0
Csrp1	110.203	90.2044	89.9079	107.502	122.54	110.998	148.275	205.227	194.654	213.812	200.119	219.506	215.054	178.905	177.614	118.427	145.114	148.955	122.507	119.46	118.133	114.971	136.462
Phlda3	81.683	100.258	109.333	99.6033	116.184	88.2824	69.7352	5.86935	7.93852	9.11509	6.36166	6.51694	9.55416	2.5119	2.95304	7.11351	7.65254	8.24749	5.11996	11.9477	15.1736	5.83213	10.5487
Tnni1	2.35213	3.44092	3.79771	1.16841	1.86376	2.2177	8.70008	0.45081	0.438195	1.06605	0.254514	0.651208	0.16875	0.304352	0.368274	0.783433	0.237628	1.11011	0.124786	15.7448	0.785878	0.561953	0.465913
Lad1	3.45981	1.31307	1.89175	1.58443	0.461846	0.23665	9.85221	1.75163	2.09827	1.91098	2.11876	3.3244	1.6688	3.09655	2.9384	10.0106	5.03028	8.24164	9.26238	8.66841	5.88171	8.38349	9.37454
Tnnt2	84.276	96.2953	67.9503	69.9484	111.936	54.1792	130.048	6.52762	5.73423	7.59446	7.47253	7.54689	7.36133	9.55522	9.63647	1.36662	1.33485	1.06515	1.16776	1.28142	1.55418	1.38884	1.31522
Pkp1	10.9069	7.9818	10.387	7.34834	4.57917	4.32209	36.4325	0.041758	0.0202096	0.0205449	0.019578	0	0.0194712	0	0.0283407	1.38968	1.73248	1.18163	0.202017	0.263943	1.14313	0.498466	0.377316
Igfn1	0.0867901	0.0298177	0	0.0367831	0	0	0.0499382	0.020879	0.0404192	0	0.019578	0.0106915	0.0292067	0	0	0.0150762	0.0274646	0.0256683	0.0575658	5.13409	0.0776553	0.0324303	0.0269263
Tmem9	65.4189	67.3365	81.9067	70.3785	64.7369	68.8273	56.878	20.4611	18.5728	29.3711	21.5303	14.0222	21.4835	9.0141	13.9633	13.3671	15.8854	16.7317	14.1031	16.3852	15.9647	14.5169	19.5426
Ascl5	0	0	0	0	0	0	0	0	0	0	0	0	0	0	0	0	0	0	0	0	0	0	0
Cacna1s	0.740092	0.962214	0.422658	0.888128	0.0743975	0.142348	1.72313	1.37625	2.17606	1.23559	1.19516	1.87263	1.28726	0.561504	0.638289	1.7288	2.39232	1.9738	1.94633	18.0048	1.61964	0.911308	1.64112
Gm15850	0.286425	0.176894	0.400273	0.654923	0.270123	0	0	0	0.800364	0.270432	0.258251	0	0.256834	0	0	0	0.361816	0.684547	0.512908	0	0.461627	0.57019	0
Kif21b	32.9533	26.7474	22.3789	42.1415	29.3863	19.8935	13.0683	32.5445	50.6946	33.7769	35.6751	57.9473	53.1325	43.7926	44.2508	70.5654	72.1878	89.5896	88.1463	98.0111	83.3777	93.7793	89.4113
5730559C18Rik	17.2418	14.0178	16.1024	14.4901	14.2779	10.7253	6.35334	0.0932203	0.211399	0	0.0877275	0.128136	0.116363	0.139763	0.0423554	0.0899254	0.45035	0.305895	0.0859912	0.0393677	0.4254	0.193552	0.200645
Gpr25	0	0.0910993	0	0.112556	0	0.31625	0.229253	0.620782	1.02123	0.988134	0.943332	1.77365	1.38554	2.1487	2.60034	0.898899	0.629467	1.52859	0.726724	0.120787	0.89187	0.545652	0.863554
Camsap2	22.5911	22.2672	19.8609	24.2001	18.6137	15.8702	13.648	11.5208	10.4556	13.1203	12.5938	11.1344	14.5236	13.5169	16.7824	10.0135	9.44593	10.1485	10.5447	11.0056	10.741	9.56951	9.81352
9230116N13Rik	1.30396	1.14972	0.819378	0.788629	0.966439	0.928851	1.19994	1.82985	2.16932	2.02299	1.25957	2.30256	1.67097	1.25511	2.24811	1.61582	1.70604	1.5385	1.29684	1.46842	1.38937	1.06642	1.21064
Ddx59	11.0926	9.1778	9.98053	8.31334	7.7317	7.62963	7.26076	6.84698	7.79978	8.36102	7.42919	10.1856	8.72849	10.9932	9.55036	9.30683	8.13957	9.67128	9.53233	10.0461	9.5724	9.68739	9.00764
Kif14	14.7177	12.8724	12.3042	11.5179	11.5452	9.80071	7.46958	8.39585	3.90639	7.90796	7.37046	5.2581	8.24727	4.86397	9.11419	3.23465	2.6337	2.75005	4.30224	3.40889	3.10298	2.3204	3.1754
Zfp281	29.8737	25.6851	29.5753	30.1213	28.0739	27.2162	22.6668	11.4651	14.1682	14.2615	12.8069	17.2998	12.2962	15.0847	17.0524	19.9223	16.1725	19.06	19.3307	22.3983	18.6808	21.3168	19.8859
Gm19705	5.89732	4.74503	6.83609	9.85327	4.48258	5.77408	6.72957	3.61692	4.39526	2.89577	2.55202	4.69923	3.17395	8.90085	5.23198	5.93543	4.76774	6.67995	8.75841	6.00716	9.57115	6.57546	8.46877
Platr22	2.19915	1.0427	1.26442	1.37918	1.30605	0.369138	0.449799	0	0	0	0	0	0	0	0	0	0	0.0961233	0.107981	0	0	0	0
Nr5a2	0.268644	0.122746	0.0556083	0	0.228104	0.414137	0.543988	0.102925	0.150128	0.253692	0.387525	0.132834	0.289131	0.115856	0.175339	1.52873	1.83262	1.20464	0.997569	1.46609	1.05794	1.52457	1.43022
Mir181a-1	0	0	0	0	0	0	0	0	0	0	0	0	0	0	0	0	0	0	0	0	0	0	0
Mir181b-1	0	0	0	0	0	0	0	0	0	0	0	0	0	0	0	0	0	0	0	0	0	0	0
Ptprc	46.1984	36.0563	37.4578	39.8289	80.1135	121.605	110.885	291.243	393.599	290.569	293.558	381.073	316.314	368.529	370.711	620.95	496.298	591.857	626.633	587.631	551.409	571.625	559.659
Atp6v1g3	0	0	0	0.0584851	0	0	0	0	0.0963965	0	0	0.102379	0	0	0	0.0718339	0.13067	0.122146	0.343071	0	0	0.206078	0.256235
Nek7	38.5346	41.3907	43.8415	46.4592	47.3042	44.0047	42.4263	35.5618	46.5457	35.9177	35.7824	51.5566	39.4538	43.9222	47.1691	58.5632	66.5398	60.6244	67.5281	68.7038	69.87	60.4286	63.9693
Gm5833	0.0505249	0	0	0.0571977	0	0.0917915	0.0465616	0	0	0	0	0	0	0	0	0	0	0	0	0	0	0	0
Lhx9	0.0938319	0.257566	0.540271	0.265022	0.16844	0.170316	0.172918	0.0617547	0.169215	0.0811143	0.0966945	0.185643	0.490333	0.161984	0.12255	0	0	0	0	0	0	0	0.0265789
2310009B15Rik	18.8137	35.9091	28.1454	24.5214	26.2967	22.1727	29.8991	10.326	12.1099	10.8208	9.40567	8.96335	8.28436	6.08475	5.80175	10.2061	10.1544	11.7044	14.7417	15.1405	13.8789	9.87545	10.5866
Dennd1b	8.79678	9.2603	9.94358	10.0537	10.4435	10.8708	8.98976	11.3846	15.8148	12.0544	11.7997	14.9321	14.3703	13.1362	13.8924	23.0385	20.2374	22.4146	26.1358	24.5191	23.8832	20.9996	22.0499
4930596I21Rik	0.42462	0.194089	0.219768	0.239642	0.600819	0.192547	0	0.203497	0.395531	0.80186	0.191446	0.629825	0.190385	0	0.830913	0.294608	0.80449	0.500974	0.562965	0.257501	0.506642	0.634021	1.31418
Crb1	0	0	0	0	0	0	0	0	0	0.0196318	0.0186813	0	0.0186985	0	0	0	0	0	0	0	0	0	0
4933436E23Rik	0	0	0	0	0	0	0	0	0	0	0	0	0	0	0	0	0	0	0	0	0	0	0
Zbtb41	7.97677	10.9667	9.69414	9.5853	8.89022	7.80317	7.11503	3.99568	4.99417	4.05846	4.02201	4.72337	4.3056	4.43196	4.98268	7.03405	5.97499	6.2974	6.3031	7.32204	6.5225	5.88309	6.23145
Aspm	12.8645	16.1339	12.8199	11.7811	11.0316	9.34175	6.73401	11.2826	5.92045	10.1504	10.0583	7.66401	11.7291	6.21072	11.3389	5.00017	3.65125	5.12728	7.15354	5.37763	6.22515	4.73997	5.78395
F13b	0	0	0	0	0	0	0	0	0.0765077	0.038807	0	0.081158	0.0367789	0.0442889	0.107134	0.056935	0.155576	0	0.0545266	0.0996719	0.0981003	0	0
Cfhr1	0	0	0.0582732	0	0	0	0	0	0	0	0	0.0557253	0	0	0	0	0	0	0	0.0683567	0.0672534	0	0
Gm4788	0	0.0696965	0	0.0428523	0	0.0342425	0.0344769	0.0364647	0.104897	0.035459	0.0333275	0	0	0	0.0476498	0	0.0475938	0.0440786	0.0509511	0.0465255	0.0453736	0.0374064	0
Cfhr2	0	0	0.0723085	0.0884633	0.0691223	0	0	0.0696946	0	0.0663524	0	0.0699806	0.0683036	0	0.100905	0	0	0.0842628	0.0999357	0	0	0	0
Cfh	7.53982	5.8481	5.41514	8.6043	9.15489	16.8341	15.2765	11.4227	16.0262	17.827	13.0094	9.86337	14.7656	12.9284	11.9307	9.2836	16.5888	11.7154	10.9089	10.1724	15.2972	9.17554	9.30626
Kcnt2	0.296107	0.157869	0.204312	0.0277712	0.116417	0.156691	0.0908128	0.0236727	0.0689692	0.0232842	0.0222681	0	0.0220982	0.0798427	0.0322337	0.034232	0.0934818	0.0872722	0.065432	0.0599463	0.0884158	0.0490744	0.0611489
4930590L20Rik	0	0	0	0	0	0	0	0	0	0	0	0	0	0	0	0	0	0	0	0	0	0	0
Cdc73	34.0485	38.578	32.3081	34.9934	32.8849	31.1428	24.4313	15.7264	18.3121	15.9438	16.7013	19.2199	17.6967	20.9546	21.22	24.6459	24.323	23.5791	25.6293	25.3838	27.0249	25.885	25.5974
B3galt2	0.0853817	0.0975019	0.066268	0.433489	0.100591	0.0580868	0.294475	0.347591	0.357678	0.543907	0.26931	0.33743	0.497442	0.068962	0.111339	0.976941	0.269528	0.201275	0.169658	0.310468	5.37148	0.57345	0.792329
Glrx2	9.5955	8.06211	8.58926	8.95374	8.30377	7.71371	9.01481	8.23735	8.31304	8.22968	7.79011	7.9138	7.18069	7.17051	9.2327	7.81163	9.36746	10.1914	8.7248	9.23781	10.2842	7.29733	10.3562
Trove2	16.6426	19.2103	20.9107	20.102	17.9802	14.9556	12.8521	4.40047	4.84132	4.31489	4.16997	4.56267	4.13886	4.70888	4.45666	3.34161	3.83395	3.48859	2.97018	3.82994	3.80905	3.14419	3.90988
Uchl5	82.4988	96.1563	90.1183	81.6344	92.8673	89.0465	80.1522	31.9337	28.8436	39.3461	36.5984	38.1626	33.4244	53.8848	47.906	27.3329	25.7372	26.2372	48.9056	40.8442	44.4143	41.0211	43.0104
Rgs2	21.9237	18.8422	10.1109	21.7627	36.092	50.142	63.7952	88.3532	105.25	112.944	103.375	113.688	101.301	106.242	110.291	89.3541	87.469	86.6027	111.131	167.183	83.4873	185.517	98.8007
Rgs13	0	0.0596353	0.0675116	0	0.0614825	0	0.060068	3.87614	5.83464	1.54011	1.88203	11.6114	2.98434	5.4857	6.6389	10.0491	6.34551	10.2374	20.6751	20.3313	19.6963	22.7957	17.9289
Rgs1	24.1833	19.6041	19.1513	31.1054	50.1348	78.1326	74.0432	21.6734	37.3282	40.032	42.4558	75.0819	46.8711	39.6375	39.924	79.416	42.3918	51.4582	78.5634	164.516	43.282	120.089	64.8897
Rgs21	0	0.119088	0	0	0	0	0	0	0	0	0	0	0	0	0	0	0	0	0	0	0	0	0
Rgs18	0.262659	1.15283	0.70674	0.652348	0.892042	1.04771	0.870275	16.5128	15.2209	13.9891	12.7874	12.5191	12.723	20.3191	15.5226	7.87353	6.7689	7.43814	7.52342	4.90522	7.71101	7.11253	6.30841
Brinp3	33.2235	27.6529	36.5487	34.8076	23.803	22.1979	15.044	0.0339651	0.0330411	0	0.031833	0.0349903	0.028125	0.038159	0	0.0982617	0.312857	0.500974	0.140697	0.128661	0.591113	0.0351757	0.262836
Pla2g4a	18.1979	18.6091	17.7016	21.7796	21.9731	24.7776	17.3763	9.5392	10.5802	10.5624	9.74493	9.23403	10.5549	8.408	9.05969	5.93383	5.87656	6.41725	4.49049	6.59552	6.572	4.97179	7.36826
Mir7652	0	0	0	0	0	0	0	0	0	0	0	0	0	0	0	0	0	0	0	0	0	0	0
Ptgs2os	1.20696	1.19289	0.844073	0.84693	0.769259	1.06457	0.180026	0	0.0303144	0	0	0	0	0	0	0.0452287	0	0	0	0	0	0	0
Ptgs2	19.4385	15.9629	16.4355	27.255	15.9347	19.9451	7.15502	0.790314	1.4267	1.3794	1.61437	1.86388	1.12006	1.34629	1.35257	0.621319	0.565497	0.750576	0.593536	3.77143	0.955895	1.66527	0.845835
Ptgs2os2	4.7011	4.19606	4.11253	4.233	3.85375	4.46479	2.26605	0.32186	0.26064	0.105768	0.252273	0.387323	0.250962	0.241367	0	0.233061	0.353457	0.264118	0	0.203638	0.13361	0.27866	0
Pdc	0	0	0	0	0.0745794	0	0.0726858	0	0	0	0	0	0	0	0	0	0	0	0	0	0	0	0
2310030A07Rik	0	0	0	0	0	0	0	0	0	0.151119	0	0	0.143561	0	0	0	0	0	0	0	0	0	0
BC003331	31.0175	31.3854	28.3961	28.796	24.6286	24.1435	24.9193	17.8114	19.7428	20.2411	17.1278	19.6038	17.7684	23.7707	22.7439	20.9854	24.6732	19.9747	18.1348	18.8126	21.317	19.6857	19.4288
Tpr	140.05	137.467	107.184	124.068	102.679	88.9018	76.4729	52.4286	59.7527	55.3856	55.576	82.137	55.4457	102.6	104.269	83.8704	68.8802	80.0511	81.7932	82.4507	75.569	86.257	78.7649
Prg4	12.1911	7.04776	5.36895	7.29703	2.73324	1.7089	1.04941	1.20907	2.89623	2.09101	1.6057	2.84426	4.84291	3.34711	5.43893	0.863248	0.523873	0.672863	0.687393	1.66096	0.804171	0.840957	1.35657
Hmcn1	0.266708	0.151101	0.0882981	0.0842333	0.0552979	0.0821103	0.976549	4.05758	5.26604	4.29023	4.22093	5.12527	5.39552	3.6792	4.61954	0.407059	0.478327	0.484511	0.353619	0.342678	0.464497	0.217575	0.818561
C730036E19Rik	0	0.0676842	0.038375	0.0834976	0	0.0670508	0.0341214	0.496243	0.137778	0.488969	0.400229	0.146279	0.564045	0.319064	0.579116	0.256651	0.327186	0.349089	0.343428	0.089651	0.264889	0.184115	0.366372
Ivns1abp	90.7625	114.59	105.962	96.613	110.212	109.373	119.63	119.644	155.989	129.33	130.397	161.396	143.375	141.014	136.618	187.02	189.483	194.206	218.418	203.62	210.902	180.626	206.231
Swt1	10.437	12.8048	13.5025	12.0831	9.84484	10.9583	9.8252	12.7321	12.179	12.8976	12.8897	12.8288	14.1382	14.271	17.0227	15.5553	12.8142	14.4192	15.5344	13.1084	15.4733	13.9627	14.8651
Trmt1l	33.8916	27.8413	29.0901	32.3509	30.2496	27.9123	25.4523	21.7731	28.6278	25.4023	24.1826	34.9383	26.7463	31.0521	29.5469	30.462	33.0214	33.3369	37.6048	37.6296	37.8585	36.4401	35.4526
Mir7682	0	0	0	0	0	0	0	0	0	0	0	0	0	0	0	0	0	0	0	0	0	0	0
Rnf2	41.1237	39.0886	38.2722	45.7749	39.1736	33.3909	37.626	23.7643	31.0771	26.4854	25.0458	33.4622	25.7968	38.6904	31.1135	40.0138	35.3383	39.6883	40.1588	42.4747	40.7473	40.6698	39.6206
Fam129a	20.27	19.0606	15.2679	23.365	16.5575	19.33	14.8988	16.8218	21.0654	16.2711	16.7415	20.1505	19.8595	14.0289	19.265	25.736	19.9502	21.1208	21.6984	30.8573	17.2196	18.018	25.5057
Edem3	15.7263	16.1747	14.5706	16.5441	13.8514	13.6074	13.0916	10.1894	13.5565	11.0177	11.3854	15.2195	13.0658	14.2321	15.3165	16.0073	25.0936	17.6228	18.0406	18.8294	18.159	17.7035	15.5975
1700025G04Rik	6.40838	5.86804	6.32104	6.13763	6.67703	5.9634	7.06705	2.88806	3.41398	3.21459	2.94253	3.45529	2.79303	3.80563	3.63151	4.34905	5.23618	5.38698	3.75733	4.94154	4.11017	3.88734	4.31343
Tsen15	27.8624	35.4062	31.9657	27.6598	26.2849	25.2624	27.7079	16.1218	13.9047	15.4784	14.9331	12.4549	13.1555	15.2532	13.2818	13.2894	13.5136	14.0473	13.4992	13.4958	15.8548	13.2264	13.5638
Colgalt2	0.120415	0.0440862	0.0499231	0.0814745	0.227194	0.305673	0.288077	0.438459	0.717761	0.522906	0.368994	0.52372	0.43192	0.311555	0.596868	1.36999	1.33826	1.30678	0.92588	0.788428	1.03445	1.03073	0.566322
Rgl1	18.6178	14.3116	13.5739	17.8692	17.8692	23.3923	20.971	28.0986	29.8674	29.9884	26.909	36.2472	35.1584	33.3162	38.3196	21.6873	28.0882	25.7906	22.3885	25.0749	27.3142	21.4356	23.9497
Apobec4	0.12464	0.0570743	0.12916	0.281575	0.352888	0.169599	0.287011	0	0	0	0	0	0	0	0	0	0	0.0736414	0	0	0	0	0.0771309
Arpc5	168.867	176.923	180.204	170.007	200.154	208.582	221.52	271.694	324.598	286.23	271.289	283.329	265.636	256.715	212.186	379.12	354.184	364.241	382.76	359.051	346.667	314.105	349.659
Ncf2	16.1764	13.6898	15.4573	15.5011	39.902	49.4252	53.6615	89.7388	107.134	102.309	97.052	94.61	80.2158	55.1688	48.6979	75.1116	89.9271	85.7457	87.6011	78.3181	74.9827	56.3314	84.7532
Smg7	54.7107	54.1192	44.3784	52.7046	45.1889	40.0939	34.4547	30.7236	34.8928	31.7772	30.917	51.0294	35.836	51.5177	49.6755	45.8392	45.6979	51.3714	55.1913	48.5458	50.2629	54.5182	46.261
Nmnat2	0.539753	0.592329	0.692705	0.316886	0.386903	0.352286	0.576155	0.475953	0.744226	0.815557	0.564475	0.533764	0.542256	0.628474	0.478834	0.778999	0.845601	1.42663	0.744423	0.576021	0.669844	1.37563	1.09599
Lamc2	2.49632	3.70032	2.60328	1.38764	1.39136	1.13162	3.93321	0.52565	0.969098	0.303608	0.750242	1.55205	0.525876	0.733909	0.912977	4.46168	3.98952	4.95363	2.58295	2.38515	3.81407	2.78643	2.99664
Lamc1	89.9175	100.339	82.1921	87.5586	81.9023	77.3379	82.2339	7.37954	9.71664	8.69917	7.92417	11.2691	10.8609	9.13057	9.67898	20.7506	25.9692	25.1259	18.6043	22.9025	25.4582	17.4242	17.3211
E330020D12Rik	0.414585	0.505437	0.393344	0.507055	0.684311	0.782917	0.731123	5.0983	7.37008	4.92575	4.73385	6.55857	6.07346	5.47466	5.00292	4.21869	5.58571	6.27705	7.19197	4.48237	7.46172	4.05808	5.4313
Shcbp1l	0.0477081	0	0.0493901	0	0.135152	0.129799	0.26373	0.549176	0.889863	0.901845	0.559693	0.897274	1.2851	0.566255	0.872334	0.662645	0.723972	1.52133	1.45649	1.38986	1.36767	1.33119	1.00496
Dhx9	116.324	150.565	124.652	110.25	133.135	133.361	110.084	76.5694	90.8214	85.3	81.0988	97.274	85.6295	100.742	98.5521	117.957	106.28	128.147	136.803	120.89	119.713	113.251	116.167
Npl	5.35986	5.98256	4.10648	5.81504	2.49495	1.26213	5.7651	6.27046	11.9971	10.5825	8.22068	6.12589	7.49253	5.85334	6.53877	3.47747	6.50688	5.50275	5.0767	4.22058	4.07018	3.53404	5.25654
Rgs8	0.538521	0.507632	0.609559	0.854839	1.15871	1.35769	1.3007	0.0805752	0.109709	0.143053	0.0910154	0.0498936	0.135835	0.0907233	0.0219563	0.0934727	0.127599	0.0794832	0.267806	0.183597	0.401548	0.0168157	0.166596
C230024C17Rik	0	0.0267078	0.0302026	0.0331048	0.0827649	0.0265335	0.0808607	0	0.0272669	0.0276976	0.0264528	0	0.0262706	0	0	0	0	0.0345194	0	0.0354309	0.0349718	0.0583402	0.0363071
Rgs16	22.7216	20.7213	23.5244	24.6827	42.4604	54.5252	52.7871	2.36477	2.4938	2.80415	2.30004	3.5567	3.22634	0.99198	1.58241	9.22862	9.40431	10.9552	9.92742	15.1142	13.4261	12.0749	11.3391
Rnasel	7.01979	7.01886	6.39673	6.00134	7.30477	8.2433	8.48096	22.1926	19.1868	21.1762	21.4926	19.2191	22.8732	17.6912	24.3562	13.2451	14.3382	18.1149	15.7589	16.5271	15.1372	15.1413	16.2368
Rgsl1	0	0	0.0277153	0.030346	0.0252842	0.0243821	0	0	0	0.0506774	0.024211	0.0795381	0	0.028964	0	0.0372472	0.0677231	0.0316871	0	0.0325678	0.0640252	0.0533641	0.0331802
Teddm2	0	0	0	0	0	0.0536048	0	0	0	0	0	0	0.0530048	0	0	0.0819438	0	0	0.0783038	0.0715777	0	0	0
Teddm1b	0	0.0353056	0.079948	0.043588	0.0363802	0	0	0	0	0	0.034822	0	0.0346154	0.0416837	0	0.107307	0	0.0456718	0.0513087	0.0468834	0.046091	0.0384359	0
Teddm1a	0	0	0	0	0	0	0	0	0	0	0	0	0	0	0	0	0	0	0	0	0	0	0
Glul	43.8816	41.8417	34.5191	45.3294	53.2839	63.4372	94.3773	143.246	142.528	164.153	144.449	165.525	165.736	184.277	201.387	116.615	234.868	113.439	97.644	137.529	193.705	131.363	122.021
Zfp648	0	0	0	0	0	0	0	0	0	0	0	0	0	0	0	0	0	0	0	0	0	0	0
4930452N14Rik	0	0	0	0	0	0	0	0	0	0	0	0	0	0	0	0	0	0	0	0	0	0	0
4930532M18Rik	0	0	0	0	0	0	0	0	0	0	0	0	0	0	0	0	0	0	0	0	0	0	0
Cacna1e	0.0230619	0.021037	0.0557859	0.017288	0.0434743	0.181252	0.304427	5.21872	7.78919	5.01143	5.63743	9.14186	6.63024	7.90243	9.72399	5.44377	8.56962	8.86653	7.48624	4.73826	5.67242	6.06446	7.19854
Ier5	35.0621	42.1069	46.1177	43.0548	53.4121	59.4027	49.2785	60.1893	70.8388	69.1219	64.1343	58.6202	75.4646	34.966	30.5484	102.205	104.653	108.075	113.62	113.176	94.9089	107.718	105.297
Mr1	20.7182	14.2356	14.9458	15.9068	12.7036	15.3853	11.9997	7.87064	9.8634	9.04174	8.14117	13.8461	9.95053	16.3507	18.2095	12.4778	11.4565	12.9512	11.9229	12.3667	11.5195	12.9037	13.5403
Stx6	24.8221	26.9076	28.362	29.0531	31.8427	29.0197	34.3919	21.0853	26.011	22.5015	19.2987	26.1126	21.7307	16.7838	17.6951	33.9508	33.7638	36.082	36.8119	39.7328	37.6311	36.849	39.4309
Xpr1	15.4256	11.9741	13.2504	16.2136	14.1592	12.7289	12.2633	11.3271	13.2711	13.2224	12.7732	17.0166	14.7469	21.2066	22.9493	15.0743	12.9638	15.3466	15.3686	16.1597	16.2224	16.3414	16.2442
Gm5532	2.34245	2.65176	3.52127	2.64452	1.94652	1.71912	2.51503	0.26731	0.155903	0.421399	0.150796	0.661738	0.450309	0.481048	0.363758	0.387016	0.211358	0.329085	0.369708	0.879332	0.465932	0.277631	0.483284
Acbd6	83.3225	83.4957	86.4863	96.7443	75.6175	62.4408	73.8546	36.8339	41.8932	42.9548	35.869	41.1087	34.5015	21.3474	17.2606	39.619	45.3117	43.538	50.6985	43.9748	44.9726	40.5506	47.2418
Lhx4	0	0	0	0	0	0	0	0	0	0	0	0	0	0	0	0	0	0	0	0	0	0	0
Qsox1	36.1943	45.4813	45.5901	47.7237	47.6193	47.5623	51.416	15.3637	20.4807	16.0955	16.5285	13.4973	15.5973	7.43487	8.1925	21.9047	27.6404	22.6566	21.1815	22.1334	23.6944	21.8611	19.4737
Cep350	14.0853	13.9671	11.946	13.3399	10.8053	9.14239	8.53249	10.9179	12.5867	10.8943	11.2684	15.4631	12.3201	17.0073	18.6353	19.1754	14.9226	16.9299	18.7216	19.1953	18.0777	19.8441	19.6152
Tor1aip1	91.9051	98.1873	84.5523	97.8303	90.2261	83.4255	74.745	52.0785	62.1249	58.1541	53.205	66.184	59.5748	88.262	86.3098	77.187	79.4623	83.8372	86.7254	78.5411	77.6675	80.8312	76.5703
Tor1aip2	112.699	129.539	116.471	145.118	125.245	98.6857	88.7312	45.2686	42.8811	51.2203	44.6143	43.057	47.3064	41.3916	44.1119	48.2307	49.0452	53.5171	54.3716	51.0828	50.5321	51.7019	54.5253
Fam163a	0	0	0.0259387	0.0849689	0.0236471	0	0.0462061	0	0.0234175	0	0	0.0247848	0	0	0.0654017	0	0	0	0	0	0.0599004	0.025052	0
Tdrd5	0.0619678	0.340251	0.385172	0.16019	0.20482	0.252964	0.228365	0	0.0288708	0	0.0279473	0	0	0.0334083	0	0.129124	0.0392351	0.0731104	0	0.263227	0.0369445	0	0.0767835
Nphs2	0.062848	0	0.0650244	0.0354957	0.0592997	0.0285055	0.0867253	0	0	0	0	0	0	0	0	0	0	0	0	0	0.0374826	0	0
Soat1	44.1989	53.586	49.9082	56.7962	53.1067	50.5656	57.1429	15.615	19.6651	14.8718	15.1089	19.9077	18.7326	17.5804	18.2782	23.7696	22.5375	23.7766	28.009	23.9377	25.7842	19.9323	24.6385
Abl2	16.7934	19.6679	17.3905	20.5457	20.1004	19.2495	13.3241	8.16956	10.825	7.97416	8.10859	10.5418	9.55756	6.66663	7.12162	13.4688	15.06	16.7024	17.4242	15.5801	16.5151	13.8146	15.5358
Tor3a	50.2235	54.4566	47.8471	59.4882	48.4273	44.8973	36.5194	24.3958	27.423	30.0812	25.2708	30.2723	25.0362	19.7811	19.6893	34.1459	35.8999	39.3497	37.3284	26.0555	27.7448	28.8276	29.8177
Fam20b	27.0766	27.2008	27.6181	32.9084	32.6263	28.0772	28.6498	21.9288	22.2198	23.1961	21.9174	24.3129	25.4449	21.986	23.8441	23.3767	23.9571	25.3404	26.6151	26.7706	25.9869	24.1566	24.8473
Ralgps2	0.63781	0.505437	0.259209	0.352014	0.426376	0.937994	2.18484	42.9684	59.2609	44.9319	44.1633	64.1048	53.176	62.0511	54.8309	80.204	81.5419	89.0153	86.8137	65.4862	86.4594	65.5993	82.6621
Angptl1	0.0445393	0.122198	0.138399	0.251596	0.0420191	0.848533	3.28152	0.0427872	0.332175	0.126313	0.0402022	0	0.119918	0	0.0580829	0.123625	0.0562938	0.105151	0.0591748	1.62159	0.159615	0.0444415	0
Tex35	0.120767	0.220797	0.373446	0.136281	0	0.0982455	0	0	0	0	0	0	0	0	0	0	0	0	0	0	0	0	0
Rasal2	11.1114	12.5584	9.28658	13.7291	10.05	7.69381	6.58437	1.99365	2.48145	2.01036	2.12967	3.13374	2.31073	2.33705	3.13274	2.95441	3.04549	3.14286	2.48784	3.6544	2.86535	2.7969	3.61039
2810025M15Rik	40.16	48.5351	52.9929	45.1525	52.9259	47.4562	43.4307	10.1115	10.5917	12.4348	10.4708	8.73477	9.17092	8.55328	6.08267	10.7832	10.2288	12.8352	9.54448	8.13319	9.76071	7.57256	9.51803
BC026585	6.43989	5.40322	6.03785	6.15822	7.86121	5.49476	8.92454	11.1088	15.2462	11.7331	10.6554	11.6122	10.0581	7.26951	8.30321	8.30613	7.94357	9.38627	8.43911	9.09573	8.40847	7.46703	11.5365
Sec16b	15.271	12.5291	14.7151	14.002	15.8696	10.9956	12.2779	1.14085	1.44386	1.4211	1.0732	1.75454	1.34985	1.16546	1.17225	1.05977	1.50373	1.64295	1.90611	1.19839	1.44747	1.49814	1.47365
Brinp2	0	0	0	0.0537033	0	0	0.0218591	0.388026	0.332817	0.449705	0.429372	0.635819	0.555392	0.256692	0.27967	0.297446	0.210505	0.393344	0.852582	0.953057	0.682039	0.806124	0.795977
Astn1	0	0.0124393	0	0	0.0127331	0.0245614	0.0124401	0.103954	0.0631951	0.0383505	0.0366154	0.187749	0.0729396	0.116929	0.088448	0.865909	0.993841	0.92813	1.18707	1.13486	0.825513	1.47172	1.22576
Mir488	0	0	0	0	0	0	0	0	0	0	0	0	0	0	0	0	0	0	0	0	0	0	0
Pappa2	0.0683054	0.0312811	0.0353548	0.0641865	0.0214643	0.0310155	0.0524262	0.0654306	0.0742622	0.0537211	0.0615736	0.101245	0.0815934	0.0735595	0.0890709	0.1105	0.100646	0.201275	0.0904606	0.275932	0.217184	0.249147	0.267526
Rfwd2	28.1577	31.068	53.7832	31.2706	42.5599	30.4224	28.828	21.835	21.925	24.9331	22.5369	20.8519	23.2028	22.6595	21.219	18.8441	20.2763	21.9427	23.2126	23.2731	21.7512	20.7804	23.5088
Scarna3a	0	0	0.85651	0.93429	0.780718	0	0	0	0	0	0.746057	0	0	0	0	0	0	0	0	0	0.987639	0	0
Tnr	0.0181326	0	0.0186545	0.0204146	0	0	0.0332329	0.0173501	0	0	0	0.0178191	0.016226	0	0	0.0251862	0	0.0214197	0.0480907	0	0	0	0.0224097
4930523C07Rik	2.98308	2.07224	1.306	2.19135	3.06394	4.33087	5.97196	45.2893	57.7439	44.9515	47.2303	69.4514	57.1479	57.0547	61.9253	72.5391	64.8542	73.2732	68.0238	67.7438	66.9923	67.9626	67.8354
4930562F07Rik	0.128865	0	0	0	0	0	0.118536	1.48167	0.480058	0.730029	0.813011	0.509627	0.69339	1.25005	0.504216	0	0	0	0.17091	0	0	0.128177	0.291326
Tnn	3.49695	1.93687	3.79309	1.65119	2.02983	4.57236	19.7412	2.96437	3.63372	3.33375	2.57653	4.82088	3.3478	3.56871	3.54991	0.55995	0.467239	0.991858	0.646453	0.285416	0.0801661	0.167299	0.728401
Mrps14	38.1662	58.8268	78.0758	47.8259	73.9971	71.5561	68.3785	54.8628	59.8481	62.6136	57.5217	34.3925	50.4229	7.10799	5.75628	54.7451	69.198	63.6094	59.5733	59.068	64.4427	41.7023	56.3898
Cacybp	304.987	317.197	296.161	295.851	305.543	309.749	265.994	58.9633	68.477	63.8673	71.2997	79.4393	51.2105	105.504	98.1211	73.5185	61.0738	65.5412	88.2168	71.0256	74.018	74.6144	72.4597
Rabgap1l	14.2063	12.0445	10.9582	13.7337	13.6771	13.8693	12.3793	31.4146	39.571	30.8131	31.1944	50.5001	38.4673	55.2519	55.8347	56.2066	47.1157	52.6842	57.4796	60.6399	54.3268	56.9085	61.2955
Mir1927	0	0	0	0	0	0	0	0	0	0	0	0	0	0	0	0	0	0	0	0	0	0	0
Gpr52	0	0.0821358	0.093095	0.101521	0	0.0815725	0.248269	0.43096	0.335062	0.169838	0.243156	0.266801	0.403331	0.0970065	0.93867	0.748846	0.227222	0.530537	0.953948	0.218133	0.858512	0.716212	0.7793
Rc3h1	11.1665	12.4318	12.4198	12.4257	11.7126	11.072	9.81898	11.704	12.8818	12.0518	11.7141	12.9184	12.6272	11.9235	13.0296	17.5518	15.2261	17.1413	17.7709	17.7464	18.4791	16.6527	17.5018
Serpinc1	0.090311	0	0.233803	0.0509446	0	0.163862	0.083171	0.303186	0.673653	0.469489	0.733354	0.849	0.567445	0.535911	0.471671	1.94413	1.37016	1.11967	1.85766	2.46603	1.18653	1.48459	2.07003
Zbtb37	2.41445	3.21939	2.52494	2.07273	1.6844	1.91525	1.0878	1.68723	2.69461	1.73369	1.95003	3.7553	2.00785	2.44034	3.64225	3.8393	2.95474	3.29386	3.33506	3.23298	4.02175	3.95598	4.98172
Gas5	125.804	140.372	134.715	118.711	139.188	134.12	119.853	73.2152	82.7895	87.4889	82.4588	85.5654	76.6586	103.718	96.0851	109.526	99.5525	104.716	114.035	104.378	101.621	99.0121	106.887
Snord47	0	0	0	0	0	0	0	0	0	0	0	0	0	0	0	0	0	0	0	0	0	0	0
Dars2	15.5948	21.3081	16.2016	11.8532	13.9683	14.315	9.86305	9.22572	9.07042	11.3053	10.3016	8.25188	10.2987	5.93901	6.54687	8.5532	8.75027	9.91061	10.2342	10.1198	9.27523	8.03636	10.027
Cenpl	10.4042	15.3034	15.2512	11.8653	15.2719	13.4966	14.4984	18.6821	9.66467	17.1335	16.8027	8.63839	17.2794	6.37546	7.5472	7.64047	7.81989	7.95699	9.85126	8.24306	9.79263	7.90716	9.80327
Klhl20	23.124	21.6054	19.7416	22.4051	20.8593	20.0292	19.1439	13.817	16.069	14.0031	14.2631	21.9632	16.665	28.4523	28.9132	21.8214	21.605	23.8904	22.8077	21.6204	21.7092	20.7485	22.5207
Ankrd45	0.0524613	0.0239639	0	0.0296104	0	0	0.0241694	0	0	0	0	0.0518375	0	0	0	0.0727207	0.0661879	0	0.0348613	0	0	0	0
4930469G21Rik	0	0	0	0	0	0	0.0941894	0	0	0	0	0	0	0	0	0	0	0	0	0	0	0	0
Prdx6	131.339	179.216	179.517	171.661	190.928	206.249	174.093	96.1327	99.9794	105.657	108.489	71.2522	93.6513	52.9532	45.1527	84.9169	86.6295	94.0534	88.7288	97.0876	95.4564	87.9333	98.6828
Tnfsf4	0.667738	0.665867	0.439714	0.822286	0.458026	0.715328	0.726147	0.465366	0.622006	0.458532	0.273644	0.720217	0.490024	0.196312	0.158366	1.68464	0.306716	0.64454	1.20727	1.03036	0.65191	0.845933	0.526019
Tnfsf18	0.378496	0.648854	0.293853	0.320565	0.758708	0.815008	0.391863	1.17893	0.661142	0.625478	0.767877	1.35685	0.636676	0.561044	0.555603	0.131252	0.418451	0.111701	0.502003	0.114703	0.677556	0.282607	0.527235
Fasl	1.36347	0.56745	0.888489	0.570138	1.80991	4.21165	4.87937	1.98409	2.54031	2.19343	2.2307	2.29689	2.03829	1.85094	2.63522	2.36892	2.23265	1.76987	2.07577	3.29615	1.74751	2.21521	2.56304
Suco	16.7695	18.0192	16.8248	16.0795	17.3241	17.0035	16.1272	23.0061	21.9688	21.7668	21.2153	22.6569	22.1008	19.2269	21.3163	30.8483	28.3496	28.3148	33.8828	34.3417	26.7138	30.0111	28.7513
4930558K02Rik	0	0	0	0	0	0	0	0.190999	0	0.09405	0.0898198	0	0	0.107427	0	0	0.125893	0.117543	0	0.116851	0	0	0
Pigc	12.02	23.3251	12.0039	15.2755	12.302	10.8726	27.3421	8.81034	9.56683	9.94708	8.10246	9.01648	8.27617	7.71685	5.19274	10.3267	10.1972	9.84405	7.94909	8.50039	9.70404	7.82943	9.51177
Dnm3	0.4255	0.515132	0.31162	0.624577	0.55025	0.872557	1.15267	0.552558	0.971183	0.34348	0.719754	1.55253	0.553537	0.917501	1.081	1.56491	1.60778	1.30537	1.30077	0.928899	1.53589	1.3782	1.23792
2810442N19Rik	0	0	0.109973	0	0	0	0.293409	0.101895	0	0	0	0	0.0953469	0.11463	0.138589	0	0	0	0.140875	0	0	0	0.131505
Dnm3os	5.7035	4.89942	5.43113	8.69147	5.05448	3.70751	3.40077	0.17703	0.217975	0.174556	0.255411	0.365454	0.309375	0.239068	0.160701	0.239269	0.326845	0.334219	0.26137	0.343573	0.33806	0.122686	0.274475
Mir199a-2	0	0	0	0	0	0	0	0	0	0	0	0	0	0	0	0	0	0	0	0	0	0	0
Mir214	0	0	0	0	0	0	0	0	0	0	0	0	0	0	0	0	0	0	0	0	0	0	0
Mettl13	12.0413	16.3223	16.9909	14.3443	16.7729	17.5485	13.9157	5.87038	8.25048	6.94129	7.85766	6.57639	7.22148	4.83025	4.06456	7.18924	7.29585	9.08604	9.93296	7.38574	8.31252	7.00426	8.53652
Vamp4	10.9926	11.5319	12.1754	11.0163	11.9696	12.7278	11.4293	12.4564	15.5951	11.5091	11.7531	12.7384	13.6314	14.0129	12.7818	16.5395	16.6145	18.2034	19.3841	16.2301	17.3064	13.8616	18.4786
Myoc	0.281672	0.171772	0.0486795	0	0.0885857	0.127647	0.7345	0.0449927	0.0437874	0.0442857	0	0.0928215	0.0842205	0.101298	0.0611973	0.0650939	0.177923	0.166224	0	3.70092	0.448177	0.233704	0.116218
7420461P10Rik	0	0	0	0	0	0	0	0	0	0	0	0	0	0	0	0	0	0	0	0	0	0	0
Prrc2c	95.5566	93.5287	73.3923	89.0266	73.759	64.5929	57.0838	38.2294	52.6813	41.5792	41.8211	72.8046	50.5375	86.4382	99.7634	87.5847	71.4198	83.5685	89.7022	81.943	84.533	86.734	81.312
Fmo4	0	0	0	0	0	0	0.100587	0	0.0508448	0	0	0.0541054	0.048987	0.0588476	0	0	0	0	0	0	0	0	0.0675764
Fmo1	1.42755	0.690928	0.434562	0.805733	0.791996	3.95851	6.99347	1.2473	1.83843	1.22904	1.36269	2.57405	2.14662	2.85166	2.41021	5.1857	7.69042	7.28218	4.84375	3.76767	16.2337	5.93543	8.52418
Fmo2	0.11707	0.187321	0.151546	0.26447	0.193361	0.504315	1.29306	1.5149	2.89093	3.09604	3.16701	2.66315	8.16661	2.61948	2.9409	2.27509	2.18181	2.14144	1.28111	3.08858	3.38867	2.5064	2.06568
Fmo6	0	0	0	0	0	0	0	0	0	0	0	0	0	0	0	0.0725434	0.131864	0	0.207738	0	0.0624112	0.0519914	0.0646232
Fmo3	0	0	0	0.109614	0	0	0	0.0466101	0.045231	0.0917672	0.043789	0.0481116	0.217892	0.209491	0.190132	0	0	0	0	0	0	0	0.120213
Mroh9	0	0.0301835	0	0	0	0.0598796	0	0	0	0	0	0	0	0	0	0	0	0	0	0	0	0	0
Prrx1	65.9341	55.6427	55.9281	79.93	62.6341	56.5518	54.5678	4.49751	5.32426	5.01646	4.47395	5.67507	5.29446	6.27217	6.8692	9.28129	14.1111	12.2948	9.78047	12.9783	16.0899	9.75963	7.9252
Gorab	14.9467	16.6913	15.4293	16.6979	14.6126	13.3738	11.9281	5.29679	5.33068	5.256	4.35125	5.69629	3.87553	4.82565	5.07829	7.29229	7.0804	7.80741	7.07112	6.04169	6.59585	6.70363	6.746
Mettl11b	0	0	0	0	0	0	0	0	0	0	0	0	0	0	0	0	0	0	0	0	0	0	0
Kifap3	29.4248	32.1191	32.1016	30.5491	29.4497	26.2654	22.4965	4.24755	5.45114	5.72427	4.79946	5.85893	5.0574	4.63041	4.57905	5.77296	6.14831	6.05612	5.12229	6.92532	5.71259	5.28511	6.31466
Scyl3	12.6573	14.3421	12.9354	13.042	14.7747	14.2825	13.5311	14.1285	18.908	14.9246	16.4207	19.2712	16.4517	15.615	15.0793	22.1383	21.9846	24.8262	25.1895	23.655	23.2969	22.0054	24.463
BC055324	21.8477	28.4448	27.3356	21.5953	25.1982	22.3925	18.1597	4.47046	5.69028	5.48245	5.17368	4.5131	5.14765	3.22007	2.84606	5.54221	4.02739	6.0979	7.38737	6.38938	6.4479	5.2453	4.94402
Mettl18	5.62657	5.8181	6.44718	4.99073	6.69723	6.3761	5.11626	5.52043	7.11394	7.27381	4.22706	6.42461	4.68637	6.13792	5.24335	7.52926	7.53057	8.06126	8.61556	7.39165	7.03417	7.20175	8.87249
Sele	0.402438	0.398605	0.173576	0.340795	1.39191	3.70931	2.7777	0.257164	0.312447	0.190078	0.393055	0.132672	0.180495	0.0361667	0	0.837707	1.05918	1.02886	0.400279	1.34208	0.36012	0.734572	0.498224
Sell	6.56401	5.96317	4.48544	5.98773	9.72387	18.6912	9.17689	175.668	243.681	180.49	180.26	271.705	229.826	343.377	318.873	445.833	340.175	412.165	392.454	362.002	340.709	394.487	368.637
Selp	1.50554	1.06484	0.764303	1.63538	2.70614	6.07742	6.95349	3.62059	2.64633	2.84326	2.30483	1.99428	3.03209	2.87863	1.74187	4.41504	5.45419	4.55816	3.57838	4.61587	2.77963	4.52463	2.32088
Gm16548	0	0	0	0	0	0	0	0.075429	0	0.148684	0.070989	0.0777562	0	0.424193	0	0	0.198734	0	0.104405	0.190933	0.0939754	0.156661	0.097456
F5	0.499263	0.300372	0.190454	0.430178	0.718872	0.500192	0.374803	6.19488	5.4837	4.57801	4.25232	5.41766	4.77306	6.99719	5.24537	0.547002	1.69291	0.976634	1.62025	2.97942	1.58359	4.3949	0.731875
Slc19a2	11.5026	17.0414	16.7903	13.6156	14.078	12.7526	9.59381	2.62605	2.74048	2.89227	2.57713	1.94698	3.097	1.97967	2.24982	3.13639	2.83516	2.36662	2.1033	3.18592	2.61087	2.36243	2.62297
Ccdc181	5.76899	5.46303	5.27763	6.16374	4.42128	5.22996	6.01995	7.94725	7.05411	8.51183	7.80132	10.645	6.79173	12.05	9.60985	8.1488	8.26342	9.23775	7.71811	9.36934	8.48254	9.99917	9.11847
Blzf1	28.8492	28.7607	16.5974	26.7773	15.2942	12.5779	13.1323	5.29076	6.81159	6.07125	6.16544	8.37288	6.08984	7.58521	7.10247	7.86874	8.57627	8.6819	8.50794	8.32341	8.08727	8.66215	7.16849
Nme7	23.5405	25.1193	26.51	22.5787	24.3809	23.7821	18.8946	7.09444	7.86345	7.72473	7.8762	8.19324	6.74768	6.10544	6.52709	8.97055	7.03962	9.91504	10.3552	8.3141	8.15936	6.92927	9.71902
Atp1b1	1.73457	1.75833	1.87327	1.31959	1.1025	2.9739	10.2018	13.1892	18.4881	14.6379	12.9176	16.6272	16.0115	19.2775	14.5617	26.6394	24.3162	32.0404	24.9273	34.7365	23.2173	43.0369	26.3625
Dpt	31.5321	18.6117	19.4615	23.8472	24.9442	58.5547	98.3869	14.3015	22.674	21.5081	20.1273	14.9878	22.2038	19.7003	14.4081	38.1012	74.7157	51.5568	37.6784	45.5893	79.4241	37.2609	32.0427
Gm20743	0	0	0.0636031	0	0	0	0.0565136	0	0	0	0	0	0	0	0	0	0	0.0725793	0	0.0746197	0	0.0612572	0
Xcl1	6.80906	8.89371	6.84586	7.02796	13.5793	19.5765	10.0257	9.13529	12.8681	13.2267	9.47083	18.0825	9.07418	16.9881	18.0208	11.8788	15.2363	13.0837	16.252	17.6935	19.0368	14.7191	18.5443
4930568G15Rik	0	0	0	0	0	0	0	0	0	0	0	0	0	0	0	0	0	0	0	0	0	0	0
Tbx19	0	0	0	0	0	0.0333461	0	0.210995	0.0341638	0.13864	0.0992352	0.181431	0.0329155	0.0790764	0.0957668	0.0509045	0	0.0433706	0.0972541	0	0	0.0365484	0
Sft2d2	12.7245	13.848	13.828	13.886	15.5032	18.2486	18.6054	27.4706	34.2626	27.9694	27.2287	31.4905	31.8791	24.2625	24.2419	37.9409	42.1712	40.3277	43.9635	43.0978	45.2587	40.5711	39.5557
Tiprl	51.8151	63.5669	63.2234	56.6198	62.8133	63.0426	58.4973	30.5852	32.4789	34.5821	32.1885	30.592	32.6412	30.5042	25.0292	38.1956	38.1339	36.1084	41.0684	37.3804	35.8229	35.6241	37.3929
Gpr161	6.75202	6.75141	6.7501	8.17375	6.20609	5.84758	5.81984	0.357883	0.428251	0.556234	0.336712	0.568268	0.515522	0.433694	0.356128	0.299042	0.471844	0.389804	0.114238	0.278795	0.411411	0.343178	0.142275
Dcaf6	19.4959	14.4881	16.1459	20.1856	15.8266	14.3585	14.891	29.929	19.5464	26.9528	24.4017	22.34	29.5866	23.7464	33.2032	13.2453	14.0349	14.678	13.8709	18.2389	16.7848	17.157	17.3404
Mpc2	36.0552	49.2302	59.3893	39.3331	53.4969	52.66	65.9484	86.7781	65.9394	80.1247	84.2044	40.4467	75.0488	23.2882	22.0813	40.5673	64.4613	53.9926	44.625	60.5068	77.583	43.1941	64.6668
Adcy10	0	0.034208	0.0387304	0	0.0352888	0.0170316	0.0517153	0	0.0349658	0.0176534	0.0506638	0.0184671	0.0336882	0	0	0	0	0	0.0496997	0	0.134327	0.0187032	0
Mpzl1	37.5486	45.0228	47.8251	48.3653	45.2524	42.7585	39.9258	16.2649	18.3086	19.9231	17.7831	15.9471	19.4712	9.85206	10.6927	4.77456	8.17625	7.86653	3.73945	4.37322	5.84244	5.41122	7.02569
Rcsd1	4.97485	4.83979	4.14983	4.54271	6.72779	11.3737	15.323	101.502	124.66	103.155	99.1265	146.145	106.831	117.937	98.2502	161.444	142.552	188.212	179.647	160.441	150.839	165.664	169.185
Creg1	48.9709	41.8894	36.0068	47.4459	40.5322	57.5545	64.7925	167.008	120.954	155.666	148.824	141.587	174.417	169.67	228.967	30.1028	33.6826	29.2073	30.3488	37.3594	31.2974	30.6996	46.9938
Cd247	3.28394	1.77186	1.57888	2.59229	5.52524	10.0913	10.6795	28.6069	47.5253	30.1984	27.0648	53.2142	32.5567	43.8068	35.5092	91.0538	60.9324	87.6053	97.6965	124.682	79.5974	119.221	96.4104
Pou2f1	6.45539	7.70722	6.26455	6.3129	5.98599	5.22028	4.6654	8.56774	11.424	8.61942	9.20526	11.9351	10.9861	10.1632	11.6172	15.9737	14.8836	16.0691	17.4149	14.9424	17.4091	13.5519	16.1989
Dusp27	0.194353	0.266347	0.201114	0.137017	0	0.0880266	0.714595	0.255988	0.362008	0.114595	0.262734	0.528256	0.26147	0.366418	0.253509	0.505498	0.675014	0.573022	0.772669	2.38497	0.115855	0.604336	0.390693
Gpa33	0.0426028	0.0389642	0.132181	0.0480019	0.1206	0.0772698	0.196021	0	0.0396172	0	0	0	0	0	0	0.0590634	0.107641	0.30147	0.282466	0.103251	0.0507539	0.16953	0.263704
Mael	0	0	0	0	0	0.0571904	0	0	0	0	0	0	0	0	0	0	0	0	0	0	0	0	0
Ildr2	0.141892	0.140491	0.0978919	0.173432	0.211914	0.235753	0.206684	0.883828	1.85046	1.78634	1.07649	0.911853	2.15295	0.61177	1.38823	2.01809	3.40526	2.65056	2.39881	2.42308	3.18871	1.89503	2.72234
Tada1	22.3653	29.8614	31.9634	26.6368	30.4198	28.0803	29.1749	18.2901	21.9394	20.7321	20.6557	18.2416	19.3668	13.9463	12.6583	24.4633	23.649	26.926	29.1133	25.9061	26.7439	21.4035	24.4166
Pogk	16.5547	16.7389	16.0966	19.7601	15.0199	13.3354	12.1346	3.92393	5.53454	3.65684	3.41614	4.98207	4.60493	4.29465	4.27369	7.64703	7.31154	7.69712	6.68121	6.52609	6.42673	6.94111	6.73801
Gm4846	0	0	0	0	0	0	0	0	0	0	0	0	0	0	0	0	0	0	0	0	0	0	0
Gm4847	0	0	0	0	0	0	0	0	0	0	0	0	0	0	0	0	0	0	0	0	0	0	0
Fmo9	0	0	0	0	0	0	0	0	0	0	0	0	0	0	0	0	0	0	0	0	0	0	0
Gm16701	0.104395	0	0	0	0	0.0946599	0	0	0.0971985	0.0984634	0.188158	0.103189	0	0	0.272196	0.144732	0.131864	0.246239	0.138372	0.253027	0.498034	0	0.129246
Fam78b	0.648725	0.478363	0.454815	0.616301	0.986994	0.932795	0.847172	0.356707	0.350941	0.480903	0.264826	0.351847	0.503469	0.654219	0.749161	0.924263	1.26883	1.25916	1.10412	0.810259	1.14887	1.1505	0.89048
Uck2	166.636	157.549	124.095	131.585	127.181	123.086	112.287	20.7899	25.791	24.6928	28.5137	43.4393	26.2079	31.9712	28.5897	30.6128	29.8035	30.4229	40.0027	32.8622	33.5593	36.0678	27.6702
Mir6347	0	0	0	0	0	0	0	0	0	0	0	0	0	0	0	0	0	0	0	0	0	0	0
Tmco1	46.6987	97.5694	96.8867	47.3361	95.1567	45.3052	103.802	65.9175	71.6642	70.7577	62.1399	41.5728	34.7379	40.814	35.3755	34.282	42.2026	64.139	39.2064	40.1748	36.2306	34.8439	64.8749
Aldh9a1	63.5856	83.1049	78.341	65.8149	78.183	66.3566	65.3044	32.4845	39.8228	38.0295	33.5517	36.7395	37.5234	30.626	31.0599	33.1044	43.2019	43.8793	42.3929	39.6143	40.8056	37.0265	42.4182
Mgst3	28.5708	17.8586	26.1046	18.766	14.507	20.4957	19.3897	134.951	55.2509	159.186	134.278	59.0711	145.14	38.5232	63.2573	8.32369	9.32532	9.61746	6.72984	11.1901	17.252	8.72718	20.7527
Lrrc52	0	0	0	0	0	0	0	0	0	0	0	0	0	0	0	0	0.108494	0	0	0	0	0.0854512	0
Rxrg	0	0.0837821	0	0.0658417	0.0549341	0.105596	0.548076	0.837659	1.73722	1.04551	1.10309	1.78612	1.02718	0.493768	1.0757	2.2884	2.57621	2.75642	3.15861	5.61044	2.73318	2.46247	2.38046
Lmx1a	0.0292234	0.133722	0.0605828	0.231182	0.0827649	0.132667	0.215392	0.0280837	0.0272669	0	0	0	0	0	0	0	0.0370174	0.0345194	0	0	0	0	0
Pbx1	21.6558	18.7101	20.008	25.5431	19.2415	16.5008	17.529	7.79213	9.14051	9.71759	8.63869	9.49986	11.567	9.70418	8.5807	9.52198	10.1694	10.7016	8.10874	11.1189	9.71462	8.13074	9.8467
Mir6348	0	0	0	0	0	0	0	0	0	0	0	0	0	0	0	0	0	0	0	0	0	0	0
Nuf2	67.5769	63.8824	60.2945	59.3013	55.7126	48.9078	48.5237	29.9618	16.6833	33.0405	28.6152	26.226	30.1962	23.7238	31.8375	13.4682	11.4389	12.9363	21.4846	17.4811	19.6256	21.952	15.4832
Rgs5	19.4111	11.8958	12.5158	18.5883	21.8967	32.6263	49.9008	2.84542	3.72177	6.2703	3.40688	2.24197	3.53494	3.37561	3.59211	42.1042	45.076	55.2065	44.4585	61.4811	52.3587	41.8128	41.2187
Rgs4	1.29499	1.09301	0.962219	1.34957	1.56617	1.2944	1.80293	1.14555	2.53678	1.8813	2.57459	1.21494	1.54888	1.78995	1.34307	3.41007	3.52348	4.584	2.68593	2.13427	3.32859	2.04963	3.24749
1700084C01Rik	0	0	0	0	0	0	0	0.649895	0.821375	0.256126	0.428027	1.00597	0.365007	0.292399	0.2655	0.564739	0.856689	0.960171	0.539545	0.493528	0.728309	1.08032	0.923487
Hsd17b7	15.5344	21.6496	20.8604	15.4263	15.6284	15.2756	14.9329	2.16891	3.12286	1.95572	2.09814	3.54682	2.79612	2.46286	1.78282	3.91113	4.31535	4.96283	5.12443	4.71232	5.32521	4.01724	4.5198
3110045C21Rik	0.602249	1.02276	1.51386	1.06855	1.54216	1.48211	1.74197	0.742086	1.12227	0.2438	0.15513	0.850782	0.308757	0.2783	0.112273	0.597019	0.652155	0.40609	1.02689	0.73045	1.33485	0.599531	1.17173
Ddr2	91.2789	93.4716	86.1154	92.1957	77.6844	61.6971	54.9423	3.17228	4.5656	3.9046	3.6853	4.22848	4.88201	3.98784	4.28817	8.38665	10.2978	11.509	8.248	10.4856	15.4078	9.1359	9.28976
Uap1	47.8951	62.3291	61.7906	54.8971	66.0307	52.8509	51.0631	20.5958	33.095	36.0035	31.5164	22.4285	30.9423	18.8751	15.621	49.0705	30.32	42.3573	48.1765	43.3519	41.3964	37.1946	46.4255
Uhmk1	13.3173	17.6908	16.0802	19.2828	15.702	13.254	11.4117	13.9644	16.6772	11.254	14.2679	13.6456	21.9432	7.64666	10.7019	29.0608	22.6739	26.8713	26.6167	30.9527	30.863	24.6758	26.7005
Sh2d1b2	0.527254	0.497754	1.57871	0.318725	0	0.470969	0	0	0.270584	0	0	0	0	0	0	0	0	0	0	0	0	0	0
Sh2d1b1	6.32758	6.15488	7.38968	5.91233	8.16407	7.22105	15.0518	13.5846	14.2102	13.2569	12.5337	11.3213	12.5317	6.24504	9.60284	1.22951	4.39058	3.45761	3.1629	2.06609	3.17185	3.39231	3.62776
Gm7694	0.382193	0.279518	0.342888	0.3739	0.480582	0.762299	1.14893	5.46941	5.12714	6.80873	5.48977	6.75199	7.062	5.41122	6.48209	5.09152	8.91523	6.28307	4.76384	5.46871	6.11145	4.33742	5.10975
1700015E13Rik	0	0	0	0	0	0	0	0	0	0	0	0	0	0	0	0	0	0	0	0	0	0	0
Nos1ap	0.0637282	0.233053	0.170023	0.575287	0.3005	0.625329	0.665013	2.97231	2.48819	2.66734	2.69684	3.40167	3.62751	2.507	2.55378	1.8691	3.26913	1.80404	2.52878	2.31035	2.89584	1.73459	2.85176
Olfml2b	18.0758	14.3964	17.1453	19.877	16.1321	20.8252	36.1812	2.4796	3.05726	2.17517	2.01968	3.40102	3.02854	2.82346	1.48197	1.97055	3.58745	3.23898	2.21754	2.33415	3.91612	2.48169	1.71877
Atf6	21.5507	21.5807	16.3607	22.679	18.404	17.9253	17.1965	17.3309	22.4333	16.484	16.1741	22.206	18.8104	18.4542	21.6808	20.7024	28.2394	21.0446	22.0547	19.3122	20.6757	17.9127	19.2291
Dusp12	18.6222	25.4646	26.1885	21.0228	27.4212	24.2925	22.8278	12.1924	16.0246	12.3496	13.8409	12.2291	11.6672	6.35998	7.32592	15.2887	16.0717	14.5082	15.834	14.6527	13.2319	12.0291	15.9263
Fcrlb	2.8903	3.89441	3.385	2.66181	4.59154	4.82676	3.63962	0.510212	0.566831	0.430986	0.480035	0.827294	0.750412	0.491929	0.793852	0.211067	0.576414	0.807754	0.705986	0.737787	0.726157	0.605709	0.753243
Fcrla	0.58887	0.538364	0.548443	0.531883	0.763256	1.76161	2.16422	110.109	135.574	95.1979	101.952	171.736	137.521	145.011	123.194	137.882	149.569	142.685	146.509	136.398	152.415	124.013	148.727
Fcgr2b	95.6061	72.2709	60.9778	73.4757	181.605	256	212.032	59.5103	78.6567	57.6071	54.9016	96.2725	61.5378	99.6887	93.8158	84.6948	95.7073	85.961	93.4013	87.5526	111.704	89.0289	84.6983
Fcgr4	86.3317	39.146	66.3867	81.7613	148.422	215.177	206.706	38.2594	28.6779	38.5106	35.1469	20.4724	22.846	18.6985	23.1385	2.27687	6.4151	1.84369	2.07201	2.46335	3.72943	1.55562	4.73921
Fcgr3	79.7604	55.2228	55.4859	80.916	152.984	225.846	192.183	60.9274	65.2951	62.2841	64.0973	65.5161	65.3264	63.1931	65.521	14.9759	26.9683	15.5571	17.4948	29.2817	26.5353	22.4944	22.241
Mir6546	0	0	0	0	0	0	0	0	0	0	0	0	0	0	0	0	0	0	0	0	0	0	0
Cfap126	1.03902	0.863614	0.684355	1.49266	0.89095	1.62679	1.56443	3.25844	2.90376	2.9431	3.15042	5.69694	2.79581	9.36764	7.76318	1.96612	3.10196	2.56311	1.37765	2.51971	1.12717	2.16253	1.98769
Sdhc	101.201	120.794	136.14	120.388	133.764	129.362	131.749	78.6022	88.1225	90.9304	75.3484	64.635	79.1297	53.806	47.5481	88.5416	89.1632	84.4603	89.7684	87.5291	90.328	66.4486	81.1119
Mpz	1.56803	0.851175	1.01427	2.04679	10.03	9.2401	11.95	0.563439	0.821696	0.462641	0.220888	1.50199	0.923026	0.686708	0.575379	2.3801	4.27099	3.00638	3.18382	4.21897	8.59588	3.46352	1.63782
Pcp4l1	0.496094	0.680318	0.320858	0.420063	0.584811	0.39352	1.31243	5.34796	5.43012	5.62093	4.86342	6.56052	5.78432	8.35589	7.03816	1.89304	2.11477	1.829	1.72662	2.25577	2.44193	2.28402	1.91907
Nr1i3	0	0.068233	0	0	0	0	0	0	0	0	0	0	0	0	0	0	0	0	0	0	0	0	0
Tomm40l	12.8509	15.3952	17.2729	14.1587	17.976	18.4476	18.2113	11.282	14.0213	14.0223	12.7855	11.631	11.73	7.57187	5.36714	13.4599	15.97	17.008	16.6753	15.4524	15.8849	14.2429	16.1888
Apoa2	2.27239	4.49167	5.86356	2.96251	2.91278	2.62448	1.21451	0.739881	1.07881	1.24624	1.04406	0.57248	0.865539	1.04041	0.75539	1.82086	3.83651	1.13861	1.02367	0.468118	0.691006	1.12614	0.955798
Fcer1g	404.444	216.504	238.494	300.255	428.894	552.589	654.189	258.537	231.894	290.079	244.079	272.093	212.267	365.533	430.342	93.3039	147.997	86.3334	79.1171	89.6308	88.9122	96.9274	116.305
Ndufs2	156.889	194.598	196.236	175.535	188.482	180.985	173.477	102.797	113.361	117.427	101.584	97.6506	98.4545	70.6704	65.4529	114.852	118.296	121.542	127.404	126.023	130.403	108.362	117.662
Adamts4	11.9383	17.1389	12.4658	13.5073	14.446	11.6183	15.8309	0.866331	1.04031	1.28048	1.15062	0.683607	0.810835	0.458674	0.416235	0.664242	0.806025	1.0039	0.564038	0.548106	0.951949	0.741092	0.592553
B4galt3	28.2253	29.7948	26.5582	31.8913	27.5711	26.8974	27.3793	20.5634	25.1364	21.047	19.6974	30.2685	23.0619	25.7968	19.3533	20.7564	26.1797	25.7793	25.602	21.2791	25.4675	24.0199	25.7772
Ppox	16.5716	20.7417	20.7037	18.3446	18.8689	17.6487	22.0115	82.2404	48.4644	87.5811	73.6454	36.2196	85.5476	21.7391	27.7081	26.8673	31.8408	35.0556	31.1483	30.9565	31.4235	26.5348	36.5816
Usp21	33.676	33.7291	33.0956	35.7734	34.3087	27.9867	31.0871	21.6702	23.6353	27.5755	22.7486	27.0319	26.0433	24.5008	19.9494	22.8054	25.5103	28.0953	27.1945	23.349	24.1528	22.631	26.774
Ufc1	73.0426	108.837	111.246	82.9161	105.784	94.8726	104.509	63.0079	74.7495	72.3211	65.9412	59.9043	59.0664	33.5295	34.1008	70.9972	88.0454	78.2929	76.1687	70.7619	70.8442	55.167	71.8621
Dedd	27.5114	30.7616	29.0387	31.1523	30.7225	27.242	28.0102	14.5472	18.3683	19.2486	17.6833	19.2257	19.2525	15.2487	12.9389	18.7666	18.6469	26.5562	21.3666	21.2307	23.1658	21.8146	21.8414
Nit1	24.6088	21.7058	24.3399	24.5717	23.4072	24.3059	24.0714	21.1864	25.5594	24.6088	23.7628	26.5635	20.8105	20.5498	15.3093	28.714	27.3023	29.6208	29.4319	26.73	27.9946	29.7605	32.5119
Pfdn2	166.179	174.462	152.061	152.548	135.58	143.019	146.061	61.3401	66.9672	64.6667	62.0066	79.4463	46.8984	85.1949	66.985	68.5664	70.4322	78.6574	75.7078	69.7129	68.0142	77.7093	66.6658
Klhdc9	0.062848	0	0.0650244	0.141799	0.0592997	0.113843	0.115515	0.180559	0.292558	0.415159	0.169925	0.49683	0.337964	0.338527	0.0819078	0.697232	0.317292	0.518676	0.166619	0.304563	0.29986	0.56264	0.233304
Pvrl4	3.61473	2.2934	3.0366	2.86154	3.26039	4.66792	13.3724	2.23802	2.22883	3.26816	2.71372	2.06572	1.94155	1.20193	1.48633	2.17737	3.41516	3.71606	1.69998	2.00328	3.18494	2.51206	2.31167
Arhgap30	26.4229	23.7211	23.4726	24.1041	36.79	42.3834	41.9017	115.991	145.643	120.358	116.261	145.636	117.494	168.047	154.458	166.402	171.503	197.922	197.623	174.733	169.351	170.776	180.938
Usf1	50.9498	54.6949	57.8076	58.8827	66.5293	61.7731	68.6564	62.2151	76.1502	72.741	66.451	66.2305	63.6086	39.3649	35.4645	67.5017	81.1944	82.959	73.5747	72.7403	76.6495	62.887	79.6382
Tstd1	2.30407	1.13435	1.46749	1.0005	1.83902	1.1248	2.28347	5.26547	4.4583	4.68622	3.67514	3.15463	3.33869	1.14645	3.00614	3.44359	3.58233	3.34608	4.93564	3.22404	5.7108	2.47019	6.14372
F11r	19.7341	13.1313	14.0088	17.8345	23.8898	32.8739	50.644	15.5354	17.6228	18.8377	16.8141	13.5398	16.8353	14.2883	13.8519	20.5312	31.7937	26.7398	16.8528	21.2808	18.1715	19.3156	19.3866
Alyref2	5.52358	4.91003	7.06652	5.54284	5.28258	5.7029	6.00093	11.3954	12.6504	11.156	8.9219	12.896	10.6662	14.06	14.1128	12.5626	12.4044	12.1292	14.5472	10.6985	12.0844	12.9834	13.3909
Itln1	0	0	0	0	0	0	0	0	0.079876	0	0	0	0	0	0	0	0	0	0	0.103967	0	0	0
Cd244	4.20994	3.94435	3.89986	3.60842	5.66239	6.52598	8.46585	9.36393	10.3621	10.0366	9.48847	7.70904	7.9022	7.22814	8.98479	2.16389	3.64391	2.69818	2.75672	3.15139	2.88418	2.97518	3.28137
Ly9	11.2158	9.34884	10.026	11.7706	13.3257	27.0609	24.9575	64.2685	81.4219	60.9828	69.6237	87.6009	72.5523	70.7598	68.7633	111.917	99.8817	114.466	115.51	104.223	100.462	110.678	105.517
Slamf7	14.6846	7.63369	8.81898	12.5857	15.4265	21.8388	17.8524	20.7793	27.9332	18.4808	18.9281	35.201	22.0267	29.4549	32.9192	37.8634	52.8665	37.8234	44.1673	47.0578	41.3316	41.844	39.4282
Mir7683	0	0	0	0	0	0	0	0	0	0	0	0	0	0	0	0	0	0	0	0	0	0	0
Cd48	26.7667	21.5803	26.6408	23.0733	36.5255	58.3993	78.5451	101.769	134.825	114.956	108.249	126.117	112.26	102.427	101.51	171.502	153.328	162.189	177.988	153.542	145.383	159.193	166.813
Slamf1	0.326915	0.132807	0.15048	0.287092	0.753979	1.31753	0.969618	9.57478	12.1514	8.61121	8.12309	16.8815	9.38572	11.9464	11.1868	23.9492	17.5778	19.7191	26.0639	22.866	24.6266	21.2454	23.0283
Cd84	18.8058	12.5763	12.5657	13.5323	30.2707	41.5346	41.6498	50.6149	69.0711	53.5542	53.9919	77.9801	54.1345	106.213	83.2445	84.2956	83.4653	83.2058	88.2884	83.9542	78.6045	88.2728	82.7525
Slamf6	1.59901	1.31582	0.827551	1.48916	4.86421	5.61721	4.0098	28.1572	45.026	28.8775	29.3358	55.8971	37.758	60.9898	60.685	80.5052	63.1633	80.5255	84.3368	76.0933	76.6958	69.3512	73.9302
Vangl2	3.45699	4.66216	4.56183	5.02457	3.9538	3.68241	6.40239	2.15333	2.81811	2.89714	2.22054	2.60645	2.63571	1.67716	2.02963	3.05835	3.93016	4.12994	3.83921	3.35377	4.28001	3.05428	3.63766
Nhlh1	0.039258	0.0718916	0	0	0	0	0.0360763	0.075282	0	0	0.0354198	0.0388781	0	0	0.0512313	0	0.0496409	0	0	0.0475992	0	0	0.0486411
Ncstn	94.1848	93.2204	84.7433	93.9223	95.327	86.936	85.1387	43.5292	56.3228	49.2793	48.7221	59.6696	54.0821	56.8287	53.3759	64.2605	68.3589	65.2019	70.7035	65.7271	64.4614	58.851	63.8542
Copa	140.872	155.077	144.789	135.46	149.463	136.727	139.333	83.7028	109.665	86.2822	92.1427	120.659	108.88	102.329	104.705	135.716	140.025	137.73	143.589	141.818	138.106	131.419	132.568
Pex19	32.2393	30.6222	32.0371	28.9724	31.6302	30.073	34.5888	20.7427	23.991	24.7409	21.5907	21.1471	25.6562	24.8265	23.8903	24.7595	27.3347	27.595	24.1133	29.7128	29.2194	22.852	25.5349
Dcaf8	47.5501	52.5504	47.3649	48.4154	46.3965	47.4255	47.6833	58.784	62.8541	63.1219	59.464	65.7508	66.6977	52.4313	61.074	60.9268	60.1503	72.6713	67.4466	69.8824	66.4756	72.2643	66.4271
Pea15a	72.6704	67.5811	64.6364	71.7905	78.2374	80.0805	98.5902	49.723	57.2639	60.7638	49.5844	62.4251	52.1841	45.5227	45.096	53.3465	61.0105	57.1256	55.261	58.5684	55.9098	60.2642	59.6441
Casq1	2.29298	1.85821	1.99568	2.41205	0.147522	0.330772	8.15272	0.149829	0.0970381	0.147619	0.187859	0.206054	0	0.0562423	0.203991	0.072366	0.19754	2.39795	0.0691862	77.577	0.373212	0.155631	0.0644495
Atp1a4	0	0	0.0312686	0	0	0	0.0533148	0	0.079876	0	0.0521583	0.0562113	0	0.030803	0	0	0	0	0	0	0	0	0
Atp1a2	1.75798	1.9654	1.15232	1.5596	0.591723	0.54035	5.67091	1.90881	2.74337	3.15448	2.30378	2.0931	3.69349	1.65463	1.92343	4.70077	4.23926	4.40415	2.49553	25.8599	13.1196	3.1224	5.37797
Igsf8	78.816	73.8186	73.3459	82.5738	73.6446	72.5043	60.8599	26.0612	27.8061	25.8551	26.248	32.5175	28.8131	22.867	19.9229	19.0661	20.8927	21.373	21.0031	21.8604	21.4079	20.0369	24.0497
Kcnj9	0.0299276	0	0	0	0	0.0270713	0	1.48829	1.72503	1.55106	1.29245	1.56517	2.22342	1.38445	1.40271	0.041504	0.0376998	0	0.118886	0.108619	0.0711989	0	0.406675
Kcnj10	0.848888	0.346836	0.355147	0.509814	0.902956	1.03158	2.36024	18.6395	20.4001	20.0088	19.9144	27.7463	25.379	24.9538	33.529	2.83238	3.74183	2.32289	2.70649	4.27104	2.69426	2.46333	6.6409
Pigm	12.2833	14.7347	13.2204	13.0365	14.7263	13.9195	11.2444	11.4746	16.1555	13.5605	12.4812	14.519	12.8582	12.4216	11.0767	20.86	20.3084	22.8051	23.012	20.6534	20.6633	16.814	20.8446
Slamf9	50.408	33.5335	53.5835	50.8158	47.226	52.6573	59.8886	7.68332	7.15147	9.10109	7.15106	6.4941	5.89095	4.78152	4.33987	9.58761	15.1918	13.4852	8.93486	6.30921	9.46587	8.83065	9.18623
Igsf9	2.95227	1.72759	3.15333	2.58622	2.36144	1.7772	5.62915	2.15024	2.09025	2.02953	1.87366	2.19532	1.84312	1.96051	1.66401	3.57254	4.20668	5.43389	4.88559	3.72329	4.03036	3.7149	3.88868
Tagln2	762.248	731.171	661.369	674.981	754.851	694.013	713.386	222.068	246.004	265.291	225.771	256.4	226.401	333.544	281.763	309.284	255.814	307.009	287.04	272.903	252.912	275.54	308.046
Cfap45	2.35847	1.56826	2.219	0.907623	1.4663	1.74942	0.739831	0.462278	0.249733	0.506166	0.434901	0.477067	0.384633	1.15565	0.909084	0.223128	0.677061	0.758896	0.42638	0.260006	0.447818	0.533641	0.597244
4933439K11Rik	0	0.189699	0	0	0.0978627	0.658675	0.572956	0.596815	0.870135	1.17608	0.46778	1.43671	1.30333	0.783255	0.406269	1.2962	0.655567	1.59196	0.688108	1.00674	1.23854	0.92984	1.15627
Vsig8	1.40994	1.38826	1.45914	1.34681	0.255753	0.407683	0.548964	0	0.0598268	0.0607216	0.0579868	0.0635009	0	0.0692685	0.0837765	0	0.0811995	0	0.0852761	0.0778407	0.0767585	0	0
Slamf8	26.6347	10.4612	16.0532	28.9558	41.0352	55.6536	44.9586	15.1395	16.1896	12.9739	13.7243	17.0955	16.017	14.8405	16.3154	12.9548	18.5654	12.37	15.997	19.3317	15.9961	12.2482	18.7868
Fcrl6	0.408248	0.186589	0.21124	0.576023	0.192451	0.32378	0.563537	0	0.0474765	0	0	0.100921	0.0914835	0.0550163	0.199787	0	0	0	0	0	0	0	0
Dusp23	4.82451	3.52891	5.42119	4.51273	3.7055	5.18586	6.78644	6.34059	7.4482	6.11751	6.89685	8.24604	5.44018	9.0967	7.73297	6.31251	8.61909	8.13189	5.39206	7.93975	7.1554	6.51814	6.91086
Crp	0.0575666	0.052501	0	0	0.0542065	0	0.0529593	0	0	0.0543299	0.103719	0.0568592	0	0.0620658	0.0750562	0	0.14534	0.135776	0.152496	0	0	0.17176	0
Apcs	0	0	0	0	0	0	0	0	0	0	0.0895209	0.196334	0	0	0	0	0	0.117189	0.131579	0	0	0	0
Olfr16	0.0929516	0	0	0	0	0	0	0	0	0	0	0	0	0	0	0	0	0	0	0	0	0	0
Olfr1408	0	0	0	0	0	0	0	0	0	0	0	0	0	0	0	0	0	0	0	0	0	0	0
Olfr1406	0	0	0	0	0	0	0	0	0	0	0	0	0	0	0	0	0	0	0	0	0	0	0
Olfr218	0	0	0	0	0	0	0	0	0	0	0	0	0	0	0	0	0	0	0	0	0	0	0
Olfr1404	0	0	0	0	0	0	0	0	0	0	0	0	0	0	0	0	0	0	0	0	0	0	0
Fcer1a	0.475849	0.696233	0.886712	0.322404	1.16726	1.12176	0.875961	1.55063	1.50754	1.52793	1.63051	0.470587	0.341518	0.307877	0.248371	0.2641	0.841678	0.224642	0.126216	0.807933	1.24948	0.37904	0.235736
Olfr418	0	0	0	0	0	0	0	0	0	0	0	0	0	0	0	0	0	0	0	0	0	0	0
Mptx2	0	0	0	0	0	0	0	0	0	0	0	0	0	0	0	0.195282	0	0	0	0	0	0	0
Ackr1	2.10831	1.38789	1.30919	1.71372	3.02283	7.1868	6.90728	19.1543	6.2855	19.6701	18.6275	6.08766	15.2051	6.90984	11.8833	18.2575	22.6917	19.3041	12.8606	18.9198	16.002	13.0974	13.0504
Cadm3	2.18384	1.65314	1.02067	1.32548	1.61692	1.74565	2.78765	2.22773	2.84394	2.57207	2.34981	2.92558	3.05404	2.88583	3.64568	4.00815	3.91549	3.87874	3.51849	3.90116	4.93174	3.92732	4.59294
Aim2	46.5471	50.2219	35.9331	42.2378	38.9279	38.2435	39.9671	35.974	50.758	46.1095	43.4342	63.1656	40.5238	89.0008	84.3372	52.9203	58.0372	60.2428	62.9917	57.4076	55.3854	61.3552	65.6933
BC094916	2.45389	1.67089	2.36539	1.96238	1.78754	2.92227	2.091	9.18455	12.1854	11.5595	9.15998	12.4919	10.3614	21.1126	23.022	24.9335	20.3821	29.5677	22.8347	14.274	12.9523	26.1114	19.5899
Pydc4	17.3457	10.7678	11.4445	18.608	11.1951	14.1119	7.58029	4.89921	6.25759	6.30926	4.98732	7.03613	4.27516	11.9827	16.8645	19.2243	15.6466	19.3466	14.1744	11.9991	8.04028	17.5263	11.4647
Pyhin1	26.4882	22.1836	20.3688	21.2481	31.564	43.1237	33.1767	90.6414	115.095	99.3602	91.2554	123.937	88.6891	161.436	152.927	164.53	157.503	169.791	163.058	121.033	124.08	147.335	136.521
Pydc3	13.1294	9.23981	9.3381	11.2234	14.2225	17.1003	12.0729	19.8109	27.9645	25.3171	21.3078	30.1958	21.0681	39.0221	38.7871	66.3084	59.405	69.717	60.2464	53.9701	37.8368	81.9237	45.7988
AI607873	55.9356	31.5427	24.6055	47.0187	31.7253	41.0659	36.1892	15.5282	16.2873	20.3031	15.0997	18.024	14.8129	32.64	47.3703	8.94128	15.7798	11.5343	11.0401	7.31184	9.19184	10.2624	10.3171
Ifi204	135.615	98.804	86.9541	118.743	104.043	116.794	84.8831	22.0961	21.6968	31.2135	24.8868	19.2884	18.7209	23.8815	30.3285	13.1711	22.0621	15.6893	12.9115	7.86102	10.7012	11.4887	11.2453
Mndal	138.954	89.0877	86.8402	107.005	84.9313	97.2312	76.9963	184.494	244.84	213.324	203.801	363.681	181.992	562.61	503.374	319.439	336.106	347.724	297.745	238.05	257.623	301.68	286.178
Mnda	262.799	202.669	191.078	243.163	189.437	204.495	131.4	24.1018	25.467	28.6026	22.5687	15.5673	14.4527	20.9159	24.1574	23.7509	39.8693	27.4573	28.4132	21.6773	21.7512	15.8941	24.7326
Ifi203	53.8025	39.0527	39.7194	44.0345	42.5191	51.1809	42.4517	89.0692	117.999	104.077	94.4875	132.28	91.0929	177.409	171.859	177.411	158.738	178.235	161.701	134.084	134.188	161.194	153.73
Ifi202b	0.217767	0.0497571	0.169134	0.184467	0	0.049302	1.05083	0	0	0	0	0	0	0	0	0	0	0	0	0	0	0	0
Ifi205	140.877	112.795	90.2784	105.087	96.7423	110.357	86.3427	23.8284	28.12	35.8152	29.3031	29.1168	22.7588	43.0582	49.2562	18.0629	37.1334	27.6577	24.7397	20.3307	21.9058	26.0762	23.8621
Olfr433	0.0973528	0	0	0.109798	0	0.264618	0.268529	0.466101	0.815601	0.826666	0.350761	0.480954	0.610714	0.419442	0.380731	0.674884	0.368639	0.803329	0.773921	0.471876	0.464317	0.0967761	0.120387
Olfr432	0	0	0	0	0	0	0	0	0	0	0	0	0.186521	0	0	0	0	0.245353	0	0.126156	0	0	0
Olfr430	0	0	0	0	0	0	0	0	0	0	0	0	0	0	0	0	0	0	0	0	0	0	0
Olfr429	0	0	0	0	0	0	0	0	0	0	0	0	0	0	0	0	0	0	0	0	0	0	0
Olfr427	0	0	0	0	0	0	0	0	0	0	0	0	0	0	0	0	0	0	0	0	0	0	0
Olfr231	0	0	0	0	0	0	0	0	0	0	0	0	0	0	0	0	0	0	0	0	0	0	0
Olfr424	0	0	0	0	0	0	0	0	0	0	0	0	0	0	0	0	0	0	0	0	0	0	0
Olfr421-ps1	0	0	0	0	0	0	0	0	0	0	0	0	0	0	0	0	0	0	0	0	0	0	0
Olfr420	0	0	0	0	0	0	0	0	0	0	0	0	0	0	0	0	0	0	0	0	0	0	0
Spta1	0.0580948	0.116893	0.108196	0.0787158	0.0547522	0.0315533	0.0641554	63.3135	20.5131	51.3376	52.9412	23.6118	59.0766	29.6035	59.9347	0	0	0.0274385	0.0153747	0.0280942	0.0138094	0.0114965	6.4585
Olfr419	0	0	0	0	0	0	0	0	0	0	0	0	0	0	0	0	0	0	0	0	0	0	0
Mptx1	0	0	0	0	0	0	0	0	0	0	0	0	0	0	0	0	0	0	0	0	0	0	0
Olfr417	0	0	0	0	0	0	0	0	0	0	0	0	0	0	0	0	0	0	0	0	0	0	0
Olfr248	0	0	0	0	0	0	0	0	0	0	0.0871297	0	0	0	0	0	0	0	0	0	0	0	0
Olfr414	0	0	0	0	0	0	0	0.0980724	0	0	0.092211	0	0	0	0	0	0	0	0	0	0	0	0
Olfr220	0	0	0	0	0	0	0	0	0	0	0	0	0	0	0	0	0	0	0	0	0	0	0
Fmn2	0.0605594	0.0278054	0.0156343	0.0342083	0.0429286	0.0412344	0.0419409	0.0726353	0.0988024	0.042916	0.0682989	0.179811	0.12239	0.0654373	0.138434	0.0211067	0.0383821	0.0357586	0.0602475	0.0735461	0.0362272	0.0905989	0.150093
Grem2	1.51258	1.31143	1.18749	1.56034	2.14006	2.1277	4.24759	1.49946	1.33624	1.28048	1.71614	1.18611	1.96489	1.51808	1.46297	0.434196	0.527115	0.369269	0.311249	0.442708	0.560086	0.0779013	0.419703
Rgs7	0.0404903	0.0371349	0.0419283	0.0457949	0.114779	0.0735049	0.223922	0.0776345	0.113238	0.191448	0.109697	0.200384	0.436401	0.305885	0.317354	0	0.0511762	0.0955922	0	0.0492097	0.435443	0.0806467	0.150614
Fh1	98.8324	127.176	132.956	102.191	125.946	119.439	100.575	49.537	55.037	53.9634	50.6034	50.0837	53.5088	40.2695	36.6942	63.7074	65.3754	65.8549	72.6245	74.6238	75.7856	60.5882	68.8673
Kmo	1.13373	1.32259	0.606894	0.970889	1.88067	3.686	3.38193	41.1373	50.6271	45.8511	42.3299	48.9414	48.1835	47.5845	38.3061	56.6416	58.2259	70.1148	61.8988	50.9173	60.7904	57.2908	62.4337
Opn3	1.82189	2.27145	2.68536	1.62048	1.71842	2.25212	1.82887	1.5871	1.3372	1.14686	1.29409	1.80151	1.08946	1.66643	0.864392	1.99184	1.81317	2.41016	2.63533	2.27617	3.29398	2.5831	1.91368
Chml	8.92618	12.5121	9.45323	8.02184	9.0221	9.46725	7.36206	3.15229	3.82314	3.31716	2.90786	4.12108	3.89593	4.49295	3.89576	4.8973	4.07448	4.71004	5.58996	5.15073	5.6023	4.29212	5.43617
Wdr64	0	0	0	0	0	0	0	0	0	0	0	0	0	0	0	0	0	0	0	0	0	0	0
Exo1	18.4801	27.7129	26.0387	19.939	21.3526	29.2112	18.7711	3.02554	2.62741	3.39995	3.51792	3.22721	3.4365	2.52401	2.86942	2.73217	2.50951	3.0763	4.23359	2.79618	3.51368	2.63097	2.45933
Becn2	0.0545739	0	0	0.0616117	0.0514779	0	0	0	0.0508448	0.103029	0.0491692	0	0.048987	0	0	0	0	0	0	0	0	0	0
Pld5	0.847832	0.950141	0.905722	1.26589	1.18672	0.694173	2.2147	0.0286718	0.0279085	0.0564604	0.0539517	0.0294826	0.134135	0.0321823	0.0780149	0.373359	0.172805	0.211542	0.21757	0.253743	0.107067	0.299422	0.338577
Cep170	68.7473	63.3448	59.9415	69.0247	52.4178	45.5097	30.6236	11.3442	12.9057	11.91	10.9641	15.1234	11.819	14.9963	18.438	14.511	13.3868	13.6178	14.6505	12.7143	14.9503	12.4019	14.3578
Mir350	0	0	0	0	0	0	0	0	0	0	0	0	0	0	0	0	0	0	0	0	0	0	0
Sdccag8	17.8333	14.7908	21.1562	19.0978	15.8907	15.9115	13.3948	9.22042	11.8202	11.2154	9.69083	12.3018	10.5905	12.2725	12.7829	13.6946	12.5992	14.5959	14.6745	14.2318	13.1641	14.5255	14.5288
Hmga2-ps1	17.6564	11.1172	14.7932	15.5517	17.1427	13.4268	10.9514	4.52456	5.72413	5.80188	5.07265	4.60462	4.11892	4.88067	3.45959	2.24388	4.33002	2.13666	3.43053	3.37238	2.70126	2.25348	2.08167
Akt3	53.1824	49.1252	48.1792	59.4481	46.828	39.4904	32.3047	16.682	20.4255	14.6849	16.5116	21.7406	21.7936	24.7491	28.0492	26.619	25.1683	29.8352	27.4042	24.736	28.4034	23.6539	30.0269
Zbtb18	27.141	27.0031	25.3787	30.7181	26.8737	26.5964	29.273	27.8299	33.6774	30.4395	29.8037	35.8229	29.5416	38.6779	36.4952	43.4505	38.0544	44.535	48.8759	36.2734	43.3508	34.245	42.5177
2310043L19Rik	0.559646	0.639708	0.434384	0.157983	0.263938	0.380612	1.28755	0.134096	0.1304	0	0	0	0	0	0	0.194218	0	0	0.185569	0	0	0.13933	0
1700016C15Rik	0	0	0	0	0	0	0.119958	0	0	0	0	0	0	0	0	0	0	0	0	0	0	0	0
Adss	127.353	159.607	131.378	135.186	148.762	131.088	125.987	48.1328	54.8532	49.6313	46.8668	55.1873	47.9908	53.5211	49.8229	72.6806	60.0641	71.1962	71.1442	71.923	69.3838	67.8601	67.9041
Gm16432	0.058799	0	0	0	0	0.0532462	0	0.0563144	0	0	0.0529055	0.0579932	0	0	0.0766134	0	0.0742055	0.138609	0.23366	0.0712198	0.0701229	0	0
Desi2	29.9699	31.4949	34.6111	39.2634	37.3193	35.2628	28.7745	10.4186	13.7565	11.0977	11.3476	11.3461	12.746	8.0969	7.74232	17.693	15.8416	17.6685	19.9798	18.862	17.9253	16.0168	16.5005
Cox20	59.3943	56.0073	51.2149	52.1717	48.3212	48.8132	43.1306	50.1372	59.7076	63.4005	55.4202	69.4084	53.7724	123.85	113.763	74.4192	64.9874	67.3878	65.3281	57.0991	56.7104	64.6706	63.148
Hnrnpu	604.658	641.772	525.057	560.749	575.743	531.49	468.116	266.125	297.097	305.513	278.079	368.123	270.564	353.036	348.403	344.598	322.337	361.473	406.288	357.121	367.837	355.069	352.188
Efcab2	2.19334	3.13122	3.02665	2.08505	2.75853	2.33728	2.58505	2.83939	3.65649	2.90688	3.05268	3.46242	3.14088	3.81651	2.66076	4.32529	4.27748	4.22234	5.05149	4.38628	4.2705	3.90725	5.23987
Kif26b	24.5271	27.4533	25.849	28.3588	23.2971	22.4626	16.0911	0.02529	0.0490804	0.0622434	0.0357187	0.0912015	0.130117	0.0426032	0.0515428	0.201312	0.183211	0.140025	0.192363	0.271816	0.173065	0.196984	0.195954
Smyd3	10.2567	22.2555	23.4289	9.14593	9.4543	10.3814	8.79374	3.86055	5.17686	3.60434	3.91262	5.10955	4.03269	4.0591	3.90277	5.8377	5.21536	6.37653	6.30256	6.23477	6.16651	6.28839	6.01118
Tfb2m	23.1117	22.8467	21.0162	20.8606	22.3147	21.7162	20.3755	15.147	17.9885	17.2157	15.1775	21.0143	15.6735	20.7816	17.1282	20.3735	20.1075	21.0404	23.5936	23.8985	23.6608	21.6186	19.9029
Cnst	15.428	18.3497	16.2788	15.1852	12.8906	14.1033	13.8812	12.211	14.3531	12.4176	10.9643	16.2753	13.1063	10.4706	11.6622	14.9393	13.9245	14.6793	18.2923	19.1257	17.9493	18.7387	16.439
Sccpdh	57.1656	76.67	81.2954	71.2928	72.7518	53.8491	59.056	5.89199	6.76925	6.47743	4.4892	6.73271	6.472	3.83444	4.17652	6.34621	7.31717	7.31422	7.0747	8.31822	9.82294	5.00782	7.04515
Ahctf1	59.2111	81.8239	59.9072	60.0059	58.9397	52.7795	41.1119	23.1474	23.9022	22.2307	24.4131	25.1575	25.8339	22.0338	23.7114	27.9466	25.9975	28.903	30.9885	29.5798	30.5345	27.9762	27.2675
Cdc42bpa	29.1451	30.7941	25.7585	31.7688	23.7672	19.6893	20.354	5.68717	5.30806	6.64787	5.83844	5.39968	7.41805	5.14502	6.09404	2.83398	4.07601	3.68738	2.60315	3.28363	4.34887	3.14488	3.93872
Adck3	1.61609	2.72786	2.13586	2.30115	1.7588	1.3299	6.97837	14.4863	18.5816	14.9081	16.4559	16.8556	18.6157	11.8356	8.59596	17.9414	16.8655	20.8572	20.0449	29.9447	18.2764	14.9967	17.4823
Psen2	23.4277	21.686	21.5099	25.8813	30.0029	35.6004	37.3529	38.3825	46.7445	41.9764	35.5349	44.168	35.6191	29.5767	26.7974	55.7851	52.5707	59.3738	60.5024	52.1272	55.0906	50.4372	57.876
Gm5069	3.2093	1.3793	1.67749	2.3841	0.98372	1.09468	0.909372	0.499478	0.793146	0.596715	0.792537	1.16699	0.739131	1.79546	1.46718	0.686235	0.694461	0.77713	1.09196	0.565822	0.622318	0.982861	0.883358
Itpkb	11.8892	10.8706	11.4926	12.7087	15.7113	18.016	20.5052	20.9893	30.8033	22.3319	21.834	32.6547	31.5298	21.7512	22.5086	46.7032	44.4834	54.3716	53.7668	58.1386	49.8843	52.2999	48.5187
6330403A02Rik	0.13397	0.0680501	0.0309132	0.067313	0.0562074	0.432065	0.301584	1.01337	1.52631	1.08294	1.31591	1.45809	2.03072	1.02769	1.30196	0.661404	0.82786	0.878741	0.691326	0.848911	1.35081	0.607939	1.29073
Parp1	97.9438	127.48	114.889	110.541	123.084	117.801	103.199	71.6043	90.1033	78.2187	77.7367	97.1797	86.769	59.2862	57.9311	116.161	114.823	136.154	145.303	116.553	128.997	116.796	122.301
Mir6904	0	0	0	0	0	0	0	0	0	0	0	0	0	0	0	0	0	0	0	0	0	0	0
Lin9	17.2357	15.7959	13.4341	13.4323	13.4679	13.5045	11.746	7.07842	5.47054	6.50786	6.82616	7.42604	7.92832	7.76313	9.63678	8.27739	7.37858	7.25651	7.6634	8.13248	6.60159	8.30696	7.72838
Mixl1	0	0	0	0	0	0	0	0.0408758	0	0	0	0	0	0	0	0	0	0	0	0	0	0	0
Acbd3	72.8081	67.1044	65.0073	68.5543	65.2293	57.7782	57.0184	22.6825	28.5512	22.5035	22.6442	32.0002	25.6148	37.2001	34.3348	34.5102	38.2022	38.8305	37.9589	38.9501	36.4791	38.5461	36.9075
H3f3a	600.315	773.777	791.082	658.452	782.748	729.23	828.717	1460	1283.06	1410.34	1392.3	1079.91	1471.94	1036.15	1110.94	1321.7	1232.35	1270.03	1437.24	1330.28	1316.9	1131.52	1376.19
Sde2	33.2998	41.8748	39.4325	38.6804	36.7296	35.8055	30.9567	17.251	16.3143	16.4779	15.8147	17.3762	17.3003	13.3008	14.9384	20.8176	22.1207	22.7927	21.3939	23.9454	21.8471	22.1876	22.7017
Lefty2	0	0.0782942	0	0.0465306	0.0389268	0.0367524	0	0	0	0	0	0.0834259	0	0	0	0	0.053735	0.0488583	0.161077	0.0495675	0.0961275	0.129893	0
Pycr2	45.2479	82.89	87.1682	62.0823	82.657	87.2184	64.843	35.5593	39.3376	39.7352	35.3995	22.5869	37.1945	9.74494	9.08398	30.4279	41.5076	39.3461	41.7899	37.2048	44.3433	30.9632	39.0142
Lefty1	1.46117	1.88382	3.15066	2.26547	1.95034	1.54414	2.52143	3.44253	3.57357	4.13957	3.12875	3.18314	2.94911	2.10043	1.50922	2.61937	2.22497	3.30147	2.49786	3.24641	2.97673	3.49818	3.76865
Tmem63a	37.7495	39.4222	42.6897	36.6348	42.6039	40.8646	34.9503	26.7275	32.8651	30.9199	29.3297	34.2604	31.7783	24.0215	24.3894	29.9173	35.193	38.0654	38.2623	36.6809	34.4698	34.1765	37.7738
Ephx1	5.16163	2.4134	2.36753	3.84052	4.64739	5.10482	14.1421	65.8217	78.7426	62.9193	57.7438	115.894	88.3366	100.77	96.0561	89.0494	83.5035	94.7431	90.6111	98.5832	106.673	101.369	100.495
9130409I23Rik	0	0	0	0	0.0971351	0	0	0	0	0	0.0463297	0	0	0	0	0	0	0	0	0	0	0	0
Nvl	48.7024	62.359	53.643	51.8822	54.9703	54.1629	39.6788	16.3322	19.2373	19.589	18.7308	19.787	21.4992	15.4486	15.448	26.1312	23.1412	26.0204	30.0474	27.0526	27.5361	25.0365	26.1948
Cnih4	241.337	221.206	226.292	223.687	231.011	227.705	220.498	9.0731	11.9974	11.8252	10.1002	14.2307	11.5047	13.1298	14.2803	11.1972	11.2494	11.7414	10.7784	14.3333	13.0287	12.4275	13.1976
Wdr26	61.1699	63.8447	61.8208	65.8636	64.6558	61.227	61.2946	91.1565	69.7151	77.6526	82.5597	73.9116	92.4982	74.7715	90.5969	78.446	79.4027	86.6503	93.5464	90.0148	92.5997	85.0106	85.1755
Cnih3	0	0	0	0	0.0729422	0	0.0355432	0.0370528	0	0	0	0	0	0	0	0	0	0	0	0	0	0	0
Ccdc121	0	0	0	0	0	0	0	0	0	0	0	0	0	0	0	0	0	0	0	0	0.0640252	0.1069	0
Lbr	48.7734	74.2496	72.6493	52.6149	74.4975	73.6703	67.0524	116.953	87.5653	120.754	108.939	78.3494	133.488	63.8301	76.2662	96.0726	90.866	97.5864	118.163	105.689	101.444	93.5562	101.116
Enah	2.91812	2.5259	2.36166	2.79331	2.50532	2.7152	4.17934	1.06189	0.921942	1.15021	1.11326	1.23114	0.857349	1.50674	1.68441	1.65502	1.82716	2.05718	1.05424	1.41545	1.81692	1.40205	1.45541
Srp9	93.4933	104.074	109.506	91.1209	117.05	105.989	113.041	79.6573	92.6802	79.7083	85.4231	83.2087	65.7535	64.0353	52.1488	100.556	120.876	96.8027	108.208	99.7875	98.1609	93.8333	94.3815
Vmn1r1	0	0	0	0	0	0	0	0	0	0	0	0	0	0	0	0	0	0	0	0	0	0	0
Degs1	206.994	218.321	196.977	206.703	217.219	208.508	183.313	59.3291	65.7495	62.6597	56.6868	60.8564	68.8394	56.4621	60.1721	68.747	78.022	69.8041	69.8086	62.8026	65.0728	60.6553	64.695
1700047M11Rik	0	0	0	0	0	0.258163	0.261953	0.136449	0	0	0.128378	0.140771	0.510732	0.767317	0	0	0	0	0	0	0	0	0
Fbxo28	14.8091	17.0775	16.8635	18.1813	17.2095	17.2602	15.4426	10.1914	12.6483	10.7929	9.49788	11.302	11.7501	9.40764	8.86956	16.8824	15.6185	16.3707	16.1052	17.7896	14.3513	16.8648	15.9213
Trp53bp2	21.0773	22.7159	18.8969	20.3848	18.4027	16.1876	18.381	6.89609	9.13987	7.66036	7.27316	11.8003	9.58182	12.79	11.7793	12.0642	12.3365	11.8657	12.9203	12.3577	11.6009	13.5934	11.426
Capn2	197.919	195.08	186.822	183.62	198.826	176.397	178.022	31.5883	39.2497	33.8764	29.3017	33.9581	31.767	30.3016	27.7272	39.9987	39.4306	40.5922	38.423	41.3103	37.7986	36.8135	37.0479
Capn8	0.275334	0.215858	0.246773	0.357899	0	0	1.3908	0	0.0376925	0.0381983	0	0	0.0352335	0.0436759	0.051387	0.609613	1.41741	0.800674	0.214889	0.190755	1.14672	1.0364	0.200645
Ccdc185	0	0	0	0	0	0	0	0	0	0	0	0	0	0	0	0	0	0	0	0	0	0	0
Susd4	0	0	0	0	0.0905866	0.0869509	0.353299	0.275985	0.402427	0.634457	0.302787	0.427011	0.559564	0.103443	0.375748	0.466122	0.303134	0.453001	0.572798	0.465613	0.34362	1.14656	0.831763
Tlr5	1.70957	1.1724	0.631945	1.34405	0.806367	1.82669	2.21949	0.994692	1.10928	1.03775	1.59628	1.20749	1.72521	1.25066	2.70841	1.77935	1.77394	2.66543	1.98352	1.62893	2.36804	1.58033	2.53212
Disp1	12.505	10.6963	10.5622	10.8913	9.33661	9.36775	8.23997	3.18978	4.32453	3.46722	3.63001	6.51856	4.25476	5.16801	4.87289	5.91698	5.02004	5.96283	5.31947	6.59552	5.43659	6.612	5.20391
Brox	42.0494	48.5219	48.3096	46.2899	47.1256	44.6264	41.3193	31.1153	35.5929	31.8871	31.1646	32.3613	33.0781	26.8694	27.2453	40.9013	41.943	41.999	44.5906	38.7563	40.5673	35.6991	42.3635
Aida	83.4091	77.6673	64.1242	82.6271	77.7155	65.7272	57.4184	30.6764	32.5466	33.2371	28.868	37.7955	32.8604	48.3102	41.9989	41.7628	45.8999	42.1436	44.8223	44.354	44.4389	42.8962	46.1983
Mia3	61.456	59.9578	58.7939	67.65	61.9511	55.2276	46.9609	21.9121	27.917	22.8131	22.7822	33.8257	23.4794	33.9494	30.3887	35.0842	40.3688	36.7982	38.9179	39.2883	38.1852	39.747	34.8849
Taf1a	10.0184	12.0019	11.9807	10.1262	11.4407	12.7117	9.7989	6.8736	9.25968	8.37852	7.2092	10.0403	7.7676	11.0777	8.00922	10.6726	14.1134	12.8726	14.1544	10.9251	12.6831	12.0522	11.6317
Hhipl2	0.229386	0.257932	0.435095	0.238906	0.144247	0.127827	0.175939	0.0676361	0.0712147	0.0721354	0.0345231	0.0756503	0.0686127	0.0412239	0	0.293721	0.356357	1.04054	0.280678	0.185386	0.378771	0.608797	0.236604
1700056E22Rik	2.42378	3.50897	5.22629	2.16616	3.71533	2.65514	2.4164	2.9035	3.01075	2.09802	1.54786	3.29557	2.08357	1.85094	1.58116	3.3636	4.46512	3.45566	3.74982	3.67408	2.53088	6.03238	1.62531
Dusp10	19.3016	13.8943	14.3489	21.8911	15.6928	11.4587	16.0865	6.31516	8.11864	6.1548	4.99957	14.5992	7.65526	9.8608	10.0541	12.893	10.326	13.5537	18.575	20.917	18.9497	22.3153	16.2269
1700112H15Rik	0.12552	0	0	0.283414	0.118417	0	0	0	0	0	0	0.124086	0	0	0	0	0	0	0	0	0	0	0
4930488B22Rik	0	0	0	0	0	0	0	0	0	0	0	0	0	0	0	0	0	0	0	0	0	0	0
Hlx	11.3262	10.2726	9.83929	13.8133	15.4032	11.8762	14.6927	7.54128	7.37361	7.3878	7.70941	9.08565	7.42577	5.93364	5.69711	9.97356	12.8135	11.1096	10.0729	11.6938	10.9107	10.8679	13.2893
2019-03-01	0.182382	0.208358	0.235935	0.102993	0.0860391	0.537303	0.251823	0.131008	0.0425043	0.0861364	0.0410989	0.135263	0.081748	0	0	0	0.230293	0.161445	0.0604262	0.110588	0.652986	0.227012	0.169375
2019-03-02	86.6404	96.7338	106.856	94.3944	107.672	97.8664	106.361	68.7367	82.6579	86.3134	74.9598	74.4932	74.7892	49.8988	43.1469	95.0022	117.117	102.425	98.3437	96.5508	101.998	96.3346	99.1409
Mir1981	0	0	0	0	0	0	0	0	0	0	0	0	0	0	0	0	0	1.40521	0	0	0	0	0
C130074G19Rik	2.15655	1.40838	1.20455	2.82089	2.64757	5.08923	6.77275	5.51102	6.72883	7.33742	7.0052	6.80351	6.8778	7.71271	7.23498	21.0915	33.3148	32.0691	17.7932	33.338	33.1796	40.4596	24.4086
Mark1	0.898533	1.05624	0.907854	0.652164	0.887858	1.24116	2.63801	1.59915	1.99305	1.7171	1.83226	2.11545	2.49463	1.42997	1.45145	1.63285	2.59429	2.47371	1.95742	3.03525	3.11464	1.83154	2.64834
Rab3gap2	16.5561	20.1858	18.8704	18.6799	19.2055	16.7862	14.8569	12.75	15.5821	13.6385	13.7584	13.4875	15.0429	10.3055	10.0102	16.5434	16.577	17.891	17.6344	17.7439	18.4454	16.1251	17.9757
Snora36b	0	0	0	0	0	0	0	0	0	0	0	0	0	0	0	0	0	0	0	0	0	0	0
Iars2	54.9957	71.3494	62.8697	53.6117	62.4235	57.4546	49.9579	27.3894	33.3859	31.1302	30.2216	28.5239	32.676	29.8727	28.1855	35.9109	36.8921	39.0863	40.2401	40.1034	40.4749	36.097	39.3206
Mir194-1	0	0	0	0	0	0	0	0	0	0	0	0	0	0	0	0	0	0	0	0	0	0	0
Mir215	0	0	0	0	0	0	0	0	0	0	0	0	0	0	0	0	0	0	0	0	0	0	0
Bpnt1	37.9329	51.9533	45.1861	42.4096	46.7651	47.3829	39.1709	8.56347	11.6141	9.391	9.52882	11.0824	9.41276	7.71823	8.15435	12.6656	15.539	15.4571	15.5054	13.9947	15.3933	14.9097	13.2045
Eprs	182.856	200.531	188.397	205.996	165.624	145.892	113.091	43.9003	48.418	49.3038	46.6902	51.3902	44.7211	44.0676	44.2668	58.263	57.5623	59.7522	61.0654	61.7535	60.1455	53.4525	54.8656
9630028B13Rik	0	0	0	0	0	0	0	0	0	0	0	0	0	0.0309563	0	0	0	0	0	0	0	0	0
Gm2061	0	0	0	0.0399096	0	0	0	0	0.0659218	0.066809	0.191297	0	0.0316793	0.0763179	0	0	0	0	0	0	0	0	0
Slc30a10	0	0	0	0.0189433	0	0	0	0.882211	0.670445	1.01142	0.860088	0.231649	1.45632	0.541275	0.655107	0	0	0	0	0	0	0	0.0621912
5033404E19Rik	0	0	0	0	0	0	0	0	0	0	0	0	0	0	0	0	0	0	0	0	0	0	0
Mir297c	0	0	0	0	0	0	0	0	0	0	0	0	0	0	0	0	0	0	0	0	0	0	0
Lyplal1	5.32588	5.94524	6.08884	4.54418	3.44648	4.21057	3.81823	1.00895	1.21161	1.16954	0.781627	1.28589	0.944351	1.60237	0.646387	0.945369	0.782313	0.949904	0.739059	1.0513	1.92147	0.616519	0.996622
A730004F24Rik	0.0712981	0.0651232	0.147637	0	0	0	0	0	0	0	0	0	0	0	0	0	0	0	0	0	0	0	0
Tgfb2	8.01954	7.08672	5.60471	6.11335	5.88777	2.96063	7.15182	0.851774	0.712468	1.07351	1.00625	1.14447	1.0567	1.33694	1.7797	0.717097	0.966036	1.29244	0.438537	1.22809	0.838605	0.802521	0.818734
Rrp15	85.1508	101.71	88.5413	80.031	84.87	84.7812	72.9341	22.2391	25.0729	22.9786	21.7203	26.2254	18.2139	25.5398	17.8718	25.8308	26.0575	26.6203	33.6572	22.9625	26.1548	30.0732	25.2371
D1Pas1	0	0	0	0	0	0	0.0279014	0	0	0	0	0	0	0	0	0	0	0	0	0	0	0	0
Spata17	0	0	0	0.0846011	0.141337	0	0.0840596	0	0	0.0861364	0.0823473	0.0741924	0	0.0807622	0.0977911	0.12664	0.115317	0.0885113	0	0.0909036	0	0.223923	0.0927656
1700007P06Rik	0.118654	0	0	0	0	0	0	0	0	0	0	0	0	0	0	0	0	0	0	0	0	0	0
Gpatch2	9.14553	9.83416	9.24323	9.83984	8.8291	7.94068	7.52716	6.76876	9.46033	7.60207	7.37404	10.593	8.26118	7.89232	7.39444	10.4274	13.0445	12.0319	10.8748	11.1946	13.1171	11.648	10.5246
Esrrg	0.0737628	0.118173	0.0955823	0.0625312	0	0	0.0510045	0.212172	0.477812	0.400854	0.542655	0.468967	0.409049	0.649009	0.618825	1.05002	1.00237	1.26978	0.954305	1.52174	1.76186	1.6524	1.39357
9330162B11Rik	0	0	0	0	0	0	0	0	0	0	0	0	0	0	0	0	0	0	0	0	0	0	0
Ush2a	0.00616157	0	0.0127917	0.0485537	0	0	0.0113738	0	0	0	0	0	0.00556319	0	0	0	0	0	0	0	0	0	0
Kctd3	12.7574	13.0696	12.6652	13.636	14.8764	12.8153	12.8631	11.7271	14.398	12.4021	12.2923	15.4955	14.1702	11.5151	10.8732	13.7614	15.8247	14.7186	17.311	14.8715	17.2154	14.9917	15.7695
Kcnk2	1.15151	1.70729	0.923488	1.12427	1.26239	1.42044	1.79902	0	0.0290312	0.0587432	0	0.0307785	0.0514595	0	0	0.34835	0.246669	0.413171	0.184854	0.347689	0.817084	0.123887	0.106489
Cenpf	15.2636	15.4743	12.6595	12.6983	10.8939	9.51261	8.67858	19.3323	7.83683	15.2757	15.7267	10.5407	17.257	9.90172	17.4936	6.12929	4.692	5.81219	7.64982	6.25034	7.6703	6.32013	7.34829
Ptpn14	6.99919	8.36083	7.12159	8.18865	6.82492	6.69127	11.2089	5.81891	7.31651	6.40316	6.79343	7.77465	8.25933	5.41903	6.67673	4.94483	5.72969	7.22854	4.8695	5.27993	6.07451	4.68746	5.79507
Smyd2	34.8048	36.4959	39.7377	35.4447	33.1169	35.0281	37.6846	14.6944	14.2851	14.0771	14.6465	11.9131	13.9177	9.5117	8.5737	16.4659	21.4449	18.8097	17.1861	21.6195	17.0639	12.8419	19.3588
Prox1	0.236076	0.259029	0.0977142	0.0266677	0	0.385273	2.1724	1.53828	2.99102	1.60494	1.85154	3.45464	2.43513	2.74852	2.98746	0.753458	1.72958	1.6433	2.19126	1.46001	2.61983	1.52748	2.36709
Rps6kc1	6.40469	7.46521	8.04561	7.86514	8.50859	8.22197	9.35834	6.9108	7.08282	7.73295	7.40483	6.67148	7.65263	3.71598	4.62452	5.0548	5.80543	5.01877	5.54312	6.34375	5.51352	5.30535	5.93144
Angel2	18.7808	20.3205	19.6699	16.3703	20.2006	18.987	20.904	33.9797	40.0791	37.7171	34.8889	41.6924	33.4834	31.8891	29.6536	47.0253	46.3764	48.8747	51.5843	45.942	49.6603	43.8811	45.8893
Vash2	11.5779	15.4069	14.343	15.5784	12.7884	9.44251	10.8217	0.528297	0.51358	0.591541	0.564774	0.792951	0.517067	0.486259	0.555759	1.04328	1.23454	1.30094	1.3292	1.03322	0.92738	0.648606	1.05482
Mfsd7b	12.33	17.1708	13.5279	14.1622	15.4847	15.4238	13.4195	9.52611	10.4407	10.6502	9.69396	8.90778	9.2165	8.6814	7.66928	12.2362	11.6515	11.7849	12.8645	12.5758	11.2066	10.8237	12.9566
A230020J21Rik	0.059151	0.0541474	0	0.0669452	0.0558436	0	0	0	0	0	0	0.0586411	0	0	0	0.0821212	0	0.139671	0	0	0	0.0590266	0
Spata45	0	0	0	0	0	0	0	0	0	0	0	0	0	0	0	0	0	0	0	0	0	0	0
Tatdn3	5.60087	4.68814	5.06195	3.29503	4.99482	4.32836	6.24938	7.23766	10.9988	8.86535	8.06092	8.5804	8.34957	6.20827	5.86638	7.11581	7.48162	9.21456	7.13691	7.74846	8.66062	7.95074	7.84495
Nsl1	9.58018	12.1054	11.136	9.22446	11.1794	10.17	10.0916	9.71299	7.79416	12.0201	9.45649	6.47904	9.48338	4.57463	6.05729	3.87885	5.03795	5.52028	7.73098	4.52639	6.05209	4.66499	6.67374
Batf3	4.25201	4.01313	4.54282	4.18077	8.15098	10.3208	10.2242	16.9565	19.1678	21.889	14.3441	10.3079	13.0415	7.54138	5.18962	21.89	17.1534	15.0508	17.6425	19.2945	17.6778	12.6991	20.546
Fam71a	0	0	0	0.0492893	0.123693	0.356768	0.160833	0	0	0.082484	0.197125	0.432195	0.39205	0.235697	0.228127	0	0	0	0.289796	0.530033	0.156566	0.739891	0
Atf3	12.4052	10.3482	15.5501	16.292	26.9457	32.932	33.2928	3.41019	5.06491	7.93383	10.0697	18.0333	18.9298	7.56605	6.64154	5.28112	6.30559	12.1877	10.027	46.0887	23.2378	31.7352	13.3992
Nenf	32.7644	33.1036	43.3183	37.3643	39.1995	44.5368	46.9849	25.7442	27.9309	37.28	25.2891	27.3454	28.2238	16.7771	15.8784	26.7759	32.4351	29.0696	20.0746	23.0376	28.8698	21.7201	28.2954
Tmem206	5.89768	6.39323	6.74992	6.13671	6.55061	8.55023	7.71731	9.81753	10.8851	10.7925	10.1363	15.4916	10.7102	17.6161	10.0622	10.445	9.79973	9.42805	8.84082	9.32442	9.36903	9.29617	10.2077
Ppp2r5a	28.852	29.407	27.1875	33.1112	33.7151	36.5115	40.7369	82.3699	101.269	91.7898	83.587	105.609	89.3239	85.7542	68.3378	126.179	122.544	127.624	133.996	133.843	142.785	147.914	127.332
Dtl	16.5197	22.7832	22.3074	19.7463	21.4312	20.038	18.3321	16.0471	13.3425	20.2873	17.5002	12.4457	17.4329	10.5509	14.6304	9.11865	7.39428	9.11773	12.9777	9.84086	10.7403	8.72958	10.1108
Ints7	17.6326	19.8068	16.7043	15.5804	19.4667	16.2573	18.7249	23.1666	25.7379	26.0273	24.1916	29.4967	25.355	17.1489	18.2854	27.9615	27.7984	33.1179	39.0277	32.0149	31.6211	29.3494	31.7616
Lpgat1	23.0105	26.1108	25.4524	27.5112	25.8632	24.3982	21.9328	19.1588	26.5347	19.176	20.2843	27.1389	25.7171	24.0913	24.7781	36.8542	35.2459	39.8545	41.296	34.1959	41.2335	31.1698	35.9932
Nek2	17.16	24.411	21.0562	20.0197	22.3211	19.8562	16.1359	19.965	13.4326	18.2016	16.1105	14.8804	19.6738	9.37806	11.3902	14.0317	12.3481	13.6601	22.0357	18.4107	18.956	14.5363	15.3913
1700034H15Rik	0.0223577	0.0819528	0.0927397	0.101153	0.084402	0.121731	0.350278	0.32186	0.271226	0.317152	0.645926	0.531334	0.421721	0.700041	0.847108	0.466122	0.395933	0.501859	0.3563	0.651536	0.293942	0.334255	0.415708
Slc30a1	5.24719	4.59265	5.35332	6.05008	7.16871	8.56583	10.9805	11.7031	11.9339	11.7258	10.0668	8.82598	11.3059	8.85763	8.6486	9.71762	10.9213	10.9058	9.92921	10.9143	9.67104	8.25377	9.29271
Rd3	0.0267588	0.0245127	0	0.0301621	0.0503865	0.0242028	0.0492273	0.075429	0	0.151576	0.0472264	0.0793761	0.0480598	0.0576216	0.199942	0.148457	0.265093	0.189414	0.173949	0.222607	0.191538	0.266306	0.132547
Traf5	3.51755	2.79298	2.68252	3.23949	4.40946	6.12618	7.24086	25.3268	35.3945	28.7297	29.077	38.0074	33.1322	28.0619	24.5635	45.4808	44.5519	47.1769	53.0203	49.2923	47.6663	46.2718	50.6729
Mir3473c	0	0	0	0	0	0	0	0	0	0	0	0	0	0	0	0	0	0	0	0	0	0	0
Rcor3	14.62	12.2812	14.2577	12.793	12.8229	12.2746	13.2105	8.08502	7.64708	7.63296	6.75024	8.29918	8.46439	8.38072	10.6564	9.64277	8.528	10.1641	10.3908	11.5274	9.64647	9.84868	9.90368
Gm10516	0.934798	0.546962	0.619153	0.759938	0.529513	0.679472	0.997875	1.00322	0.836132	0.529602	0.77535	0.517727	0.973094	0.807928	1.07337	0.31128	0.283516	0.838379	0.594966	0.453445	0.847752	0.744695	0.648143
Kcnh1	0.0955923	0.0248785	0.0705319	0.0461628	0.025648	0.173185	0.26373	1.32052	1.74139	1.64907	1.20547	1.36252	1.7011	1.45617	1.63769	0.946611	0.310298	1.27173	0.470359	0.314405	0.472209	0.747098	0.405285
Hhat	2.82481	2.04736	2.60257	3.11111	3.50923	3.7163	2.85305	1.1554	1.50834	1.43129	1.49062	1.90746	1.66865	1.33694	1.39321	1.96009	2.08867	2.35741	2.05556	1.62911	1.56207	1.47463	1.27944
1700065J18Rik	0	0	0	0	0	0	0	0	0	0	0	0	0	0	0	0	0	0	0	0	0	0	0
Sertad4	30.4607	16.6684	29.4406	22.7117	20.802	21.6103	24.325	0.545059	1.2068	0.865169	0.683587	1.56209	1.30364	0.919647	0.906904	1.62238	2.1552	3.24323	1.00544	1.68583	2.29989	1.38404	1.17347
Gm15867	1.18144	0.900201	1.93599	1.77828	1.30005	0.981738	1.08709	0.283043	0.0917451	0.278954	0.354945	0.194714	0.176631	0.318451	0.513715	1.22951	0.870507	1.27775	0	0.358067	0.352408	0.783989	0.243727
Syt14	0.0248223	0	0.0385527	0	0	0.02241	0	0.225699	0.0577417	0.175469	0.167534	0.110317	0.166741	0.1203	0.161636	0.0344093	0.0939936	0.0146929	0.0164474	0.0751566	0.147957	0.0494176	0.0460354
Diexf	7.81568	8.56224	8.38051	9.45914	8.13588	7.995	6.47952	5.24621	7.08442	6.0504	6.31608	7.44969	6.63163	6.86969	5.71844	8.59878	8.62762	9.59534	10.0136	8.79457	9.70493	8.9022	8.71649
Irf6	1.96554	0.779466	1.44599	1.14947	0.0669395	0.128723	9.37078	0.703563	1.69873	1.00624	1.13149	1.17088	1.16827	0.970065	0.896003	3.28627	3.58967	4.47053	2.35519	2.92914	3.27802	4.12568	2.96086
A130010J15Rik	3.71278	4.28021	4.63841	5.07202	4.74543	4.70718	4.85253	3.35167	4.18579	3.93777	2.73973	2.84652	2.95699	3.04536	2.0709	3.9576	5.50553	5.55515	4.67338	4.66525	4.46258	3.66926	4.76266
Traf3ip3	2.85474	1.6418	2.09677	3.06679	4.60373	6.42827	7.62703	64.6643	84.6629	64.5043	66.2021	94.2834	78.7372	78.9128	72.9841	107.257	106.402	126.578	127.109	115.97	124.981	111.213	122.207
Hsd11b1	30.5688	6.49641	29.7149	62.0626	20.1906	46.1709	10.4593	46.451	59.7384	57.0477	49.718	53.8676	49.8636	39.6732	36.9496	38.2272	34.7205	47.9602	35.3574	42.6018	38.908	51.5098	40.8391
G0s2	2.78028	1.80077	3.47703	5.62358	2.84111	3.99096	2.45195	16.8749	17.916	24.6136	19.1126	18.443	21.9259	21.8562	18.1373	4.50159	6.14626	7.5178	6.45202	10.1148	12.8571	8.64979	9.60888
Lamb3	0.680941	0.533608	0.503317	0.329393	0.229377	0.30872	3.30249	1.32832	1.83506	1.88298	1.24956	1.87554	1.43963	1.07489	0.95175	3.47853	3.84043	5.601	3.3213	3.1258	3.6862	2.75983	3.3717
Camk1g	0.0397861	0	0	0.0899346	0.0374716	0	0.109828	0.152622	0.222466	0.112769	0.107604	0.157456	0.214337	0.171639	0.155874	0.221	0.100646	0.234909	0.158395	0.338026	0.190103	0.118911	0.049336
Mir205	0	0	0	0	0	0	0	0	0	0	0	0	0	0	0	0	0	0	0	0	0	0	0
4930503O07Rik	0	0	0	0	0	0	0	0	0	0	0	0	0	0	0	0	0	0	0	0	0	0	0
Plxna2	8.9385	7.3635	7.42841	8.54232	6.62829	5.72854	6.31176	0.949847	1.54186	1.18673	1.17289	1.59271	1.26223	1.23074	1.84744	1.86679	3.08558	2.32856	1.84246	2.46836	2.84096	2.38766	2.21317
Cd34	155.662	131.393	160.228	113.545	131.256	174.705	98.2038	12.4892	14.294	20.1045	14.9965	12.0211	12.9318	10.5857	12.6141	38.7827	56.9084	50.4306	27.5415	48.335	46.1857	48.1969	28.9654
Gm16897	0.039258	0.0358544	0.040507	0.0443236	0.11096	0	0.0721526	0.112776	0	0.0741138	0.10596	0.0387161	0.0352335	0	0	0	0.0494703	0.0462029	0	0	0	0.0389507	0.0484674
A330023F24Rik	0.169179	0.137564	0.214083	0.318358	0.30141	0.32378	0.276881	0.522416	0.490323	0.425964	0.491543	0.53911	0.640694	0.506641	0.441461	0.704327	0.522509	0.510179	0.648062	0.478676	0.336446	0.392938	0.449757
Mir29b-2	0	0	0	0	0	0	0	0	0	0	0	0	0	0	0	0	0	0	0	0	0	0	0
Mir29c	0	0	0	0	0	0	0	0	0	0	0	0	0	0	0	0	0	0	0	0	0	0	0.924008
Cd46	0.321986	0.368056	0.749912	0.818056	0.607549	0.437981	0.370538	2.08319	2.25016	1.90063	1.52425	1.9107	1.87773	1.56237	2.1008	1.89943	3.05112	2.84989	3.73659	1.95264	2.11373	1.92368	2.3921
Cr1l	37.2039	40.6925	35.3766	35.1758	40.4369	41.9238	45.7128	59.8972	76.207	69.8898	63.3675	73.4922	68.4533	70.9571	56.8078	90.2065	97.6247	92.0369	93.2269	99.0474	91.4293	89.2078	88.887
Cr2	0.078692	0.0863431	0.065202	0.106487	0	0.042848	0.014395	132.084	152.65	133.582	150.81	183.475	116.193	206.481	171.344	130.091	101.424	133.996	139.744	69.87	101.972	73.1483	100.155
B020014A21Rik	0	0	0	0	0	0	0	0	0	0	0	0	0	0	0	0	0	0	0	0	0	0	0
H60c	0.208085	0.0634768	0.150835	0.039174	0	0.032629	0.946515	0.0664599	0	0	0	0	0	0	0	0	0	0.0500974	0	0.0420519	0	0	0
Ppp1r14c	0.786568	0.382873	0.621995	0.180973	0.0380173	0	2.80809	0.0370528	0	0.0365243	0	0	0	0.0833674	0	0	0.146705	0.0456718	0.216498	3.12741	0.0489605	0.0770434	0.0957188
Iyd	0	0	0	0	0	0	0	0.182324	0.0590248	0.0598085	0.11433	0	0	0	0	0	0	0	0	0	0	0	0
Plekhg1	1.77964	1.52783	1.46216	1.85571	1.88358	3.25125	5.38817	4.218	4.63201	5.00291	3.91904	5.87011	5.10562	5.15514	6.02599	5.12788	6.07478	5.57781	4.35927	5.83161	5.34978	6.05863	4.17063
Mthfd1l	52.3687	73.1985	60.1838	64.1607	64.0971	50.3867	34.0283	19.9881	21.193	21.0395	22.7743	20.5764	21.4965	17.1895	16.0834	25.3552	23.4151	25.433	31.8856	25.7102	26.6696	22.811	25.5316
Akap12	2.15743	1.75814	1.21343	1.57064	1.54834	2.66446	4.89145	18.2325	19.6909	17.877	17.2789	27.8866	24.0858	27.3768	28.4455	8.02713	8.19535	9.31493	8.70656	8.18974	11.2494	8.71534	9.9862
Zbtb2	9.65412	10.1274	7.6425	9.29288	9.39172	9.43785	9.13477	8.70066	11.6443	8.2589	8.83985	15.6509	11.0755	14.2577	13.8589	15.0353	14.9859	17.2824	15.4902	18.4597	16.2156	18.0467	15.0233
Rmnd1	21.3384	11.4932	15.0112	6.54941	5.47249	11.3956	12.4575	8.33968	16.2148	8.21751	11.3324	20.0786	12.1426	13.5515	18.923	28.1303	21.9851	24.6913	29.4642	17.5668	15.0006	17.3269	14.3642
Gm5512	4.10871e-05	8.58236	8.17548	14.5795	13.7102	8.91489	5.43473	14.7364	9.02887	17.3163	12.6429	10.1405	11.9123	17.4678	11.4729	1.72277	3.13983	6.62065	2.17141	10.6173	14.335	9.14809	12.8166
Armt1	17.1012	21.2508	20.5683	18.2948	18.2628	18.5964	16.0515	21.2517	23.8383	23.4777	23.4911	24.4584	21.4218	16.6433	15.3566	22.4301	21.2253	26.92	26.4654	24.0993	27.227	22.0344	25.4468
Ccdc170	0.317761	0.415069	0.798769	0.307507	0.299773	0.452682	0.41781	0	0.0845274	0.042916	0.0409495	0.0448718	0.0814389	0.146812	0.059173	0.441113	0.688149	0.589308	0.361306	0.660662	0.921103	0.723247	0.449583
Esr1	2.92851	2.31187	2.62958	2.5899	2.46312	3.14081	3.22963	1.05409	1.90868	1.79182	1.66368	1.56744	1.89087	1.46506	1.55734	2.91202	3.23553	2.76633	1.50654	2.10689	4.14801	2.65671	1.90795
Syne1	30.038	22.8034	24.2804	26.921	22.2841	20.1642	16.3568	16.8116	18.1025	16.4207	13.5534	18.4349	15.765	22.7895	18.1622	17.2987	19.4604	18.603	19.6416	25.0746	19.5483	24.1897	18.106
Myct1	2.21394	1.7029	1.56396	1.90426	2.32033	3.31328	6.14453	3.13199	2.94659	3.1525	3.10484	3.19691	3.43589	4.62214	3.71373	3.07236	5.10517	3.52434	3.12214	5.15646	4.2775	4.05825	3.26278
Vip	0	0	0	0	0.0603911	0	0	0	0	0.0604172	0	0	0.0573317	0	0	0	0	0	0	0	0	0	0
Fbxo5	41.6802	40.7033	43.9161	39.3255	34.5128	38.1187	30.6371	38.4869	23.0604	40.0747	36.4059	27.2015	36.0238	29.7733	36.6662	20.4753	19.8669	21.1071	27.7347	20.0548	22.0573	18.4008	23.4171
Mtrf1l	5.88711	4.80357	4.39625	5.08968	5.06103	5.16829	4.86906	5.39178	6.07475	6.22769	5.27381	6.33713	6.0495	6.46726	5.63918	7.91131	7.15443	8.57285	8.00415	7.54572	7.91474	7.53	8.21062
Rgs17	9.37315	6.65702	7.72671	7.8793	4.69668	3.82136	4.98066	0.276573	0.324957	0.37483	0.314444	0.344881	0.474725	0.63537	0.674728	0.584249	0.33418	0.553373	0.542227	0.408351	0.832507	0.586662	0.595506
Oprm1	0	0	0	0	0	0	0	0	0.0327203	0.0663524	0	0.0694946	0	0.0378525	0	0	0.0443527	0.0414233	0.0466605	0	0.0419661	0	0
Ipcef1	1.12387	0.981056	1.08818	1.00951	2.47567	3.59528	4.48253	9.97589	16.3396	9.71835	10.1897	17.0788	12.9907	15.537	18.1507	31.7795	22.0319	30.7511	31.3122	34.4002	24.6807	35.0462	29.5081
Cnksr3	4.98506	5.41254	6.21462	5.97927	5.15634	5.16112	5.73436	8.14295	10.1855	9.76218	8.40092	8.82225	7.82509	8.02963	7.68922	4.04859	4.43663	5.01275	4.4694	5.11762	4.90107	4.68077	5.57514
Ulbp1	9.98614	12.0268	11.8913	10.1825	10.5337	11.8761	7.46051	2.16097	2.80095	2.48426	1.45206	4.56558	2.26344	3.00981	3.15205	5.06651	4.95095	5.44787	6.90575	6.8362	6.72731	6.57425	6.04818
Lrp11	2.35742	3.65367	3.57048	3.7973	3.22692	3.59672	2.93658	1.01939	1.09805	0.760161	1.06259	1.10867	1.0057	0.774826	0.375125	0.95743	0.65369	1.0177	0.800558	1.01103	0.823361	0.91577	0.854173
Pcmt1	40.1093	46.6438	46.7074	38.0078	45.6089	44.2135	45.7224	33.9304	39.9301	36.6086	42.2996	31.4615	43.211	19.9365	22.399	29.9758	38.3067	31.3165	32.8309	32.1862	32.464	29.3571	31.6595
A630066F11Rik	2.02645	1.7104	2.90407	1.8478	1.61746	2.40235	2.22358	2.24081	2.68659	1.98722	2.24848	2.85155	2.16733	1.68053	1.52526	2.27137	2.06752	1.83927	3.41069	1.98485	2.51133	2.48289	2.31567
Nup43	33.5658	50.748	42.3893	37.4283	42.7931	45.3577	32.225	12.4061	13.4711	15.7987	13.9231	11.678	13.6493	7.01895	8.69189	15.3388	14.7273	14.9172	17.9695	16.9838	14.6356	13.6413	13.4957
BC020402	0.981978	2.12218	1.98644	1.36042	1.09468	1.45665	1.06789	1.92484	3.03561	2.14945	1.20711	2.38339	1.84172	1.87669	2.09644	0.557466	1.8606	2.00124	2.30835	1.51548	2.7165	1.82176	1.65762
Lats1	21.8509	21.9674	19.5848	24.7519	20.4411	18.9587	17.9619	11.0907	13.9217	12.3342	11.9344	17.0992	13.829	15.6697	16.4861	19.9675	19.0819	19.7876	21.4308	21.0265	21.1116	19.4609	19.8565
Katna1	47.2997	44.7217	45.6123	50.4912	47.7981	48.0959	51.1385	28.6305	29.2683	29.8402	24.9993	30.9018	29.8086	24.6752	22.7553	38.4822	34.3339	39.4697	39.2513	42.3672	38.8692	40.3217	41.2758
Ginm1	25.2593	19.7281	24.4737	24.2875	22.9557	26.9481	31.3397	26.3878	27.5707	30.6789	25.6938	30.9275	25.7681	41.5117	35.5813	30.4654	34.2287	31.0087	26.3659	35.2166	39.9573	28.7924	31.836
Ppil4	35.8807	36.7838	31.5164	30.6079	30.4731	29.1653	29.5437	35.6454	41.4388	37.8938	36.4516	46.4835	37.7805	54.3146	54.7761	49.0445	49.1163	50.5715	50.8878	51.3216	49.3776	51.3663	47.0903
Zc3h12d	3.19733	2.37791	2.76585	2.58585	4.77144	6.51092	6.69704	21.8597	29.1644	20.4805	21.6827	38.6461	25.4689	28.3212	30.4861	32.2843	32.4012	38.3999	47.111	41.6364	41.5999	34.11	42.2393
Mir5104	0	0	0	0	0	0	0	0	0	0	0	0	0	0	0	0	0	0	0	0	0	0	0
Tab2	63.8094	47.0096	49.4223	62.9101	53.4608	55.4791	52.5197	59.6902	60.5258	64.317	57.0245	85.9784	62.6189	120.411	151.32	64.7085	69.5452	73.491	75.598	77.1538	71.1973	76.7951	73.9799
Ust	8.84502	5.91944	6.84213	9.49629	8.25721	7.31589	8.24459	2.6434	3.78032	3.9393	2.93895	3.6743	3.53757	3.36688	3.39061	2.46754	3.94517	3.25456	3.80882	5.14178	4.67904	4.33468	3.80982
Sash1	10.6593	7.07337	7.76757	9.85382	12.8759	17.3792	22.3961	15.4657	18.6196	18.6415	17.7239	20.2735	21.9883	15.0533	22.1333	7.60375	11.3869	8.85503	7.87847	9.71094	10.8382	8.39172	10.5701
Samd5	0.195762	0.21476	0.445577	0.397625	0.147703	0.212985	0.864588	0.225111	0.182367	0.406637	0.211772	0.116148	0.105392	0.0844401	0.255378	0.543277	0.692243	0.785096	0.259583	0.332299	0.420379	0.272826	0.242337
Gm6150	0.0327443	0.0300006	0	0.036967	0	0	0	0	0	0	0.0295912	0	0	0	0	0	0	0	0	0	0	0	0
Stxbp5	15.4615	11.0214	8.93357	13.1341	10.5683	9.08377	8.67627	6.79699	7.9212	6.28065	6.72408	8.56711	7.49145	7.1322	7.48429	7.63213	7.30079	7.84777	8.8056	8.77059	8.06575	8.56091	8.42047
Adgb	0.318113	0.17104	0.213017	0.253619	0.317781	0.950185	0.740542	0.735323	0.732357	0.653937	0.590629	1.42504	0.705134	1.2712	1.36736	0.597374	0.543832	0.397416	0.918193	0.975962	0.960379	0.875789	0.602455
Rab32	27.8255	19.3019	22.7347	26.7102	34.2854	39.6057	44.9362	24.6835	29.1746	29.5026	25.5043	26.8949	27.7393	24.8478	23.1897	21.5103	26.1867	22.4397	25.2821	29.2987	24.2277	21.5368	27.8408
Gm5177	0	0	0	0	0	0	0	0	0	0	0	0	0	0	0	0	0	0	0	0	0	0	0
Grm1	0.0424268	0.0257932	0.0293143	0.0638186	0.0400182	0.0256371	0.0520707	0.0407287	0.0394568	0.0534168	0.0255561	0.0280246	0.0761848	0.0304965	0.0369052	0.0196878	0.0356527	0.0500974	0.0750858	0.0343573	0.0337164	0.0562811	0.0175456
4930567K20Rik	0	0	0	0	0	0	0	0	0	0	0	0	0	0	0	0	0	0	0	0	0	0	0
Shprh	8.1507	9.55958	8.38672	7.79691	7.8301	7.40391	6.59895	8.0165	10.9209	7.8795	8.07138	8.82484	10.1618	9.13348	10.6491	14.6078	12.7971	14.6791	14.1673	12.0505	13.5547	11.6634	13.1027
Fbxo30	11.6753	15.1781	13.1802	15.0632	14.975	11.8474	10.3109	21.9071	7.86073	15.7867	17.9731	6.75215	17.1258	8.54638	14.969	3.70344	3.5941	4.00531	3.64274	4.25923	4.26171	3.32093	5.68424
Epm2a	0.633585	0.827577	0.936813	0.40866	0.768349	0.656345	1.16617	1.04086	1.26486	1.19647	1.1424	1.52143	1.54255	0.585411	1.18081	0.753635	1.02898	1.06798	1.08016	2.85362	1.40407	0.720845	0.560242
Utrn	18.5366	15.9091	13.9181	19.7922	15.7202	14.8229	13.6091	12.4942	17.0327	13.1197	12.0311	18.1046	15.1912	17.3737	17.815	25.796	19.7369	24.655	23.2643	28.8131	24.8518	31.89	24.6993
B230208H11Rik	3.22849	4.67369	3.47418	1.51859	2.36853	2.35771	2.31084	1.71884	1.00262	1.77828	2.21277	1.24151	0.884856	0.773447	1.05297	0.497871	0.45308	0.317402	0.356837	0.326215	0.321023	0.26785	0.222012
Stx11	15.6601	16.2429	15.0347	14.5354	17.9431	14.8537	14.4282	22.9813	20.484	22.7476	20.481	20.8992	19.9156	19.5831	18.2807	23.1436	17.33	18.677	21.3621	23.8343	18.086	15.8112	23.6052
Sf3b5	77.9685	97.8083	96.3938	86.2172	96.5115	99.8738	97.5859	72.4235	77.8438	87.0678	76.4083	66.3084	66.3565	40.4499	36.4538	74.7801	85.3813	81.1619	85.7454	79.2209	75.1016	63.4465	74.4499
Plagl1	3.34133	2.13846	1.51777	3.47876	2.80164	5.33466	4.76563	0.444781	0.830037	0.508296	0.619174	0.881075	0.765866	1.22078	1.55002	1.23643	0.891148	1.07329	0.886192	1.41813	1.52854	1.29361	1.60863
Zc2hc1b	0	0.0848797	0	0	0	0	0	0	0	0	0	0	0	0	0	0	0	0	0	0	0	0	0
Ltv1	57.0605	59.0402	49.2231	51.0091	54.0313	50.9279	43.0044	24.9324	31.7	31.3482	28.6838	34.9022	24.0801	42.3401	36.1058	40.4742	37.2609	36.8887	38.7475	37.0422	36.7161	34.7539	34.5328
Phactr2	2.0606	1.48686	1.30369	1.84688	2.85712	4.76849	6.04394	6.48778	7.7122	6.47332	6.44222	8.64941	7.73391	8.72293	10.2516	6.24494	6.68378	6.18606	6.06783	8.24163	7.18123	7.23521	7.55935
Fuca2	6.71822	4.15526	5.57273	6.77563	9.78499	25.8099	30.7891	16.5729	21.9295	18.3912	16.7353	28.4126	17.5916	19.5599	19.5465	12.8535	13.697	13.0556	12.7405	12.6694	12.7035	21.5083	13.3007
Pex3	15.3993	14.7722	11.3672	13.7394	13.7199	12.7581	16.1949	10.5252	13.7481	12.7738	10.5515	16.1279	11.8015	15.7954	16.734	16.4187	16.0166	15.6106	16.2507	15.9926	18.2176	14.6067	16.3264
Adat2	4.57047	6.39122	5.98242	5.9184	6.53006	6.27606	6.68016	3.86467	4.63361	5.01402	4.18103	4.25359	5.12462	3.47814	3.59538	5.68978	4.49992	6.82015	6.5954	6.03149	6.57702	5.28597	5.65801
Aig1	4.16962	4.40533	4.79493	4.70713	4.89441	8.90395	8.4415	6.30442	6.1288	5.1621	6.43206	4.94756	6.06712	3.6959	2.78035	6.68641	7.37381	7.76209	4.66891	5.61795	7.07649	4.15091	6.65289
Hivep2	7.10851	5.37504	6.28107	6.95274	5.67731	5.94583	6.30252	11.5603	14.7755	11.3721	11.5158	19.2779	15.5417	15.1025	16.9313	25.3547	19.4748	26.9967	28.5158	27.4785	28.6232	25.4382	26.0001
Adgrg6	2.312	1.68845	3.29404	2.69473	2.70487	4.32818	2.74944	3.0501	3.62249	3.81344	3.47846	4.79497	3.89191	4.03014	4.58341	3.10429	2.10505	2.92282	2.64767	2.8037	2.9023	2.39126	2.93653
Vta1	38.7693	41.8887	46.4681	43.6172	49.7686	42.0873	39.6116	34.0258	38.6767	37.0896	33.5561	31.4849	34.3408	29.9565	28.3678	45.5168	43.106	43.6563	45.6427	47.708	40.46	39.1826	42.5198
1700016L04Rik	0	0	0.111039	0	0	0	0	0	0	0	0	0	0	0.115703	0	0	0	0	0	0	0	0	0
Gje1	0	0	0	0	0	0	0	0.126744	0	0	0	0.0654448	0	0	0	0	0	0	0.0876002	0	0	0.0658901	0
Nmbr	0.0832692	0.152198	0.172332	0	0	0	0	0	0	0	0	0	0	0	0	0	0.105252	0	0	0	0	0	0.103015
C330004P14Rik	0	0	0	0	0	0	0	0	0	0	0	0	0	0	0	0	0	0	0	0	0	0	0
Gm20125	0.0286953	0.078843	0.0891864	0.0649221	0.0542065	0.0259956	0.0527816	0	0	0	0	0	0	0	0	0	0	0	0.0380793	0	0	0	0.0356123
Cited2	115.64	104.463	109.203	113.351	91.0177	77.2699	72.4357	31.6345	43.445	34.3267	31.9262	62.2532	35.552	61.827	61.8895	36.2995	42.7362	36.3089	45.5946	52.1517	40.3836	47.2133	35.6915
Txlnb	0.876527	0.681233	0.476312	0.420431	0.351432	0.397285	1.31065	0.609019	0.632753	0.248365	0.434602	0.823406	0.432383	0.566868	1.05779	0.912202	0.802613	1.24093	0.726366	11.2661	0.810628	0.741607	0.705296
Heca	8.17605	6.98849	8.15878	7.99738	8.66685	10.0438	12.2297	23.178	32.7017	24.394	24.7599	32.154	29.6459	23.3335	24.3332	41.6663	39.2465	45.6262	47.9736	50.3606	45.3021	44.9925	44.4187
Abracl	74.3905	84.9251	94.6993	67.3748	95.5121	95.6327	101.958	116.854	138.896	124.869	101.739	116.059	85.4937	100.735	91.0781	158.563	129.915	152.366	177.616	165.586	154.887	145.608	161.783
Reps1	48.8498	50.3732	47.8164	53.2115	48.3967	45.584	38.1622	24.8901	29.2038	26.5944	23.9643	33.6539	26.2981	32.6845	27.0744	37.924	36.1751	39.5982	42.0284	41.5201	40.2278	39.618	39.9066
Ect2l	0	0	0.0348218	0.0380705	0.0318327	0	0	0.0322007	0.0627139	0.0318066	0.0910154	0.133157	0.120845	0.10896	0.0878251	0.233593	0.0424762	0.158966	0.044694	0.0815986	0.160691	0.0670912	0.250154
Ccdc28a	1.59144	1.60814	1.12691	1.41836	1.97508	1.97423	1.92697	9.55155	9.2855	7.82989	7.77741	11.0151	9.8419	11.6216	11.4739	9.06615	9.41642	11.0682	9.1072	10.4614	9.89504	10.4226	10.7834
Nhsl1	4.1492	5.03553	3.24482	3.72447	3.36171	2.71448	6.14915	0.908824	1.41884	1.08538	0.842005	1.46344	1.53374	1.22369	0.89974	2.97995	4.03132	6.03665	2.76262	3.56886	4.19159	3.364	3.18391
Hebp2	4.70409	4.16075	5.08025	3.98287	4.3407	4.44991	9.78717	0.147035	0.333458	0.338002	0.414875	0.455036	0.32112	0.385881	0.333549	1.49007	1.29186	1.68915	0.203447	0.496033	1.2814	1.22171	0.316515
Arfgef3	0.142596	0.282627	0.147637	0.30861	0.190632	0.0539633	0.196909	0.102483	0.121739	0.0336328	0.0642638	0.0469777	0.0533139	0.064058	0.139524	0.296913	0.225175	0.196318	0.15768	0.158545	0.156028	0.153915	0.161905
Gm4922	0	0	0	0	0	0	0	0	0	0	0	0	0	0	0	0	0	0	0	0	0	0	0
4930444F02Rik	0	0	0	0	0	0	0	0	0	0	0	0	0	0	0	0	0	0	0	0	0	0	0
Perp	29.5551	11.2791	26.8648	13.9844	0.193906	0.233064	156.444	1.18216	1.43665	0.776597	1.11206	0.355735	0.968149	0.443349	0.871711	3.20982	4.54513	5.33688	0.886013	1.30898	2.39225	2.14915	1.59074
Tnfaip3	10.162	9.255	9.64866	10.7144	17.9014	22.2947	23.3897	19.2337	23.912	18.7146	20.9389	33.7739	29.1183	20.1343	19.0163	55.6484	41.503	54.1675	63.0782	130.34	47.3322	94.0468	57.684
Gm20139	0.0163722	0.0150003	0	0	0.0774898	0.0297605	0	0.0471983	0.0919055	0.0310456	0.0425934	0.0487596	0.0295158	0.0709542	0.0214891	0.0684639	0.0208116	0.0582405	0.109053	0.0798091	0	0.0940307	0.0597591
Olig3	0	0	0	0	0	0	0	0.0452868	0	0	0.0425934	0.0468157	0	0.0510319	0	0.131252	0	0.0557621	0.0627503	0.171965	0	0.141218	0
Ifngr1	47.8578	44.4168	43.9167	44.8274	65.7046	98.9139	111.344	111.072	129.301	128.697	120.002	121.108	122.333	110.086	107.209	116.316	122.922	124.761	118.919	126.861	115.767	111.376	124.429
Il22ra2	0.0396101	0	0	0.0446914	0	0	0.400572	1.09968	1.06902	1.90565	1.1415	0.821624	1.17136	2.9436	4.74972	13.7834	4.14885	10.9251	21.1461	3.83889	8.45259	8.19388	20.7703
Il20ra	0.327443	0.0428057	0.14515	0.105567	0.176444	0.0847995	1.76472	0.0448457	0.043627	0.176686	0.0421451	0.0463297	0.167823	0.0504189	0.122083	0	0	0	0	0	0	0.0465006	0
Slc35d3	0	0.0678672	0.038375	0	0	0.0674093	0.102542	2.38506	1.69584	1.85909	1.67444	1.87328	1.63264	1.56191	2.32628	1.03104	0.422374	0.701187	0.738881	0.54059	1.10816	0.554747	0.873803
Pex7	9.51769	11.2429	13.5183	9.4882	11.8674	12.0853	12.2898	12.0569	13.5946	13.5846	14.0673	11.5738	12.6266	6.67062	7.46732	13.4526	14.0961	13.5506	15.3524	15.0692	18.7058	11.7041	14.107
Map3k5	6.79075	5.7453	6.76591	6.68496	7.66949	8.27396	7.98229	15.3247	20.9386	15.9882	16.4753	21.496	17.0229	16.1687	15.6076	21.0429	21.9674	25.1864	26.3975	23.6147	23.6389	21.0414	24.5699
Map7	2.64895	2.3298	2.53275	1.73727	1.14234	1.14363	4.3647	7.01137	10.0126	8.67162	8.0515	9.37999	7.19629	10.9058	8.94711	12.464	10.9949	13.8715	12.5452	10.0959	11.9221	11.5532	12.2428
4930405J17Rik	0	0	0	0	0	0	0	0	0	0	0	0	0	0	0	0	0	0	0	0	0	0	0
Gm6251	0	0.156588	1.0745	1.15977	0.488586	0.155974	0.318645	0.83016	0.970221	1.31168	0.937055	0.341155	0.311075	0.380517	0	0.717452	0.218522	0.202691	0.45713	0.209365	0.412846	0	0.427868
Mir6413	0	0	0	0	0	0	0	0	0	0	0	0	0	0	0	0	0	0	0	0	0	0	0
Bclaf1	87.7675	84.6937	68.589	79.303	71.5325	66.151	64.8148	47.6298	60.0422	55.0336	52.1399	72.0704	53.3001	99.0057	92.205	77.073	69.6462	73.1394	80.833	75.506	72.0716	80.2809	74.0156
Mtfr2	9.01666	10.5278	11.6104	8.60209	9.26385	11.1677	8.80404	5.59836	3.78609	7.63494	5.95351	4.39517	5.50586	2.92077	3.36897	4.52341	3.04805	3.5463	4.65908	4.00406	4.8496	3.28713	3.82563
Pde7b	2.62659	1.75247	1.46944	1.92339	2.56698	4.4621	3.83262	0.680331	1.08025	1.20667	1.04541	0.93599	0.912672	0.867389	1.08053	1.21497	1.64412	1.7311	0.627503	1.234	1.44012	1.15428	1.28899
Ahi1	7.77097	7.39972	7.29268	8.04538	7.21619	5.60842	6.04074	4.97817	4.13559	5.52962	5.15141	4.24938	4.78666	3.92838	4.7804	4.58744	4.23551	4.68048	4.63387	3.56439	3.43764	3.06646	4.16212
Myb	0.599609	0.339336	0.401339	0.419143	1.00318	1.19078	1.23513	22.5005	21.1209	24.3209	23.2361	25.2116	20.5948	41.0074	32.0721	18.7779	17.0444	19.3098	20.8798	18.838	16.8426	24.9667	17.5831
Hbs1l	36.7675	41.1218	39.7279	41.8748	42.691	36.7578	34.7379	36.2558	37.5573	39.2797	34.901	34.9743	36.7747	25.726	27.3194	49.5044	47.1486	48.125	50.371	48.8242	43.8964	42.7218	43.6789
4930455C13Rik	0	0	0	0	0	0	0	0	0	0	0	0.190017	0	0	0	0	0	0	0	0	0	0	0
Aldh8a1	0.0434831	0.0795747	0.135201	0.0491054	0.0411096	0.0788833	0.0399861	0.041758	0.0405796	0.0410898	0.0393055	0	0	0.0939416	0.0568372	0.0604824	0.220058	0.0513366	0	0.0527885	0	0	0.161732
1700020N01Rik	0	0	0	0	0	0	0	0	0.0858106	0	0	0	0.165196	0.0993053	0	0	0	0.217207	0.122104	0.111661	0.109758	0	0.113959
Gm5420	0	0	0	0	0	0	0	0	0	0	0	0	0	0	0	0	0	0	0	0.0536833	0	0	0
Sgk1	130.624	153.878	169.271	131.807	179.593	209.441	182.485	27.0415	36.5482	32.0138	34.3478	33.9174	37.4469	25.9148	24.5379	40.4251	44.5035	41.1602	39.3491	67.0595	39.2136	54.0776	42.5994
4930444G20Rik	0.0723544	0	0	0	0.0520236	0	0	0	0	0.0520471	0	0.163612	0	0	0	0	0	0	0	0	0	0.219634	0
E030030I06Rik	5.29877	5.47675	5.18809	5.71756	6.00182	4.43467	5.02118	4.06817	4.25524	2.82591	3.33454	5.70488	3.48456	4.26461	3.17416	3.47392	3.54259	4.44203	4.54716	3.41766	4.63744	3.87139	3.83136
Raet1e	8.20245	7.36789	10.7809	7.54219	8.09077	13.832	7.44736	0.308333	0.432902	5.38337e-28	0	0.0980052	0.329928	0.431089	0	1.66619	3.49004	1.8683	2.89134	2.14751	1.11228	3.36863	2.44769
H60b	0	0	0	0.463651	0.0969532	0.0930464	0.472546	0.0983665	0.478294	0.0969415	0.370339	0	0.368407	0.110646	0.535982	0.57006	0.77839	0.484688	0.272276	0.622726	0.367652	0.511163	0.635635
C920009B18Rik	4.88841	5.41895	4.18626	4.66391	4.16226	4.15715	3.9213	2.363	4.51396	2.61438	2.86646	4.83368	3.84154	4.45387	4.28957	7.26409	5.95657	6.89078	8.34651	7.65917	7.04672	8.57018	7.68513
Raet1d	20.9155	17.715	23.5482	20.6026	18.5954	21.1004	19.4515	0.721795	1.28379	1.48867	0.607666	0.641813	0.49636	1.11397	0.768003	0.594004	0.749731	0.925652	0.854727	0	0.464676	0.542221	1.62913
Gm10825	0.365117	0.137381	0.595524	0.654555	0.324147	0.777897	0.757425	0.0823397	0.160073	0.101355	0.0774154	0.148709	0.154069	0.0925623	0.280137	0.178787	0.16274	0.171535	0.0854548	0.28649	0.153696	0.0854512	0.132895
Slc2a12	0.103866	0.0475619	0.107486	0.146581	0.0489313	0.0234857	1.31385	0.124392	0.0242194	0.0490034	0.0234637	0.102703	0	0.0559358	0	0.288222	0.262363	0.428749	0.275315	0.566716	0.43365	0.258413	0.160689
Tbpl1	20.5851	31.3636	27.0004	28.3667	27.1665	22.5495	21.5068	19.1085	22.722	21.3627	19.5686	21.5244	21.1715	21.1646	18.8798	25.9271	24.3298	25.771	24.7288	27.11	25.1327	23.3774	26.745
Mir7663	0	0	0	0	0	0	0	0	0	0	0	0	0	0	0	0	0	0	0	0	0	0	0
Tcf21	0	0	0.0824353	0.26962	0	0	0	42.1072	46.3318	47.8473	41.881	64.5812	64.1712	35.4742	37.0809	0	0	0	0	0	0	0	6.01048
Eya4	3.71683	2.26559	2.98366	3.38901	2.24739	2.72147	2.03911	0.137037	0.088858	0.089941	0.128826	0.0706285	0.0854568	0.0513384	0.155407	0.0329904	0.0902407	0.0562932	0	0.375604	0.113703	0.118568	0.0884226
Rps12	2414.61	2919.67	3049.44	2820.16	2796.75	2687.78	2466.93	3328.92	3561.52	3825.27	3529.57	3107.21	2861.78	2796.06	2346.71	3932.26	3790.63	3924.67	4008.87	3411.61	3728.63	3235.13	3687.29
Snora33	0.930045	0	0.962574	0	1.75462	2.52964	1.71194	1.78265	1.73305	0.878257	2.51555	0	0	0	0	7.7444	1.17483	3.29227	4.93332	2.25577	4.43962	0	1.15141
Snord100	0	0	0	0	0	0	0	0	0	0	0	0	0	0	0	0	0	0	0	0	0	0	0
Slc18b1	6.74709	8.08882	8.30127	6.25662	6.00709	6.64717	6.11396	1.9463	1.21867	1.78786	1.95511	1.70189	2.00707	3.0803	2.38031	1.71976	1.26098	1.99027	1.18689	1.41939	2.7113	0.685326	1.78982
Vnn3	0.37744	0.24659	0.390679	0.547884	0.966439	1.12445	2.58061	5.06448	4.01914	4.99028	4.37547	2.82611	4.20824	2.44171	4.0806	0.748314	1.02182	0.763499	0.643593	1.3079	2.31675	1.66424	2.06951
Vnn1	0.202099	0.147808	0	0.319461	0.190632	0.366449	0.186069	0.232462	0.338912	0.0381983	0.328044	0.119874	0.362534	0.174244	0.210998	0.168322	0.153187	0.143034	0.0536327	0.0980614	0.0482431	0.0403234	0.0500309
Taar1	0	0	0	0	0	0	0	0	0	0	0	0	0	0	0	0	0	0	0	0	0	0	0
Taar2	0	0	0	0	0	0	0	0	0	0	0	0	0	0	0	0	0	0	0	0	0	0	0
Taar3	0	0	0	0	0	0	0	0	0	0	0	0	0	0	0	0	0	0	0	0	0	0	0
Taar4	0	0	0	0	0	0	0	0	0	0	0	0	0	0	0	0	0	0	0	0	0	0	0
Taar5	0	0	0	0	0	0	0	0	0	0	0	0	0	0	0	0	0	0	0	0	0	0	0
Taar6	0	0	0	0	0	0	0	0	0	0	0	0	0	0	0	0	0	0	0	0	0	0	0
Taar7a	0	0	0	0	0	0	0	0	0	0	0	0	0	0	0	0	0	0	0	0	0	0	0
Taar7b	0	0	0	0	0	0	0	0	0	0	0	0	0	0	0	0	0	0	0	0	0	0	0
Taar7d	0	0	0	0	0	0	0	0	0	0	0	0	0	0	0	0	0	0	0	0	0	0	0
Taar7e	0	0	0	0	0	0	0	0	0	0	0	0	0	0	0	0	0	0	0	0	0	0	0
Taar7f	0	0	0	0	0	0	0	0	0	0	0	0	0	0	0	0	0	0	0	0	0	0	0
Taar8a	0	0	0	0	0	0	0	0	0	0.0890279	0	0	0.0846841	0.101757	0.0615087	0	0	0	0	0	0	0	0
Taar8b	0	0	0	0	0	0	0	0	0.263687	0.0890279	0.340299	0.186615	0.0846841	0	0.0615087	0	0.119241	0	0	0	0.112627	0	0
Taar8c	0	0	0	0	0	0	0	0.168796	0	0	0	0	0	1.73064e-38	3.31493e-40	0	0	0	0	0	1.20484e-33	0	0
Taar9	0	0	0	0	0	0	0	0	0.0869333	0.0881148	0	0	0.0836024	0	0.121772	0	0	0	0	0	0	0	0
Stx7	36.5249	34.3349	35.0126	36.1988	43.5171	51.7833	46.6257	47.8055	59.503	53.9296	47.5434	77.398	49.6766	58.5777	55.9097	53.7773	56.6989	57.568	65.5789	74.7607	67.9209	55.8146	63.9313
Moxd1	2.40741	1.62186	1.57373	1.25154	2.92824	2.23993	14.5754	0.0302892	0.0590248	0.179425	0.0856352	0.0312645	0.0853022	0.0341745	0.123952	0.70344	0.760307	2.6911	0.210062	0.153713	0.415895	0.725306	0.392082
Ctgf	18.9209	20.0237	15.8221	15.5138	22.8833	51.1052	39.3769	19.6374	29.1191	20.8855	20.4613	39.002	32.4301	24.0794	19.7761	10.7767	12.8399	10.074	3.39656	5.81783	7.61739	3.03575	5.4862
Enpp1	1.15274	1.22508	0.957955	0.862012	1.88868	1.47817	2.0839	7.70802	11.2612	7.80935	7.73138	11.4864	9.94961	8.30992	7.95176	12.1043	13.3824	11.9584	15.2144	14.3733	15.2647	11.9249	12.651
Enpp3	10.7894	4.59942	6.71439	4.93482	2.74889	4.40312	2.26677	0.76473	0.743424	1.21215	1.03211	0.754721	1.46265	1.19687	1.04098	1.10731	1.97216	2.33316	0.27603	0.673188	1.49034	1.93415	0.558331
Med23	14.6054	15.619	14.3469	14.6078	14.4622	14.4984	11.9087	11.1289	14.0315	11.808	12.2739	13.678	15.6251	10.6609	10.5748	18.2474	17.5487	19.6853	19.7778	18.3121	18.8718	17.2231	17.9581
Mir6905	0	0	0	0	0	0	0	0	0	0	0	0	0	0	0	0	0	0	0	0	0	0	0
Arg1	38.2177	31.3905	33.6684	59.2386	130.386	134.764	23.6698	0.253489	0.184773	2.68484	0.298005	0.130728	0.41523	0.213782	0.776412	0.275275	2.17158	1.71641	0.262979	0.240501	1.02584	1.71143	0.982203
Akap7	9.13127	9.14945	8.80334	9.5316	9.793	9.24189	8.23038	11.2079	7.72022	12.1955	9.41614	8.99817	9.6492	16.5843	18.078	6.0321	5.21434	6.05099	5.47358	5.83984	6.15736	5.38566	6.65845
Epb4.1l2	85.0416	79.3572	70.6458	80.3271	87.1676	81.6542	77.579	47.2393	60.9486	52.7835	48.2367	78.1907	55.473	84.7451	90.0173	61.9307	56.4675	65.1419	72.1548	69.7868	71.8483	66.3074	67.1373
Smlr1	0	0	0	0	0	0	0	0	0	0	0	0	0	0	0	0	0	0	0	0	0	0	0
4930401C15Rik	0	0	0	0	0	0	0	0	0	0	0	0	0	0	0	0	0	0	0	0	0	0	0
Mir680-3	0	0	0	0	0	0	0	0	0	0	0	0	0	0	0	0	0	0	0	0	0	0	0
Tmem200a	0.545915	0.282079	0.638696	0.321484	0.470032	0.430272	0.349389	1.00072	1.63617	1.3447	1.00565	1.00905	0.851477	1.15136	1.76491	0.197588	0.149946	0.531953	0.0314645	0.05762	0.14168	0.165412	0.146966
Gm9767	0	0	0	0	0	0	0	0.0785167	0.0761869	0	0.147657	0.080996	0	0	0	0	0	0	0	0	0	0	0
Samd3	0.550844	0.857578	0.431542	0.117706	0.765803	1.92027	1.32132	3.64574	5.19723	4.58851	3.78558	5.82054	4.5578	5.1533	4.58637	5.01046	7.71805	5.20199	5.81719	5.76594	4.48876	6.87059	5.07588
L3mbtl3	8.41758	8.21979	7.11182	8.40365	8.02092	9.57768	8.77383	11.6336	14.9904	11.1658	11.4862	17.6093	13.7397	14.2293	13.8957	21.7735	18.8792	21.4511	20.5394	20.172	20.5342	21.1775	20.9473
Gm8709	0	0	0	0	0	0	0	0	0	0	0	0	0	0	0	0	0	0	0	0	0	0	0
Arhgap18	9.34463	6.56848	6.51292	8.53699	8.53424	12.487	15.2356	14.0539	14.3419	16.9085	14.1951	15.3024	15.0684	19.7089	17.8735	10.5319	13.2031	11.7267	10.6364	13.4935	12.7952	12.5831	13.3737
Lama2	1.10609	0.864163	0.728415	1.15775	0.882037	2.04182	3.91384	3.27609	4.27144	4.12055	4.42344	4.19559	5.5737	2.53642	3.50257	1.25576	1.68933	2.1117	0.626609	1.268	4.28341	1.65154	1.2572
4930579H20Rik	0	0	0	0	0	0	0	0	0	0	0	0	0	0	0	0	0	0	0	0	0	0	0
Ptprk	6.90905	5.37742	4.63077	5.83637	4.14588	4.80166	5.87795	1.69693	2.20942	2.2992	2.00966	3.17359	2.21229	2.35222	2.92906	4.43206	6.27113	5.14853	3.85762	5.004	5.45255	5.57183	4.42339
Themis	0.691328	0.175613	0.337914	0.498595	0.79709	2.21214	2.54507	4.95979	9.52	5.12755	5.23555	8.12617	5.16774	9.36075	6.95033	24.5189	13.5711	20.9494	23.4268	23.9173	15.1912	26.9219	18.3129
4930519F09Rik	0	0.342812	0.583087	0.326634	0.188631	0	0.203485	0.200115	0.139222	0.12053	0.114031	0.249954	0.154533	0.0773907	0.164906	0.175417	0.214428	0.631971	0	0.173218	0.0812421	0.0767002	0.169202
2310057J18Rik	0	0	0	0	0	0	0	0	0	0	0	0	0	0	0	0	0	0	0	0	0	0	0
Soga3	6.905	8.01052	6.89045	6.34232	5.95289	4.57702	4.16797	0	0	0.0234364	0	0	0	0	0	0	0.0312175	0	0	0	0	0	0
9330159F19Rik	1.98983	2.68999	2.22113	1.58222	1.14252	0.988192	0.843973	0	0.080678	0.0490034	0	0.0341803	0	0.0746322	0.112896	0.0720113	0	0	0	0.566537	0.0826768	0	0.0856431
Echdc1	24.742	32.4683	25.7713	28.1712	19.7521	18.4827	18.3401	8.79976	9.89019	10.3995	9.41046	10.7516	9.31185	12.4429	11.5957	13.3363	10.1747	11.3505	12.0786	11.2729	19.2766	10.6538	12.9057
Rnf146	13.7924	15.7038	14.1453	15.8679	14.0671	15.6307	17.2063	17.4942	21.5492	20.9424	18.1623	21.9269	17.0932	22.555	21.4806	25.9446	25.4861	25.7901	26.3848	27.8906	27.0188	23.7041	24.8103
Rspo3	0.366877	0.260859	0.42177	0.506135	0.499864	2.51261	3.52588	0.664011	0.645584	0.577388	0.845143	1.20911	0.76772	0.746935	0.850845	0.509045	0.720902	0.192424	0.648599	0.543632	0.680963	0.405808	0.504652
Cenpw	12.8023	25.5014	26.0893	14.0824	28.1786	20.6678	22.1045	6.56115	4.81389	7.13593	6.28888	3.44881	5.67785	2.99418	2.52809	3.94395	4.8138	4.64879	6.08106	5.24772	5.3184	3.27941	3.83813
Trmt11	8.36266	11.1663	10.8402	9.72103	9.29386	9.60798	7.88614	6.3478	8.09939	7.93581	7.31516	10.1386	6.72126	11.2213	6.21145	9.53688	8.21037	9.13419	9.93618	10.1409	8.94201	10.015	9.4812
Gm20300	1.81696	2.07663	2.35065	2.30759	1.84775	2.52229	3.23958	8.05311	9.41574	7.37212	7.16631	8.44967	6.46813	11.1099	9.33391	9.37654	8.85791	10.3169	9.22305	9.12311	8.97788	6.9243	9.20794
Hint3	6.45451	8.85237	12.4893	8.39537	7.67658	10.5582	12.267	18.5566	22.3536	20.4047	18.9748	13.181	19.2568	8.31988	9.70265	23.3668	29.9553	26.6548	24.7465	30.2876	31.145	18.1594	29.1824
Ncoa7	10.8884	10.8284	10.3728	9.415	11.5525	10.7254	9.62118	24.435	17.1918	20.6595	21.8974	18.4337	21.0885	19.7915	24.6622	20.5652	15.9445	17.8163	20.7823	21.25	15.858	18.9868	19.2902
Hey2	0.308607	0.176345	0.039974	0.261344	0.218281	0.384556	0.425985	1.07189	1.43729	0.874148	1.1823	1.41111	1.14169	1.74642	1.30835	0.909896	0.876989	1.09223	0.869387	1.49669	0.828562	0.998304	1.24139
Hddc2	40.5331	49.621	51.2419	44.2226	47.4707	43.8978	35.2979	16.8148	21.1618	17.7245	16.4315	15.1981	14.0307	14.8103	10.8249	25.2935	27.1474	24.3937	25.7918	20.6176	24.3473	21.9361	22.3949
Tpd52l1	0.154215	0.141039	0.239311	0.173984	0.0727603	0.0699193	0.993076	0.517122	0.0718563	0.218385	0.277978	0.152435	0.276614	0.0830609	0.40222	0.106953	0.486856	0.363782	0.10226	1.21521	0.368011	0.306972	0.190916
Gm3258	0.178157	0.337507	0.589128	0	0.179354	0	0.168475	0	0.167611	0.346676	0.339701	0.3708	0.336418	0	0.210531	0.795849	0.234728	0	0.248677	0.227438	0.222564	0.181713	0.226355
Rnf217	13.7271	17.2341	15.8329	18.0408	14.752	12.6611	11.8782	1.17805	1.33608	1.38655	1.07739	1.18173	1.40888	0.736208	0.490046	1.46896	1.55286	1.53107	1.53944	2.6915	1.79289	1.49574	1.64859
Nkain2	0	0	0	0.0343922	0.0287403	0.0552183	0.0728635	0	0.0283897	0.0287629	0.0274989	0	0.0710852	0	0.0795721	0.126818	0.0385527	0.0359356	0	0.0368625	0.145447	0	0
Trdn	1.29815	1.28582	0.492657	1.148	0.0203729	0	3.62363	0.10366	0.262083	0.163446	0.156026	0.128298	0.174622	0.326573	0.197607	0.0299751	0	0.663658	0	25.7896	0.0516506	0	0.0535052
D830005E20Rik	0	0	0	0	0	0	0	0	0	0	0	0	0	0	0	0	0	0	0	0	0	0	0
Clvs2	0	0	0	0	0.0369259	0.0354975	0	0	0.0364093	0	0	0	0	0	0	0.0542745	0.0492997	0	0	0	0.093258	0.155631	0.0482937
Gm4794	0	0	0	0	0	0	0	0	0	0	0	0	0	0	0	0	0	0	0	0	0	0	0
Sult3a1	0	0	0	0	0	0	0	0	0	0	0	0	0	0	0	0	0	0	0	0	0	0	0
Rsph4a	0	0	0	0.0301621	0	0	0	0	0	0	0	0	0	0	0	0	0	0	0	0	0	0.0531925	0
Zufsp	8.38625	7.62984	6.84106	8.1149	8.84566	10.5239	10.1886	15.717	17.9734	18.3735	15.6795	23.3473	17.8238	17.2357	16.2234	26.3144	27.9137	27.686	27.9925	27.1523	23.9099	25.4149	25.9799
A830082N09Rik	0.261603	0.318848	0.373801	0.351646	0.281946	0.248482	0.206328	0.202908	0.313409	0.176382	0.224624	0.381815	0.290522	0.456528	0.373724	0.397658	0.330428	0.338113	0.446046	0.362541	0.416254	0.173648	0.400942
Rwdd1	119.954	126.669	129.255	119.621	116.966	117.451	114.252	53.3684	66.2206	54.9734	52.3216	67.2943	46.0669	82.807	69.0066	78.6611	73.7686	66.4531	74.0856	76.3981	69.4729	66.0433	74.4164
Trappc3l	0	0	0	0	0	0	0	0	0	0	0	0	0	0	0	0	0	0	0	0	0	0	0
Fam26d	0.473384	0.264517	0.43545	0.682694	0	0	0.290388	0	0	0	0	0	0	0	0	0	0	0	0	0	0	0	0
Fam26e	1.03902	0.750015	0.905544	0.740811	1.18636	2.47855	4.88114	3.45856	3.66788	2.89151	3.4015	3.73084	4.51236	2.47589	3.35308	1.28999	1.38142	1.09683	0.797519	1.12717	1.04413	1.19752	1.96302
Fam26f	8.39417	3.21848	6.81939	9.68002	19.7519	39.2797	37.1231	20.9322	22.7892	23.2751	21.514	17.8499	21.5357	13.5254	12.8357	27.3059	23.4875	25.2268	24.5356	31.1354	27.4661	20.6667	34.9057
Dse	19.8575	20.7813	20.0238	23.758	26.5382	32.4097	27.6213	17.1018	19.966	19.6423	18.6047	20.0873	19.8428	14.0546	14.3549	13.0555	15.0666	13.3638	14.9271	16.65	14.5092	14.083	15.5094
Tspyl1	28.5083	30.2058	32.6547	33.0831	33.9638	30.8364	36.3688	42.3166	47.3139	47.5461	41.997	44.8454	47.6991	34.2878	35.4929	50.5212	52.6685	56.5455	60.475	64.7926	53.4729	54.778	56.5031
Tspyl4	0.450675	0.549523	0.181393	0.197893	0.637744	1.27128	1.61313	7.39116	9.00498	8.06319	6.90806	8.09685	7.36736	5.83112	6.2401	8.54859	6.92755	9.83874	9.33067	8.95795	7.6798	7.00511	9.33093
Nt5dc1	11.2186	11.8356	12.3182	8.52448	12.0067	12.2567	12.111	15.334	16.2469	13.5816	15.171	15.9643	15.1914	12.0946	12.4319	23.3031	21.212	23.122	24.6031	25.3773	22.0127	20.905	22.5684
Col10a1	0	0	0	0	0	0.0283263	0	0	0	0	0	0	0	0	0	0	0	0	0	0	0	0	0
Frk	5.3801	7.95528	5.80742	5.14834	5.10723	3.76775	5.87937	0.906324	0.665633	1.03196	0.833635	0.727344	0.83896	0.860952	0.740285	0.991662	0.929189	0.991858	0.473756	0.616463	0.752879	0.397571	0.572402
Hs3st5	0.0332725	0	0	0	0	0	0.061312	0.0319066	0	0	0.0901187	0.0328844	0.0298249	0	0	0.046293	0.126235	0.0785981	0.0883153	0.161587	0.119263	0.0664049	0.0411712
Hdac2	99.8892	103.347	97.1633	97.3238	93.0845	90.6467	94.757	43.3062	45.0029	47.4516	47.3069	54.7352	47.1234	67.6908	62.814	54.8731	50.1414	51.0261	59.3681	53.2774	55.0002	57.5051	52.2176
Marcks	79.7613	82.1804	78.2416	72.1059	99.0325	126.962	201.699	136.953	146.616	150.647	144.402	143.058	126.847	142.988	152.003	104.634	117.537	112.183	104.578	104.294	104.212	83.7431	111.498
4930591E09Rik	0	0	0	0	0	0	0	0	0	0	0	0	0	0	0	0	0	0	0	0	0	0	0
Rfpl4b	0	0	0	0	0	0	0	0	0	0	0	0	0	0	0	0	0	0	0	0	0	0	0
Lama4	10.2247	11.0323	7.89087	12.1629	14.4593	16.9427	27.0686	1.64076	2.42274	2.33375	2.22801	1.91669	2.3472	1.14937	1.4119	6.94891	10.5288	10.6918	7.38952	9.08875	12.1632	7.54184	7.2788
Fam229b	2.40812	3.30263	3.59997	1.9633	2.64993	3.51712	2.3391	1.41021	1.12163	1.01066	1.44728	0.925947	1.19995	0.576829	0.34912	1.48528	1.3519	1.57851	1.95134	1.46001	0.798253	0.799089	1.65623
Tube1	6.46841	7.28612	6.83271	7.03881	7.04502	5.65252	5.00146	1.69355	2.51609	2.36129	2.58505	2.70349	2.30285	1.33005	1.52261	2.45228	2.40085	2.36042	3.40443	2.99195	3.22296	2.29037	2.72425
Wisp3	0	0.0629281	0	0	0	0.0623895	0	0	0	0	0	0	0	0	0	0.0956012	0	0	0	0	0	0	0.170591
Fyn	26.2726	20.973	21.6679	29.8202	30.3975	36.168	33.1006	41.0104	60.8541	45.8269	42.4491	69.59	49.4272	70.2643	59.2564	80.9768	71.4648	90.1162	95.5564	106.406	82.3347	111.988	90.8917
Traf3ip2	12.7398	10.8073	10.5061	11.4596	8.99663	8.83188	7.3665	12.6005	21.703	13.6383	12.4987	31.2873	15.8883	18.031	15.4214	25.3849	36.6537	36.4856	36.4579	27.5519	35.9124	35.8602	33.9194
E130307A14Rik	1.81942	1.87815	2.42971	2.05397	2.54661	2.50078	1.99841	5.90552	8.52973	6.76125	8.1482	7.77659	6.00144	5.25153	4.5177	9.85508	10.7501	13.2955	10.0393	12.2414	11.206	9.40684	9.22722
Rev3l	12.1487	11.8303	12.3006	12.5793	9.06066	7.87542	6.48858	7.49423	8.804	7.53146	7.53709	10.0335	9.39653	8.48983	11.6484	14.5504	11.7071	12.533	14.1097	14.5163	16.1776	15.8454	13.9044
AA474331	1.6256	3.31561	2.95825	1.69404	2.82765	2.26718	1.48624	0.838835	1.51444	1.41699	1.91641	3.21004	2.13116	0.269565	0.652616	1.56172	2.19648	2.95079	3.31629	2.87116	3.57734	3.11211	1.85757
2010001E11Rik	0.0427789	0.0391471	0.176952	0.0481858	0.040382	0.0387245	0.0392752	0.0410228	0	0	0.115525	0.0422799	0.0383242	0.0921026	0.111494	0.0592408	0	0.100903	0.113344	0	0	0.127662	0
G630090E17Rik	0.254913	0.168479	0.28195	0.149891	0.188449	0.205993	0.2863	0.194822	0.153176	0.446966	0.0987868	0.222901	0.379997	0.0591541	0.142949	0.228095	0.243428	0.370154	0.122104	0.398688	0.5183	0.31538	0.0679239
BC021785	0.0304557	0.154393	0.181038	0.315231	0.182265	0.156691	0.197087	0.163209	0.137938	0.0613303	0.0790594	0.127164	0.172613	0.124132	0.164127	0.114579	0.228587	0.38945	0.057387	0.202386	0.141322	0.120799	0.102146
AI317395	0.0816848	0.0332933	0	0.123407	0	0.0329876	0.167764	0.0799871	0.10185	0.103333	0.0657583	0.11712	0.139543	0.0392317	0.0951439	0	0.0921171	0.14091	0.0967177	0.132598	0.173962	0.108787	0.0451668
Slc16a10	10.6787	11.6651	10.2543	12.9778	10.432	11.8411	10.5066	41.0559	18.5267	39.1805	36.9688	21.1241	42.6134	19.5478	33.7395	4.13196	4.63196	4.6272	3.82634	4.49078	4.74988	4.00883	8.01588
Rpf2	69.7437	65.4905	54.1891	54.7818	56.3325	57.3926	55.2391	22.7241	27.8124	23.7697	27.5464	39.8329	18.2987	59.0328	53.1457	27.838	27.7643	24.8758	37.4607	28.2913	28.0766	36.6318	25.8408
Gtf3c6	56.4093	53.7027	45.8775	50.7544	39.9505	37.3265	38.9166	23.7644	29.983	25.9601	27.4433	45.5381	20.1823	70.1005	55.7845	31.7559	34.9537	34.4555	36.7159	33.3225	37.1307	32.503	34.0469
Amd1	36.5087	47.7922	34.2236	42.7861	45.9711	44.7358	26.8873	27.9539	0.649754	31.8959	31.5774	23.5227	34.8073	31.6298	32.0269	16.3088	19.3709	16.8533	26.304	15.841	18.9726	24.4312	17.2971
Amd2	36.5087	47.7922	53.3379	42.7861	45.9711	44.7358	52.8808	27.9539	55.0296	31.8959	31.5774	23.5227	21.5047	15.7175	10.8422	32.9558	39.9529	34.0115	26.304	31.2347	37.291	24.4312	34.5769
Cdk19	19.72	15.3855	17.8776	22.0169	19.9085	16.4957	16.0776	22.7907	25.444	24.3804	22.6711	26.5055	24.8976	24.6015	23.743	37.0995	39.2122	40.7379	34.2949	37.6339	40.3974	36.359	37.3659
Slc22a16	0	0	0	0	0	0	0	0	0	0	0	0	0	0	0	0	0	0	0	0	0	0	0
Ddo	0.130273	0.0594524	0.0337558	0	0	0.0589832	0.11978	0.124833	0.515505	0.430378	0.528308	0.61152	0.321274	0.52641	0.976821	0.587264	0.287781	0.653037	0.259046	0.907963	1.55382	0.648091	0.60454
Mettl24	0.191537	0	0	0.14419	0.120418	0	0.352588	0.856921	0.89259	1.20621	1.03644	0.757961	1.71872	0.826318	0.500012	0.0886838	0.0806878	0.226058	0.0847397	0	0.457323	0.127147	0.474425
Cdc40	28.7455	26.4296	22.1541	26.6859	25.9294	23.1008	24.0686	22.302	26.3799	23.7886	22.2091	31.6869	26.3868	46.3932	45.0127	37.9208	31.3089	34.9972	36.8296	35.1872	35.0053	33.9636	32.9427
Wasf1	8.7702	8.40401	7.96709	8.38765	8.59773	8.12444	6.37911	0.367	0.570841	0.614825	0.586893	0.227275	0.480907	0.908306	0.749472	0.637814	0.967571	0.67782	0.660219	0.46436	0.365679	0.686355	1.043
Gpr6	0	0	0	0	0	0	0	0	0	0	0	0	0	0	0	0	0	0	0	0	0	0	0
Fig4	17.1496	18.3347	17.2538	17.7725	18.7174	18.5048	13.6887	15.3735	18.2077	16.3072	14.4895	18.9999	18.7326	16.5202	18.7823	19.3136	18.2989	19.9522	20.6375	21.9942	20.9655	18.4434	20.9341
Zbtb24	7.80019	7.74619	8.22416	10.2798	8.73579	7.85355	8.72407	11.6675	14.6263	12.1892	13.1452	14.9844	12.9953	9.15708	11.0672	20.2467	20.631	20.412	21.1175	21.8797	21.0926	20.5476	22.8566
Mical1	18.7493	18.019	17.7302	17.7046	20.9659	21.4984	29.2702	47.2425	62.8037	49.7497	50.0775	71.1231	51.2418	50.2495	44.0085	65.1587	74.041	77.5225	80.3597	75.8727	76.7087	70.4899	79.5121
Smpd2	6.4619	6.63287	9.33793	6.88193	8.62537	7.90303	9.98585	9.52258	13.0625	10.0163	9.12306	7.77611	11.8113	6.37485	4.85156	14.7203	16.0175	18.917	13.4189	15.0068	16.8047	11.7736	16.7537
Ppil6	0.0911912	0	0.188855	0.102993	0	0.0828274	0.504002	0	0.255026	0.0861364	0.246892	0	0.163805	0.0983858	0.357218	0.253281	0.807048	0.10763	0	0.221354	0.326762	0.545138	0.452015
Cd164	263.024	210.141	234.856	288.143	251.752	240.883	172.881	124.458	157.829	141.832	132.527	163.28	142.656	159.775	171.319	252.612	274.682	227.453	206.274	204.838	236.586	241.806	200.068
Ccdc162	0.982154	0.813857	1.14361	0.935578	0.926421	1.14076	0.480188	0.147035	0.228721	0.376809	0.193688	0.212372	0.275223	0.562423	0.240273	0.42586	1.51209	1.1225	0.366312	0.483865	0.732434	0.763913	0.60784
5730435O14Rik	0	0	0	0.357348	0	0	0	0	0.147402	0	0	0.156484	0	0	0.206483	0	0.199928	0	0	0	0	0.157519	0.195954
Cep57l1	13.5646	14.4286	14.0126	11.6531	13.083	12.008	9.83231	8.12634	9.09848	10.1512	9.22215	10.1496	8.47212	11.4296	12.3447	11.1701	9.83555	11.3785	11.7765	11.3961	10.5796	10.8482	10.725
Sesn1	12.0527	12.0421	14.8499	11.6588	15.2913	16.0492	22.0217	52.5552	58.4144	51.5316	48.5752	51.4655	57.7776	41.1798	46.4252	54.2828	57.7448	54.0479	56.5118	55.1776	55.4242	47.4956	56.7248
Armc2	0.662457	0.513851	0.623239	0.611887	0.3598	0.70977	0.350989	0.615636	0.691938	0.909911	0.705855	0.496182	0.594179	0.584338	0.654796	0.334338	0.507156	0.379006	0.292835	0.389562	0.431139	0.339746	0.397641
Foxo3	17.4091	14.6813	14.5544	21.6378	17.0272	11.8293	10.9812	26.5316	16.8801	22.4084	24.3803	21.8765	30.1097	18.9504	26.4621	14.7302	14.0489	16.6322	14.7027	14.4293	14.5224	16.2543	14.7304
Lace1	4.00273	4.26392	4.06242	4.03621	4.28886	4.72098	4.32738	4.69248	5.10485	5.06409	4.44944	5.22619	5.6471	3.85436	4.00554	5.82458	5.44907	5.96088	5.35934	4.33564	6.77089	4.64251	4.47412
Snx3	237.494	203.487	194.099	219.373	199.465	180.407	201.582	159.378	140.89	174.846	141.023	202.811	159.532	216.141	217.788	141.929	138.507	147.744	165.997	145.338	156.88	146.704	152.312
Nr2e1	0	0	0	0	0	0	0	0	0	0	0	0	0	0	0	0	0	0	0	0	0	0	0
Ostm1	16.228	19.7934	19.1134	21.1779	23.3019	26.2549	25.7905	24.1736	29.7952	24.6976	23.8438	25.8104	25.0286	19.9438	19.4361	31.9831	32.9143	28.7973	29.9541	30.0896	32.0777	26.6441	31.0742
Sec63	43.0591	38.8976	34.9568	37.8154	36.5846	35.754	35.5565	22.8244	28.9161	23.9074	23.7211	33.1227	25.0648	36.8649	36.1822	31.7071	38.2119	34.6711	34.5452	33.0229	33.9562	32.5578	32.026
Scml4	0.720375	0.301103	0.660371	0.464754	0.465848	1.08214	0.568158	9.34908	17.0652	9.63982	10.2238	15.4265	13.8092	11.2718	10.2846	25.7344	24.8551	27.9025	27.5376	31.3229	24.6594	32.0662	26.7276
Sobp	1.47085	0.537998	0.811916	1.8375	0.610459	0.764451	1.1189	0.112776	0.0914243	0.0925282	0.0354198	0.135749	0.123163	0.105742	0.255845	0.353848	0.346804	0.323951	0.181994	0.665851	0.28085	0.409926	0.242685
9030612E09Rik	0.627776	0.23909	0.21657	0.531516	0.148067	0.0475092	0.144483	0.050139	0	0	0	0	0	0	0	0.217807	0.132205	0.0617809	0	0.126871	0	0	0
Pdss2	5.45316	7.70539	7.81021	5.78304	7.94943	7.49033	5.47436	2.81249	3.54085	3.53692	4.41955	3.26803	3.3597	1.95959	2.9465	4.68995	4.52278	4.54931	4.30939	4.9428	4.33829	4.77068	4.09141
Bend3	8.67109	11.1597	9.57457	9.49574	12.1983	9.73312	9.37504	3.03245	3.91072	3.32356	3.69696	3.62392	3.11353	2.97625	2.5488	4.45867	3.75258	4.7242	4.15332	4.17012	5.2212	3.93779	3.93733
1700021F05Rik	45.3833	34.9017	34.0879	40.4206	34.2063	29.3804	32.0368	12.8191	14.7923	17.0471	15.0987	19.4642	13.0716	24.2774	21.7088	12.5264	14.8368	13.0882	12.9788	14.5068	15.0545	13.5332	15.8865
Cd24a	7.25991	5.55615	8.80228	10.5439	6.23938	6.6305	12.0753	1018.82	517.491	918.33	934.443	709.526	1073.82	962.216	1236.3	285.309	327.708	290.227	341.934	312.96	371.896	353.986	358.702
F830002L21Rik	0	0	0.055253	0	0	0	0	10.115	2.33421	7.19833	6.39185	2.26659	8.60702	4.02294	7.65044	0	0	0	0.0706165	0	0	0.0530209	1.31991
1700027J07Rik	0	0	0	0	0	0	0	0.706357	0.944237	0.69594	1.24597	1.27536	1.65289	0.993206	0.721287	0.511351	0.349192	0.978404	0.977367	0.446824	1.42936	0.183428	0.798409
4933404K13Rik	0	0	0	0	0	0	0	1.68929	1.53288	1.10973	0.847534	2.20795	0	1.52038	0.766601	1.14172	5.78973	2.63463	2.80499	3.56278	2.38418	2.69086	1.60029
Qrsl1	10.3609	14.8669	13.5451	12.6479	14.5426	12.7635	11.2683	12.7794	14.2248	11.4689	13.1395	13.2352	12.851	5.665	8.27876	18.0245	18.0352	20.355	24.3223	16.4115	19.1082	15.4965	16.9381
Rtn4ip1	7.60056	9.82483	8.57842	9.31991	8.49804	7.84082	6.81345	11.4906	12.0558	10.8893	10.16	13.7029	12.1364	9.60671	9.61701	12.4117	12.0013	13.8768	14.3793	13.1499	15.0517	12.9479	12.7752
Aim1	5.92602	3.8891	4.34775	5.08434	6.29777	8.51204	12.2642	11.3074	15.0415	10.8683	11.611	16.3539	14.7741	14.0948	14.5052	25.7274	23.5712	26.4332	24.7277	26.4288	24.1185	23.7192	24.3336
Speer5-ps1	0	0	0	0	0	0	0	0	0	0	0	0	0	0	0	0	0.0861466	0	0	0	0	0	0
Atg5	22.2267	26.2399	26.3004	24.4464	29.1789	27.3006	29.9057	19.0999	23.9678	20.4277	20.1392	22.9964	20.9337	18.7871	17.8101	28.5807	26.0683	28.268	27.9702	27.039	27.104	25.0609	25.033
Mir1929	0	0	0	0	0	0	0	0	0	0	0	0	0.941879	0	0	0	0	0	0	0	0	0	0
Prdm1	3.69624	3.87703	2.89341	4.42684	4.79618	5.91929	7.20016	4.92671	6.39762	3.77387	4.05968	6.21531	4.59458	4.06569	5.18962	5.85845	10.8789	6.48646	6.02099	7.66758	4.90358	4.94982	6.15519
Prep	82.599	97.3005	80.1793	89.1168	86.3152	77.0623	69.5111	20.9277	26.0333	22.8598	25.6752	32.5057	24.5822	26.5678	22.8391	32.2495	29.1286	29.1567	40.1502	33.8428	36.9212	32.0552	30.6804
Popdc3	0.474793	0.771783	0.491414	0.119177	0.149341	0.334895	1.31101	1.51681	0.933972	0.996352	0.713477	0.678261	1.08853	0.796281	1.30788	0	0	0.062312	0	1.53552	0	0	0.195954
Bves	0.182382	0.111039	0	0.274402	0	0	0.503291	1.45594	1.52871	1.37727	1.20532	1.38212	1.47177	1.04822	0.792918	0.0842496	0.0767643	0.143388	0	1.69496	0	0.12097	0
Lin28b	0.415642	0.528852	0.54258	0.244791	0.119327	0.245793	0.183047	0	0	0	0	0	0	0	0.0235135	0	0	0	0	0	0	0	0
Hace1	7.37927	8.96469	8.4919	9.0297	7.78809	7.25117	7.24192	17.7783	11.2016	15.6907	16.0269	9.00627	17.9135	8.98468	12.7247	8.16388	8.01794	8.00656	9.51141	9.01109	7.51283	6.93528	9.3589
D030045P18Rik	0.0515811	0	0	0	0	0	0.189978	0	0	0	0	0	0	0	0	0	0.0651643	0.0608958	0.0684711	0	0.0615144	0	0.127857
Snord14d	0	0	0	0	0	0	0	0	0	0	0	0	0	0	0	0	0	0	0	0	0	0	0
Snord14c	0	0	0	0	0	0	0	0	0	0	0	0	0	0	0	0	0	0	0	0	0	0	0
C130030K03Rik	0	0.0825016	0.0467252	0	0	0.081931	0.0415855	0	0	0	0	0	0	0.0487331	0	0	0	0	0	0	0	0	0
Grik2	0.0816848	0.111953	0.105531	0.0229894	0.0962256	0.166551	0.13151	0.0391113	0.0190868	0.0193274	0.0551473	0	0	0	0.0532557	0	0	0	0	0	0	0	0.0251892
Ascc3	21.7561	24.2787	18.1685	21.8819	18.1342	15.571	11.1904	10.2138	12.5245	10.1877	10.4681	12.9025	12.3838	11.124	12.6443	17.7272	18.1988	17.0754	18.1858	16.2191	15.4932	18.4122	16.2665
Sim1	0.0929516	0.0850626	0.0961153	0.0750375	0.0376535	0.0722499	0.0488719	0	0	0	0.011956	0	0	0	0	0	0	0	0	0.0644199	0	0	0
Lilr4b	81.0431	45.3975	45.4785	56.8282	86.7081	100.692	77.0476	13.5343	17.1048	14.7602	11.4249	15.1088	11.7233	26.0839	13.009	5.12468	11.5266	5.52771	6.95152	11.7316	8.24616	13.6633	5.00691
Lilrb4a	101.745	63.4223	59.0107	79.7525	113.42	154.586	107.738	42.5759	43.13	35.4908	41.6673	38.142	30.683	54.269	51.442	23.7158	31.0631	27.3341	28.3016	25.9058	24.4623	23.5485	28.9938
Fam162b	0	0	0	0	0	0	0	0	0	0	0	0	0	0	0	0	0	0	0.233302	0	0.21001	0.175192	0.217843
Gprc6a	0	0	0	0	0	0	0	0	0	0	0	0	0	0	0	0	0	0	0	0	0	0	0
Rfx6	0	0	0	0	0	0	0	0	0	0	0	0	0	0	0	0	0	0	0	0	0	0	0
4933411G06Rik	0	0	0	0	0	0	0	0	0	0	0	0	0	0	0	0	0	0	0	0	0	0	0
Vgll2	0.118478	0.0541474	0	0.0669452	0	0	0.327353	0	0	0	0	0	0	0	0	0	0	0	0	1.86782	0	0	0
Ros1	0	0.0120734	0	0	0	0	0	0	0	0	0	0	0	0	0	0	0	0	0	0	0	0	0
Dcbld1	6.5538	6.78928	6.81637	8.38268	7.55216	5.99997	6.89271	1.82544	2.43622	2.43891	2.12474	2.93692	2.08496	1.35733	2.10609	2.3746	2.85478	2.74261	3.03955	2.66215	3.50596	2.18553	2.39801
Gopc	17.2272	19.2529	21.0075	18.5675	18.9552	16.6569	16.1615	12.4392	18.1415	14.1131	13.9357	21.2752	15.6404	23.1044	19.9279	25.6683	22.6303	25.5037	25.3558	25.0676	27.2495	24.124	25.5762
Nepn	0.0535176	0.0980507	0.0554306	0.0605082	0.0505684	0.145755	0.0492273	0	0.0498824	0	0	0	0	0	0	0.074317	0.270722	0.0631971	0	0	0.191717	0.159921	0
Nus1	41.7064	51.8769	48.1946	45.6454	57.1272	55.2448	52.7192	19.3589	28.3566	25.0382	25.2081	25.1906	24.4309	23.5131	21.4773	32.7426	34.4735	33.0246	36.6941	32.5023	33.4343	28.5966	31.3011
Zfa-ps	0	0.0312811	0.132714	0	0.124602	0.059521	0.0606011	0.0308774	0.0298332	0	0.0289934	0.0328844	0.0310611	0.03632	0.0462483	0.0461156	0.0412821	0.0761197	0.0438001	0	0.0399934	0.311948	0.12612
Slc35f1	0.058975	0.0898188	0.0813693	0.155225	0.31487	0.267127	0.56016	0.150564	0.0914243	0.0556995	0.0884748	0.174789	0.0880838	0.127043	0.179388	0.0822986	0.0748878	0.02319	0	0.0237996	0.0937961	0.0392938	0.0486411
Cep85l	2.21376	2.6545	1.53998	2.62208	2.53315	1.57928	2.23762	1.00851	2.70488	1.61072	1.83226	2.79906	2.99485	2.77779	3.88253	4.48226	3.80512	3.85378	4.42738	4.22487	4.11429	3.90193	3.36961
Gm19395	0	0	0	0	0	0	0	0	0	0	0	0	0	0	0	0	0	0	0	0	0	0	0
Pln	0	0	0	0	0.0782174	0	0.0764178	0.556822	0.491606	0.666264	0.598699	0.574586	0.670055	0.492235	0.541433	0.115112	0.471844	0	0	0.151029	0.098997	0.0827058	0.102841
Gm20597	0.0177805	0.0325616	0.0184769	0	0	0	0.0492273	0.0170561	0.0165205	0	0.0159912	0.0351523	0.0319883	0.0191561	0	0	0	0.0210657	0	0.215807	0.0211624	0	0.0220622
Mcm9	4.53879	5.11821	4.54105	4.78235	4.87585	5.1206	4.24652	4.61543	5.94338	5.52414	5.43313	6.95643	5.451	4.51257	4.4741	6.78857	6.33868	7.4677	7.2558	7.6751	8.24491	6.82786	7.42941
Asf1a	43.1086	58.6835	48.9884	47.9977	40.9797	41.0586	44.9826	35.026	23.2386	33.7588	40.6556	33.532	24.3969	31.3098	31.3554	17.7639	17.8659	16.0009	42.0173	20.3556	21.3634	20.4796	17.6645
Fam184a	0.247167	0.158235	0.127917	0.223273	0.209914	0.33615	0.136486	0.165856	0.391521	0.256887	0.245248	0.36675	0.44351	0.31983	0.580674	0.171515	0.187475	0.175075	0.229548	0.299732	0.118007	0.147738	0.244943
Man1a	14.2385	14.9932	12.5792	13.5792	18.0022	27.3187	25.4665	69.5533	92.8124	64.3328	69.1369	92.4173	87.3213	65.8671	76.0427	160.585	161.885	159.037	163.332	142.289	144.929	120.226	136.263
Gm16998	0.238189	0.0726234	0.164338	0	0.299591	0.215853	0.365384	0.989105	0.665794	0.149902	0.858893	1.02071	0.569763	0.171179	0.72518	1.65271	1.60471	1.03045	0.947512	1.92562	0.947466	1.02747	1.27787
Tbc1d32	4.95108	5.13138	4.94274	4.21865	3.76662	3.8158	2.65685	1.12482	1.57105	1.3759	1.31352	1.76085	1.41583	2.10886	1.81287	1.92834	1.89164	1.70314	1.80689	2.06126	1.96416	1.67882	1.85375
Msl3l2	0.867021	0.667696	0.708517	0.875805	1.63583	1.32398	2.39383	3.32373	3.65633	4.35232	3.3737	2.66234	2.82455	1.22998	1.25026	3.73643	3.80478	3.93061	4.41755	4.2059	3.37648	3.95255	4.06761
Gja1	148.876	133.865	151.479	169.438	129.444	105.748	94.4329	42.3155	46.1306	68.9006	44.381	35.2937	39.4801	49.3363	48.2166	8.77331	10.6878	10.3539	6.71482	6.56027	11.7105	6.91983	12.4987
4930467K11Rik	0	0	0	0	0	0.122448	0	0	0	0	0	0	0	0	0	0	0	0	0	0	0	0	0
Hsf2	19.6906	24.8372	22.4112	19.1666	22.0309	20.6798	21.5722	5.20931	5.58458	5.6955	4.43076	5.78004	4.54203	5.49903	4.6633	9.61049	7.99543	7.73164	8.24496	11.1971	8.35305	8.41386	8.20437
Serinc1	123.093	125.914	123.774	127.898	119.969	116.072	108.973	85.2971	77.1947	74.5955	83.0061	75.9267	82.8502	86.9568	105.799	77.2761	79.8577	74.8701	71.0496	82.0107	74.5498	75.2134	73.0937
Pkib	1.11683	0.780198	0.770521	0.818608	1.7528	2.01636	3.324	5.93581	6.69964	6.39007	6.08548	16.7382	5.73055	15.6691	12.9805	8.03245	7.58107	7.06055	8.98366	6.31745	8.60718	6.06309	6.76372
Fabp7	0	0.117258	0.530499	0.868081	0.36271	1.04574	0	3.07053	2.26861	4.11476	3.58188	4.30883	2.874	2.90161	3.84593	1.95636	3.07603	4.99027	2.37933	2.17578	1.07067	1.53109	2.53855
Smpdl3a	18.4307	13.1123	12.9237	18.5904	28.5975	44.8362	43.807	66.3272	74.7851	68.4305	68.2387	77.2312	77.9749	75.2214	75.2311	73.5526	64.1282	67.4897	68.3329	86.49	69.3657	79.7605	76.8865
Gm4981	0.107739	0.197016	0.111572	0.060876	0.0507503	0	0.198331	0	0	0	0	0	0	0	0	0	0	0.0635511	0	0	0	0	0
Gcc2	12.5393	13.3301	12.7606	12.2764	11.1063	10.5791	9.70364	8.15016	11.5283	9.19209	9.33035	12.9628	10.1579	14.0358	13.3267	15.7155	13.7367	14.512	15.5337	15.5515	15.0353	14.1556	14.0562
Lims1	55.6745	61.445	58.7692	61.0858	57.1702	54.0573	51.432	58.7311	66.854	60.4935	60.1581	60.1956	58.5471	48.7638	51.2324	60.8751	61.8015	59.7669	64.9003	65.4606	59.506	56.1622	58.3362
Ranbp2	37.8954	45.7866	37.6209	37.1494	36.241	32.3366	29.6002	35.8319	39.8171	37.2438	37.8709	40.1825	40.2409	42.7871	49.9387	49.0851	43.9774	44.615	49.2116	48.0036	48.0756	47.4007	47.4996
Ccdc138	4.79194	5.50383	5.57433	3.75555	4.70687	3.55441	3.20706	2.08731	1.51267	1.5707	1.53516	2.03624	1.88268	2.64707	1.96345	1.53884	1.55081	1.86901	1.62793	2.11315	1.89045	2.36552	1.86296
Edar	0.0529895	0	0	0	0	0.0480471	0.512888	0.254371	0.247166	0.275606	0.23927	0.57734	0.571309	0.286116	0.173159	0.0736076	0.268163	0.219154	0.105657	0.225291	0.158359	0.105699	0.131331
BB019430	0	0	0	0	0	0	0	0	0	0	0	0	0	0	0	0	0	0	0	0	0	0	0
Sh3rf3	0.270229	0.185308	0.332228	0.34337	0.302683	0.71981	0.715129	0.291424	0.629545	0.318979	0.472114	1.3029	0.66681	0.892368	0.947702	0.398545	0.597567	0.478315	0.492885	0.819385	0.544304	0.35313	0.564585
2019-09-10	26.788	31.1655	29.2078	26.226	28.6559	25.5012	24.3058	4.60573	6.61575	7.73325	6.4473	5.60055	4.96623	5.26134	7.5567	6.40279	7.28544	7.03169	5.45534	7.32007	6.42351	5.9797	6.61606
Sowahc	10.1513	9.81586	8.53507	9.87166	10.9841	11.4201	11.0946	7.44645	8.14655	8.15496	7.25897	8.51819	5.92155	7.4436	8.30228	6.33788	6.45263	6.28236	6.91702	8.74035	9.19524	6.52895	7.79735
P4ha1	151.71	146.783	150.358	186.065	147.886	111.938	71.7103	13.1252	17.792	17.87	14.9606	19.5157	20.9746	16.1095	17.7833	12.403	11.9612	12.3693	12.46	13.7379	13.5481	13.2264	13.9947
Pla2g12b	0	0	0	0	0	0	0	0	0.0853294	0	0.0826462	0	0	0	0	0	0	0	0	0	0	0	0
Oit3	0.215831	0.361653	0.260453	0.162397	0.101683	0.228224	0.231564	1.51623	1.87596	1.29022	1.68565	3.84002	3.25756	2.51972	2.01718	0.349237	0.317975	0.297044	0.0952875	0.348762	0.128768	0.322244	0.356123
Mcu	22.2813	19.4629	18.1951	21.3362	18.6996	18.9895	16.366	10.1019	13.6854	11.3347	11.3119	15.0802	11.0415	12.4225	10.7362	13.0715	13.6596	13.0795	12.8057	14.2674	13.5127	13.2022	13.1338
Micu1	27.2935	31.1653	29.5769	32.4951	30.2376	31.3891	31.1731	33.578	32.7585	32.4605	29.4972	34.5647	32.655	23.5752	25.3966	32.761	32.6465	34.1091	36.5214	36.7516	36.821	30.5111	38.0436
Dnajb12	38.3621	40.8758	32.4973	40.1383	33.5918	32.1804	34.4723	19.9127	22.692	22.1282	24.7687	29.9611	24.644	23.7459	29.6014	23.683	25.5918	25.7425	30.9209	30.3069	25.2783	29.1323	26.5105
Ddit4	178.688	315.189	262.711	242.564	181.939	50.1379	124.422	38.4364	55.2751	50.2554	45.249	53.7172	50.4073	29.4434	20.4206	36.305	44.8194	53.2036	47.893	53.2781	55.9319	44.1045	58.3141
Anapc16	37.6269	43.6049	43.5466	38.9897	40.6183	33.7753	43.888	40.2104	44.7043	43.3686	38.4238	41.8536	43.4375	42.0664	38.9244	40.1789	45.2991	48.1201	48.3312	41.971	45.5998	40.601	45.6667
Ascc1	18.3608	20.9799	22.3439	18.1179	16.9426	14.6312	18.5329	22.0783	25.4902	24.4532	21.4109	23.5397	21.5728	18.9281	16.3574	26.6351	22.1949	27.0289	29.5708	26.2644	24.866	27.7993	25.4602
Spock2	0.174636	0.182565	0.154921	0.112556	0.329422	0.474913	0.826556	2.70133	4.57908	2.80339	3.17089	4.71235	5.72869	2.17889	3.3196	2.90794	2.74185	2.6194	2.74546	5.98944	4.91273	3.89918	6.36278
Mir6906	0	0	0	0	0	0	0	0	0	0	0	0	0	0	0	0	0	0	0	0	0	0	0
Chst3	1.53388	1.00813	1.62063	0.883897	1.74825	0.825585	1.2058	43.1045	61.8057	39.1539	42.855	63.4983	71.522	50.0929	48.406	69.3825	84.6121	95.363	103.023	79.375	118.497	76.0509	99.8543
Psap	708.82	529.715	645.927	836.665	1279.42	1773.22	2042.32	1215.33	1261.09	1284.18	1169.18	1073	1195.51	702.838	758.764	885.827	1139.58	1094.07	1038.43	1082.86	1057.74	974.605	1163.21
Cdh23	0.0616157	0.0556108	0.00906077	0.0496572	0.0913142	0.103803	0.153902	0.371264	0.336345	0.216254	0.333424	0.365778	0.42033	0.311248	0.260361	0.195459	0.211358	0.259692	0.280321	0.352341	0.514892	0.29805	0.375926
4632428N05Rik	16.4829	11.3695	13.2783	14.5163	26.9519	42.5145	52.0037	49.0164	55.8415	61.6546	51.2267	51.7357	60.0316	39.6282	43.6471	45.4043	50.4786	49.2456	48.4204	56.7881	47.0428	58.0698	53.4392
Gm17455	0.227978	0.10427	0	0.771893	0.215007	0	0	0.764435	0.424722	0.430378	0.205495	0.225331	0.306593	0.614221	0.148711	0.474458	0.287951	0.537795	0.302131	0.138145	0.679887	0.907533	0.282119
Slc29a3	26.525	19.8523	17.1675	20.2465	25.3854	31.1732	36.1547	15.4315	19.0301	16.4728	16.4662	29.4895	22.201	34.4238	45.8611	24.0926	22.0128	25.0246	22.5637	24.4314	22.8636	24.1017	24.5259
Unc5b	27.3855	40.5959	33.2498	34.9068	38.9899	26.5516	46.668	3.36578	3.72177	3.8352	3.57157	2.91327	3.37438	1.52529	2.06311	2.33309	3.80597	3.35847	2.47211	3.06818	3.17831	2.33652	2.5759
Mir6408	0	0	0	0	0	0	0	0	0	0	0	0	0	0	0	0	0	0	0	0	0	0	0
Pldi	0.343463	0.314092	0.237001	0.258585	0.323965	0	0.210771	0	0	0	0	0	0	0	0	0	0	0.135068	0	0	0	0	0
Gm20611	0	0	0	0	0	0	0	0	0	0	0	0	0	0	0	0	0	0	0	0	0	0	0
Pcbd1	0.23766	0.108661	0	0.134074	0.224102	0.538558	1.53067	2.39094	5.97707	1.90718	3.21334	1.52726	1.91822	1.28085	1.08505	0.494678	0.45018	1.54204	0.630185	0.576379	0.850621	0.827916	1.76498
Sgpl1	60.7564	69.6279	65.3083	79.4985	76.3673	82.8235	88.8931	41.1085	45.7011	38.0685	39.5267	43.0962	48.1874	26.9404	29.0801	55.6837	50.2978	55.2245	56.7563	61.756	54.2715	45.7464	56.8573
Tbata	0	0.0625622	0	0	0	0	0.0982769	0.131302	0.446696	0.258714	0.308765	0.203138	0.122854	0.664487	0.357374	0	0.0864877	0.0807223	0.127288	0.582284	0	0	0.518549
Adamts14	19.3702	24.4574	22.7946	23.7372	24.9119	24.9667	25.5861	2.92247	3.41975	2.9507	1.79894	3.05258	3.27564	1.62352	1.89104	1.489	2.66321	2.48752	1.74735	2.19135	2.15659	2.28625	2.21387
Prf1	13.8361	5.3037	11.4658	14.9218	12.9164	19.5691	27.3602	7.56378	11.6054	9.42844	5.91525	10.1551	8.82816	8.71388	8.93263	13.2625	10.3906	13.1834	13.4291	16.3746	8.56755	14.2947	14.9505
Pald1	10.9908	16.2235	14.8042	11.8401	15.9925	16.4683	23.9085	6.9852	7.83378	9.70952	8.17809	6.68801	8.91578	3.67046	4.08418	5.9615	11.2859	9.43602	7.05986	7.70301	7.2804	5.30021	7.49612
Nodal	0	0	0	0	0.13206	0	0.0430072	0.0446987	0.0434667	0.220211	0.0841407	0	0.209238	0.0502656	0.0608859	0.323696	0.176728	0.110108	0	0.113093	0.0555961	0.0465006	0.230872
Eif4ebp2	42.3553	38.1584	31.1264	41.5415	38.7869	40.7481	42.5207	51.511	65.9989	52.7703	57.0138	95.1043	74.3319	110.848	109.467	69.7367	75.7498	95.3028	99.1736	96.4481	98.2708	101.105	91.8861
Lrrc20	5.92444	7.56307	7.25004	6.77232	6.0804	6.48564	5.89768	7.24868	8.05336	9.35919	7.99471	7.03726	7.58695	5.46302	5.34737	6.72206	6.87194	7.12215	6.62078	9.44342	7.02538	6.89941	7.65716
Npffr1	0	0	0	0.0844172	0	0	0	0	0	0	0.0674022	0	0	0	0	0	0	0	0	0	0	0	0
Ppa1	133.111	179.224	149.423	133.423	174.133	167.683	145.283	34.0457	36.0552	36.1167	34.6177	32.9618	30.1718	23.0615	21.4988	45.3157	59.9642	46.9117	53.6243	41.0648	49.9725	38.6032	44.7288
1700022H01Rik	0	0	0.147815	0	0.134607	0	0.131332	0	0	0	0	0	0	0.153862	0	0	0.180311	0	0	0.173218	0	0	0
Sar1a	63.2948	69.2174	82.1581	70.5056	87.9969	88.1953	96.7801	57.2255	68.3246	63.5468	58.3008	54.1219	59.8588	40.7461	39.1745	69.7431	79.0831	78.6933	75.4032	71.4572	77.8441	60.4561	69.2311
Tysnd1	22.942	18.9132	22.8362	20.6629	27.4347	25.2308	28.2654	23.9079	28.7315	23.5579	25.5428	28.7597	26.4262	20.6785	18.9732	28.0103	33.0982	31.0627	32.2503	27.0605	33.5116	27.5819	35.5402
Aifm2	10.5225	11.5581	12.2328	11.1046	12.7181	13.1233	12.1543	2.99849	3.26144	5.53784	3.74165	2.81947	4.40265	1.29649	2.82286	3.1238	2.58406	2.84086	2.33875	3.54327	8.08727	2.98719	3.59041
H2afy2	0.767027	0.748002	0.476312	0.57731	0.482219	1.62231	3.3878	1.91102	2.1435	1.40025	1.10623	2.57859	1.69445	2.42547	1.6011	1.27722	2.19597	2.23208	1.08481	2.10814	1.46433	1.32346	2.65859
Mir5108	0	0	0	0	0	0	0	0	0	0	0	0	0	0	0	0	0	0	0	0	0	0	0
Col13a1	2.31499	1.52326	1.27561	1.08032	2.17353	2.65353	1.92271	1.60606	1.03855	2.1493	1.39213	1.68958	1.60637	1.45249	1.08723	0.299751	0.415039	0.571606	0.348613	0.0773039	0.470594	0.457971	0.528799
2010107G23Rik	0.0563343	0	0.0584509	0	0	0.0510949	0.674965	0.486539	0.735886	0.532798	0.559543	0.111613	0.506096	0.364886	0.294463	0.861297	1.14038	1.26483	0.224364	0.273606	0.538565	0.449391	1.11753
Neurog3	0	0	0	0	0	0	0	0	0	0	0	0	0	0	0	0	0	0	0	0	0	0	0
Tspan15	4.57822	3.5172	4.59825	4.80148	5.41719	8.91489	5.31015	11.1632	11.7357	14.4788	13.4325	12.9775	14.6284	12.4711	12.8793	4.47374	7.28902	6.48859	4.02335	4.5663	6.65952	5.25885	6.27123
Mir7662	0	0	0	0	0	0	0	0	0	0	0	0	0	0	0	0	0	0	0	0	0	0	0
Tacr2	1.90304	1.22582	1.34295	2.14832	1.55034	2.47012	0.437892	0	0	0	0	0.0427659	0	0	0.05637	0	0	0	0	0	0	0	0
Hk1	95.4448	82.5345	74.0907	92.1793	82.0451	68.8144	56.5163	57.2681	47.7766	64.4236	61.9389	57.0074	64.6917	54.9074	61.9672	35.8804	34.4713	42.0974	37.8812	43.7298	36.0432	45.6272	47.1334
Hk1os	3.15595	2.88554	3.62928	2.96895	1.48849	0.953771	1.29075	1.68017	2.45017	2.4835	3.16133	4.68109	2.20179	4.53647	7.54876	3.16317	2.65775	3.30997	2.09239	1.70086	1.0461	2.61827	3.03868
Hkdc1	0.0561583	0.128234	0.0580955	0.0632669	0.132242	0.177846	0.0257688	0	0.0522883	0	0.0505143	0	0	0	0	0	0	0	0	0.0339994	0	0	0.0347437
Supv3l1	26.6953	29.7388	24.5254	27.3626	27.0961	25.2581	19.7373	13.6272	15.7983	14.8168	14.7721	18.0782	14.7344	12.2906	11.3554	18.5997	18.4275	19.6708	20.0481	19.5727	17.5058	19.9007	17.7049
4930507D05Rik	0.177981	0.122015	0.184236	0.100418	0.167894	0.040338	0.122802	0	0.165847	0.0420029	0.080255	0.0440618	0.159633	0	0	0.0617239	0.168711	0.15755	0	0.0540411	0	0.132981	0.0550687
Vps26a	66.249	60.3398	55.6802	64.1819	55.9458	59.6555	52.5332	39.2043	40.2607	40.843	41.3631	51.5238	39.729	64.7968	64.7813	45.1062	42.6103	43.6527	45.2646	46.3075	45.6642	43.4247	43.3863
Srgn	131.914	82.2483	83.8347	103.08	195.925	222.188	209.159	348.117	391.77	357.471	360.246	554.971	351.909	882.011	831.536	561.182	522.792	509.927	583.993	590.877	518.104	530.166	598.178
Kif1bp	24.2741	22.2681	21.6298	25.4283	23.3983	19.3761	18.1416	12.4559	14.2437	15.6683	13.3917	17.395	16.6199	14.2312	14.4837	14.5287	13.8237	16.5943	16.8162	17.0072	19.2352	14.9847	16.9709
Ddx21	144.174	173.08	137.591	139.088	151.309	145.134	121.835	58.431	72.0711	61.6892	62.6162	78.9123	64.4373	67.7492	68.3431	97.2446	81.9387	91.8916	101.433	91.2776	89.69	89.3085	87.2354
Ddx50	35.7607	40.034	42.9381	43.0092	42.9546	39.2	44.2011	39.2351	46.4896	42.0079	39.9655	44.5669	39.6594	40.4424	34.865	57.0329	58.3122	56.7637	57.5959	58.907	56.1096	55.1073	56.6638
Stox1	0.063024	0	0.065202	0.0354957	0.0594816	0.142707	0.347612	0.57329	0.615911	0.832449	0.397389	0.560331	0.593098	0.611003	0.328566	0.305782	0.636291	0.520093	0.125322	0.610915	0.413205	0.564184	0.46765
Mir7215	0	0	0	0	0	0	0	0	0	0	0	0	0	0	0	0	0	0	0	0	0	0	0
Ccar1	84.9268	78.3273	69.2016	72.8049	64.2501	60.1012	59.3477	42.7984	48.1614	49.6085	46.4316	63.6577	41.0823	86.5694	78.418	55.0581	58.2523	53.6048	61.356	54.0964	57.6398	58.1724	56.2097
Snord98	0	0	0	0	0	0	0	0	0	0	0	0	0	0	0	0	0	0	0	0	0	0	0
Tet1	0.0837973	0.0766478	0.108374	0.134074	0.0723965	0.0880266	0.244182	0.629016	0.859389	0.560495	0.654743	1.05635	0.815007	0.957039	0.783419	1.87016	1.06873	1.59568	1.37121	1.90057	1.07623	1.83034	1.15905
Slc25a16	8.70577	9.15384	9.5895	8.21348	9.12105	8.08966	8.55524	9.26659	10.6596	9.8649	9.55841	8.94666	10.8488	6.90493	6.93663	11.3047	12.097	12.7663	11.8739	13.1964	13.3944	12.6597	10.8159
Dna2	10.4484	17.0917	11.9908	10.2708	12.8726	14.713	13.4961	11.8293	11.5881	15.0567	13.8623	9.74577	12.326	9.57836	8.68597	6.11546	7.09302	6.68101	9.58221	8.44688	10.0087	7.94868	7.12714
Rufy2	4.99457	4.87638	4.77325	4.84875	4.7729	4.87463	4.24421	3.93789	5.55924	3.77707	3.95088	6.42995	5.26417	8.69519	8.0279	8.82688	7.97956	10.2514	8.89803	10.0987	9.39019	10.2802	9.38948
Hnrnph3	21.9825	17.7514	19.581	34.9274	33.5878	29.7433	31.3964	48.5304	57.8443	53.0457	54.0452	58.5381	51.6009	99.5548	93.837	53.4462	60.6555	65.1838	70.2324	60.7823	71.8819	59.4833	65.5299
Pbld2	0.183087	0.201955	0.188855	0.149523	0.0833106	0.280215	0.203307	0.60799	0.658416	0.470707	0.73186	0.552717	0.71317	0.142828	0.251018	0.804185	1.0602	0.696053	0.74478	1.15813	0.400292	0.547883	0.874845
Pbld1	1.07035	1.54448	1.2447	0.820631	1.29131	0.885465	0.947759	1.06218	1.16045	1.16832	0.861732	0.29029	0.554464	0.166582	0.452829	0.631429	0.525579	1.26058	0.294444	0.271279	0.945134	0.646032	0.636851
Atoh7	0	0	0	0	0	0	0	0	0	0	0	0	0	0	0	0	0	0	0.287829	0	0	0	0
Mypn	0.335013	0.425496	0.154211	0.231182	0.0176444	0	0.83953	0.107042	0.034645	0.0703092	0.0671033	0.0184671	0.0500687	0.0401512	0.12146	0	0.023541	0.0439016	0.0246711	5.19224	0.0444769	0.0370632	0
Herc4	22.1612	28.2715	27.5078	23.7836	26.6949	27.4833	24.7498	34.7085	42.0112	39.2887	39.3007	37.3393	42.2175	34.724	32.6647	54.0711	45.4231	52.5508	52.2909	48.3656	50.0412	45.8587	55.429
Sirt1	12.7831	14.9246	13.7241	15.1787	15.1867	13.2364	13.8572	15.0542	17.0842	15.5543	15.6717	17.7579	16.1266	16.9453	14.889	23.1053	19.2221	20.6316	24.8893	26.8626	23.1671	22.9464	22.7277
Dnajc12	6.89497	9.55958	9.72328	7.75203	9.83556	8.65439	8.9942	2.46857	3.1057	3.36252	1.77592	2.0228	2.99021	2.19345	2.21213	5.8879	5.56865	4.73783	3.25998	3.58318	4.75473	4.5574	4.22066
Ctnna3	0.135378	0	0	0.0610599	0	0.0623895	0.0632668	0.0519034	0.0503636	0.0973981	0.124044	0.170092	0.185131	0.0875051	0.179388	0.0477119	0.136811	0	0.143557	0.131345	0.0968449	0.0684639	0.042561
Lrrtm3	0.0253504	0	0	0	0	0	0.0232808	0.0242608	0	0	0.0228659	0	0	0	0.0330123	0	0	0	0	0.0307784	0	0	0
1700023F02Rik	0	0	0	0	0	0	0	0	0	0	0	0	0	0	0	0	0	0	0	0	0	0	0
4930407I19Rik	0	0	0	0	0	0	0	0	0	0	0	0	0	0	0	0	0	0	0	0	0	0	0
Gm31763	0	0.17415	0	0	0	0	0.0876139	0.273926	0.355111	0.449857	0.343587	0.942146	0.427284	0.205507	0.248682	0.396594	0	0.224819	0.505399	0.346615	0.227406	0.0948886	0.353864
Reep3	22.529	19.9456	18.191	22.0689	21.1993	21.9453	24.1415	20.3269	24.9526	23.9436	20.8968	30.3133	23.2564	31.0678	35.8146	23.5401	26.7559	27.8333	26.4009	28.2242	27.9677	28.5242	28.4299
Jmjd1c	25.7057	27.2627	22.8593	27.6576	21.8932	19.955	16.438	23.3655	30.3707	25.0684	24.0702	33.7996	28.8102	34.5061	41.5139	44.6621	40.675	43.0905	44.9013	41.082	42.0395	44.3859	41.7681
Nrbf2	26.1101	22.4022	24.6899	24.6226	24.0657	23.5149	24.8193	26.9846	28.4713	28.6633	24.4788	31.0683	24.5939	25.8393	24.8597	34.5079	31.322	35.7513	34.02	32.4896	32.0024	29.5823	34.7602
Egr2	4.41362	2.62011	3.30665	3.19774	6.77308	4.35956	12.1245	4.10346	4.57218	2.73704	4.00871	7.84916	4.63846	4.4741	5.24272	15.0841	12.191	15.7005	21.8818	24.2448	16.2726	21.1169	16.2286
Ado	18.0381	20.1487	21.2612	20.8098	22.7758	20.3761	21.0275	9.74843	12.2403	10.8713	11.1912	11.384	9.83402	8.66914	7.6249	12.2265	15.4866	15.8131	15.4119	14.2007	14.1056	12.0297	15.6121
Zfp365	4.08353	5.85213	5.05733	5.51636	5.10687	4.24267	4.45463	0.483598	0.897723	0.541625	0.475701	0.975516	0.761384	1.23657	1.10747	2.10127	1.50697	2.27368	2.61621	2.86543	2.57338	3.58569	1.90274
Rtkn2	2.38435	2.2709	2.10796	2.07493	2.29595	2.47676	2.14858	0.285689	0.300738	0.304826	0.223877	0.466699	0.601597	0.481968	0.421218	0.275807	0.282322	0.380953	0.493958	0.39153	0.770634	0.618235	0.614963
Arid5b	13.7341	10.5904	8.99646	11.6775	10.3925	12.2343	12.7989	7.55966	10.6492	7.61303	7.95406	16.9543	10.4285	12.6979	15.5654	16.5564	17.3492	16.256	17.722	20.9238	17.6862	19.9033	16.8138
4930545H06Rik	0	0	0	0	0	0	0	0	0	0	0	0	0	0	0	0	0	0	0	0	0	0	0
1700040L02Rik	0	0	0.0817246	0	0	0.143066	0.0725081	0.378027	0.881844	0.446966	0.924501	0.93599	0.778383	0.425266	1.44086	0.875841	0.199246	0.744557	0.627682	0.478318	0.847213	1.02095	0.292889
Tmem26	1.41118	1.94418	1.54051	1.09117	2.60755	2.96171	3.48679	11.2633	11.3639	11.5365	11.2581	11.6983	12.9528	11.1286	15.2081	4.641	5.98267	5.15472	5.22919	5.76666	5.25957	4.19535	6.50923
Rhobtb1	6.91856	5.73176	4.83632	4.78861	5.50268	4.13348	4.19587	7.848	9.74664	8.12087	6.78984	12.5204	11.4765	11.4941	12.5191	3.39978	10.2627	6.85166	4.18103	5.91411	6.52376	5.44503	7.526
Cdk1	185.457	219.018	220.792	176.573	201.953	183.04	178.856	90.1921	53.8756	90.1107	84.992	49.1733	96.7749	38.425	46.1865	41.8903	41.1219	16.1562	65.4316	48.1793	50.7718	37.3412	42.6763
Ank3	3.30207	2.7328	2.58427	3.82323	3.03392	2.30232	5.41003	1.83162	1.49342	1.78375	1.62707	2.40963	2.28307	2.43604	2.51781	0.843206	1.0254	0.718181	0.252968	1.33546	1.00288	0.456769	0.520286
Ccdc6	39.7708	38.9179	35.7641	42.7822	38.8507	37.0113	31.672	20.8224	22.0549	24.2136	23.9	25.7765	23.9814	21.8596	27.4354	23.9037	24.7135	29.9575	29.6217	27.7158	27.8246	27.4398	28.898
Mrln	0.656823	0.600561	0	0.494365	0	0.397106	0.604589	0	0.815922	0	0	0	0.196411	0	0	0	0.276522	0.775005	0.290332	2.92091	0	0.436007	0.813175
Slc16a9	0.52074	0.526291	0.397075	0.74265	0.723965	0.894608	2.29538	11.4787	12.9465	11.2329	11.5645	15.1064	13.5223	13.076	13.6277	7.49343	7.44426	6.98549	6.72394	8.94113	6.99973	6.13962	8.75436
Fam13c	1.16225	1.00758	0.67867	0.997005	1.208	1.35088	2.05653	1.39977	1.55453	1.4354	1.22325	1.23778	1.84914	1.05956	1.20526	2.33487	2.98903	2.63587	1.38319	2.9626	2.96184	2.62033	1.91855
Phyhipl	0.0359131	0	0.0371314	0.0809228	0.101501	0.0324497	0.0330552	0.0344062	0.100246	0.0339371	0.0322813	0	0	0	0	0	0.0453762	0	0	0	0	0	0
D630013N20Rik	0	0	0	0	0	0	0	0	0	0	0	0	0	0	0	0	0	0	0	0	0	0	0
Bicc1	3.30683	2.6203	2.54235	3.91078	3.92124	8.25119	9.65086	2.89733	4.66505	5.08524	3.69098	5.97913	5.14131	5.16066	5.91667	3.67116	4.09768	3.8644	2.71453	4.50653	4.47226	3.41736	3.85967
C730027H18Rik	0	0	0	0	0	0	0	0	0	0	0	0	0	0	0	0	0	0	0	0	0	0	0
Tfam	15.9968	22.5672	21.4166	17.3338	20.5537	20.2183	20.6856	19.7246	24.3665	25.4023	21.1607	19.6666	23.3223	18.2984	16.596	29.4948	29.2852	32.9314	33.9295	28.0422	31.3309	27.3356	28.832
Ube2d1	44.2446	37.6743	36.6825	44.779	37.877	35.8225	43.0206	29.6923	39.5468	33.6396	31.5628	54.7566	35.3287	126.865	108.874	50.2901	49.2257	49.0383	52.9404	53.3794	51.2586	56.0634	49.6039
Cisd1	37.3285	59.9483	68.9905	41.7464	55.8396	72.8105	72.1212	23.955	31.1569	33.3674	25.2385	16.1114	33.7304	10.2557	9.7707	25.5606	26.2073	23.7621	28.9865	33.8552	37.3133	25.6427	25.558
Ipmk	10.9973	13.5826	11.7179	11.4991	11.6147	12.4705	12.5592	10.9882	11.3036	11.8827	11.2309	12.0153	11.7728	10.0095	10.3023	10.558	10.9087	9.78493	10.1602	11.3902	11.4026	9.06366	10.088
1700049L16Rik	0	0	0	0	0	0	0	0	0	0	0	0	0	0	0	0	0	0	0	0	0	0	0
Zwint	97.8605	105.822	90.4132	83.5861	82.9997	77.4686	82.0335	48.4869	49.6771	51.101	51.4887	56.8874	49.8296	56.892	64.1556	44.6475	45.8868	47.3557	52.0408	51.435	49.1868	44.8435	48.3444
A330049N07Rik	0.098233	0.0898188	0.152434	0.0553585	0.0463847	0	0.0451398	0	0	0	0.0442374	0	0	0	0	0	0	0	0	0	0.058645	0.0489028	0
Pcdh15	0.0584469	0.0493912	0.0332228	0.0483698	0.020191	0.0971699	0.0712641	1.54431	1.76048	1.54817	1.48016	3.06133	1.76801	2.50562	2.6768	4.24015	3.80256	4.75394	5.08117	4.26675	6.37114	3.6835	5.13789
Rsph14	0	0	0	0	0	0	0	0.0788108	0	0	0	0	0	0	0	0	0	0	0	0	0	0	0
Gnaz	0.40103	0.440131	0.332051	0.543286	0.378354	0.618158	0.369116	3.49752	3.9606	2.57527	2.60328	4.79869	2.62613	4.06431	3.92441	1.11316	2.07724	1.94017	2.87185	2.62636	2.77604	2.67507	1.98595
Rab36	0.633761	0.340799	1.11874	0.883714	0.878945	1.04753	1.20065	1.71458	1.77107	1.47832	0.907315	1.17946	1.47115	1.0047	0.778124	0.724192	1.13014	1.01151	1.08749	0.723292	1.33449	0.705058	0.876756
Bcr	14.0582	11.72	13.3748	15.921	13.6833	12.2029	13.597	8.48995	10.2159	9.29665	8.66021	11.1975	10.6268	8.26241	8.43978	9.64064	10.908	13.1675	11.4899	10.87	12.0518	11.4817	11.0042
Specc1l	17.5441	17.6422	16.9738	19.9454	18.5106	18.8112	18.2799	22.3882	28.5167	23.823	23.9498	29.1717	28.0777	22.5976	25.2644	30.2375	29.2439	30.7216	30.381	30.3981	29.1677	28.4642	29.2575
Adora2a	0.675132	0.823004	0.659838	0.762145	1.94561	3.36599	3.07164	10.6743	11.3554	11.8638	9.94041	9.9387	10.4285	6.26696	5.77372	19.9856	17.4342	19.2489	21.0861	19.7379	17.8573	18.069	19.3142
Gm5779	0	0.0984166	0	0	0	0	0.0991655	0.103219	0	0	0.0971429	0	0	0.116009	0	0.149344	0.135958	0.254028	0.142842	0.130629	0	0	0
Upb1	0.160553	0.0879895	0.0664457	0.0724627	0.0907685	0.261928	0.531726	1.10762	1.19638	1.45519	0.578822	1.30161	0.892737	2.42271	1.17271	1.38116	2.51429	2.53797	1.74539	1.16797	1.03445	3.38785	1.98716
4933407G14Rik	0.0774597	0	0	0	0	0	0	0	0	0	0	0	0	0	0	0	0	0	0	0	0	0	0
Gucd1	11.8468	15.0356	12.5042	12.2753	12.1559	11.8352	14.4536	47.1486	38.5193	48.1376	44.8991	34.1805	52.3493	25.5432	29.3798	36.4201	34.2118	42.6462	37.6484	38.6213	40.049	33.2762	43.2077
Snrpd3	352.925	330.516	307.753	309.602	331.389	316.386	321.972	145.869	170.135	183.929	164.589	200.343	140.481	236.497	191.359	193.43	181.596	173.475	204.461	188.744	190.202	186.842	185.755
Lrrc75b	0.594327	0.601658	0.659127	0.718925	0.240291	0.192368	0.878983	0.711944	1.22605	0.561256	0.727227	1.25933	0.837723	1.3043	1.19078	2.03246	1.93054	3.13047	2.13905	2.49681	2.0011	2.68365	1.83933
Ggt1	1.42438	1.76162	0.903768	1.81359	0.91005	0.74975	1.69132	4.09596	7.44723	2.60281	4.51371	1.81658	3.46061	1.08899	3.35729	5.48492	5.05075	6.93433	6.27235	5.23877	4.60677	6.35256	5.11583
Ggt5	2.26622	1.76985	1.93012	1.99879	2.38254	2.82492	4.5186	7.1487	9.5447	8.89427	8.34248	7.11955	7.64413	4.60635	4.95869	7.56757	10.4072	10.8626	8.95256	11.193	9.85971	10.6694	9.52689
Susd2	3.4408	1.67345	2.02517	1.90408	1.35844	3.21109	20.0232	9.40745	9.74263	9.84299	10.361	12.1748	11.5204	14.3484	11.6206	21.1514	23.5226	21.7322	17.8492	21.8448	17.1894	19.6051	17.0381
Cabin1	29.0363	31.4679	25.7974	28.3901	29.204	25.2789	23.9499	26.2327	26.7583	24.9709	25.9645	30.8734	29.4036	18.9823	21.3667	27.3235	30.2627	34.5221	34.1803	32.7978	31.0727	31.6039	34.3896
Ddt	50.5803	51.5802	71.5647	58.2861	54.8555	52.0454	57.5536	41.6465	57.4547	40.2062	39.1647	57.2833	40.3143	21.8206	17.7837	61.206	67.4562	61.4927	80.6683	62.6972	76.6884	54.7097	64.03
Gstt3	2.0856	2.33602	3.39974	2.53104	2.16407	4.15966	6.76564	3.99744	5.10052	4.382	4.37158	4.22783	3.64806	2.75434	2.58508	6.65696	6.71824	8.4284	5.0472	5.88029	7.90218	5.76178	6.26116
Gstt1	3.67282	3.96099	3.80126	3.72098	3.90869	5.9763	9.18649	23.1041	20.8813	24.7222	21.1405	21.7907	24.0752	16.7084	19.941	19.7345	20.1049	21.3344	17.1085	18.615	19.5548	13.9694	22.7342
Gstt4	0.304205	0.278237	0.524814	0.34337	0.19136	0.0919707	0.0933008	0	0.0944718	0.095724	0.182778	0.100273	0.0910199	0	0	0.281482	0.128111	0	0.134439	0.122935	0.242112	0.100894	0
Gstt2	1.0693	2.08559	1.32803	1.52907	3.5638	4.9761	7.21597	18.6496	28.0074	15.482	16.0021	32.8029	18.3513	10.2211	7.90535	26.7098	28.095	30.9517	30.3427	31.3514	36.4257	28.7289	29.0334
Mif	1358.92	1498.6	1475.63	1544.78	1348.17	1127.92	1106.68	190.958	222.908	207	180.32	236.284	168.566	116.497	111.546	273.148	258.925	281.865	329.364	272.156	294.045	269.981	284.892
Derl3	0.365469	0	0.0756841	0.577678	0.344702	0.265155	0.336416	26.9701	35.072	16.6353	15.5526	37.8684	18.6871	19.9458	21.9681	20.1871	78.8581	31.1356	25.396	23.9338	24.2505	22.7776	17.8271
Smarcb1	106.443	115.951	112.975	114.949	107.253	93.6483	88.0765	56.2028	58.8461	59.1276	51.0661	67.8977	60.0115	40.9291	36.1019	64.0714	63.0484	73.2472	73.8755	63.1961	80.017	68.7177	75.0613
Mmp11	28.4775	29.8264	34.2506	34.7519	20.1341	13.5737	16.7693	2.57694	3.10169	2.43313	2.0394	2.95441	3.02467	1.7947	1.44787	4.50602	4.25018	4.07931	3.28286	5.07253	5.76927	3.16513	4.38569
Chchd10	3.3996	2.82573	2.34567	4.07042	3.20673	2.80179	8.15289	66.3833	68.5086	76.0924	73.2197	90.9556	81.4061	33.8732	26.7463	46.4625	74.7353	77.4127	82.0899	88.6701	106.983	81.2957	73.6329
Gm867	2.86302	3.05402	2.05768	2.42401	1.42538	0.360532	0.365917	28.2072	7.40906	26.1648	21.5252	9.98714	26.1481	15.8611	28.9027	0	0	0.281466	0	0	0.189744	0.0791024	2.16592
Vpreb3	0	0	0	0.18318	0	0.14701	0.149281	53.9245	50.3278	62.4501	48.7018	66.5285	68.3034	69.8203	56.7339	56.4499	51.0267	49.5748	78.1544	49.3777	76.4682	53.7795	53.2197
Gm5134	0	0.031464	0.0357101	0	0.0325603	0.0623895	0.0316334	1.32008	1.18707	1.1706	1.30396	1.15776	1.23549	1.0024	0.943497	1.24246	1.65299	1.99097	1.68961	1.08565	1.68492	1.23407	1.74778
Mir6409	0	0	0	0	0	0	0	0	0	0	0	0	0	0	0	0	0	0	0	0	0	0	0
Zfp280b	8.19506	9.50817	9.5394	8.88974	8.52387	8.44661	7.39405	8.92885	12.3763	9.15755	8.36355	12.7634	9.54365	10.317	10.5901	14.5704	16.0978	15.154	17.5624	15.5993	15.7574	13.8234	15.3294
Slc5a4b	0	0	0	0	0	0	0	0	0	0	0	0	0	0	0	0	0	0	0	0	0	0	0
Slc5a4a	1.61574	4.25825	1.62312	2.78981	1.74825	0.689332	1.26818	0	0	0	0	0	0	0	0	0	0	0	0	0	0	0	0
Prmt2	15.8729	14.478	18.4989	18.0103	16.7731	15.521	15.7151	7.21501	9.54326	7.76643	8.28375	8.63855	9.05502	6.7428	7.44396	7.82014	10.1221	7.87043	8.81204	10.2811	10.093	7.97236	9.5691
Mir678	0	0	0	0	0	0	0	0	0	0	0	0	0	0	0	0	0	0	0	0	0	0	0
S100b	0.411593	0.0537815	0.0609381	0.265574	0.443656	0.533	1.08211	0.112629	0.328646	0.555169	0.10596	0.174465	0.158242	0	0.153383	0.0815891	0.371368	0.277572	0.0779463	0.356457	0.77189	0.234047	0.218364
Dip2a	16.932	22.6417	22.4791	20.9143	21.4019	18.3104	16.6019	3.68176	4.38099	4.16468	3.57441	3.95082	4.53508	2.65075	2.60641	4.39322	5.62955	6.2011	5.1963	5.62797	5.07987	4.54367	5.26975
Pcnt	14.871	17.9881	14.254	14.5654	14.3787	13.538	12.211	16.2678	17.5556	17.1243	15.9367	19.8024	17.1853	14.8037	16.7122	18.5929	18.478	21.9722	22.5517	22.7431	22.6592	21.0347	21.0519
1700094J05Rik	0	0	0	0	0	0	0	0	0	0	0	0	0	0	0	0.135864	0	0	0	0	0	0	0.121255
2610028H24Rik	0	0	0	0	0	0	0.0510045	0	0	0	0	0	0	0	0	0	0.0699408	0	0	0	0	0	0
Ybey	1.34058	1.4596	1.27721	1.0645	1.44357	2.00166	1.80808	1.51181	1.98214	1.55411	1.59867	1.84072	1.73726	1.34077	0.873268	2.06988	2.06155	2.1002	2.48266	1.53749	1.51239	1.95028	2.09609
Mcm3ap	19.7677	26.2436	23.7053	20.7788	23.6284	21.971	17.2761	15.3515	18.4874	16.6726	15.9728	18.639	19.6252	10.4081	11.8771	23.7593	23.5985	27.2951	28.4239	27.1254	27.4421	26.0916	24.9828
Lss	27.1579	39.8755	34.3693	27.1137	29.3079	25.2072	22.6462	3.48988	4.97396	3.42415	2.82402	4.79108	4.24919	3.22727	3.10035	5.16069	5.45777	5.91698	6.19977	6.41819	7.0157	6.09844	5.73062
4930483K19Rik	0	0	0	0	0	0	0	0	0	0	0	0	0	0	0	0	0	0	0	0	0	0	0
Spatc1l	0.0734107	0	0.0758618	0.0827619	0	0.0665129	0	0.281278	0.0683277	0	0.0662066	0.217717	0	0	0	0.101809	0	0.0865641	0.0972541	0	0.262737	0	0
Ftcd	0	0	0.0373091	0	0	0	0	0	0	0	0	0	0	0.0389252	0	0	0.0455468	0.0424854	0	0	0	0	0
Col6a2	807.421	678.751	659.181	764.962	711.574	438.026	591.497	8.4579	11.0038	15.8521	11.6636	11.3686	15.6924	11.0646	10.7587	21.5885	43.6693	47.2778	33.7554	43.7633	64.006	37.3854	22.0789
Col6a1	810.761	776.141	749.533	866.211	843.912	515.43	680.99	12.3577	16.7274	21.06	16.3864	16.8595	23.7758	12.6813	13.0427	34.2768	56.3151	60.1353	43.9376	62.1627	73.8356	46.4294	32.3227
Pcbp3	10.6864	8.82657	8.876	10.2899	8.34361	7.12352	7.31372	3.0551	3.01187	3.26481	2.87408	5.81633	3.1415	4.16301	4.15924	3.48953	4.14049	4.02638	3.33417	4.24706	3.37576	4.06768	3.61299
Gm10787	0	0	0	0	0	0	0	0	0	0	0	0	0	0	0	0	0	0	0	0	0	0	0
Slc19a1	16.8544	23.195	23.4976	20.1522	28.1304	27.3777	22.9847	7.84756	9.04187	9.24642	8.94492	8.01164	9.13306	5.04465	5.37026	11.0034	8.24329	12.1158	10.9162	9.98276	11.0649	8.19543	11.6393
Col18a1	67.1525	58.1238	57.5835	86.1743	75.9258	68.3452	120.804	13.3671	12.4169	15.4959	13.4302	9.31001	12.6992	5.72814	6.11599	5.17364	7.96097	8.73943	4.9748	5.37405	7.05103	4.95943	5.32655
Gm10941	0.824066	0.75349	0.14213	0.465122	0.259209	0	0.758491	0.394936	0	0	0.24764	0.135749	0.24648	0	0	0.19067	0	0	0	0.333194	0.327838	0.136756	0
Pofut2	53.4444	48.3293	49.2398	52.5961	52.3134	52.748	57.6748	17.5454	22.5921	19.8651	20.156	26.2241	21.5152	18.3523	16.8328	20.094	21.1262	22.9002	22.6436	19.0531	22.9513	21.5564	22.6652
Adarb1	7.28438	8.14479	6.74388	8.72734	8.89877	9.69332	8.79231	1.39698	1.67916	1.50845	1.92044	1.24637	1.99085	1.29679	1.24388	0.909541	1.46773	1.5994	1.20495	1.49919	1.7936	1.3643	1.38315
Gm17769	0.19048	0	0.118323	0.128925	0.107867	0.0690229	0.175228	0.0729294	0.035447	0.107899	0.0687473	0.0375822	0.102455	0.0410707	0	0.105711	0	0.179678	0.101008	0.138503	0.1363	0.113763	0.0470777
Fam207a	25.6957	27.0655	26.9341	28.6509	30.1977	26.0906	28.5387	17.7311	21.2844	18.9908	17.5507	22.0116	19.1941	12.6185	9.65578	21.211	23.22	24.3934	26.9347	26.2903	25.5357	23.072	26.4901
Itgb2	67.4479	38.3129	48.4895	65.5454	103.312	142.269	133.05	132.271	159.618	148.06	130.804	162.471	145.265	139.881	140.932	141.115	139.358	151.418	160.224	166.801	137.636	168.245	162.727
Pttg1ip	63.5856	70.5641	73.8457	72.0279	76.7034	77.4636	78.8003	57.2699	65.9678	68.0079	61.5167	55.5257	68.4192	43.2478	45.5177	49.1566	56.9888	56.409	48.0077	55.4455	57.0522	49.3254	54.773
Sumo3	129.749	145.272	135.791	143.199	154.051	142.662	158.886	82.8872	97.9296	91.5283	80.5875	94.137	85.0794	87.8873	81.1434	77.8816	91.6734	95.8093	100.626	92.614	90.925	86.5293	95.9226
Ube2g2	44.574	52.1639	47.8862	53.039	53.2635	47.4393	52.1912	30.8816	37.9955	35.5476	34.6742	41.4092	38.3571	38.28	43.4562	37.677	46.2938	41.7425	42.3225	43.8578	42.4882	39.5198	39.222
Mir1930	0	0	0	0	0	0	0	1.11423	0	0	0	0	0	0	0	0	0	2.7435	0	0	0	0	0
Tspear	0	0.0365861	0	0.0450593	0.0376535	0	0.183758	0.306127	0.260319	0.339371	0.251974	0.434301	0.322356	0.430476	0.260517	0.277048	0.151311	0.282705	0.211849	0.0484939	0.619449	0.357763	0.296537
Gm19402	0.365821	0	0	0.550643	0	0	0	0	0	0	0	0	0	0	0	0	0	0	0	0	0	0	0
Gm10272	0.488348	0	0	0.275689	0	0	0.224633	0	0	0	0	0	0	0	0	0	0	0	0	0	0	0	0
Gm10024	0	0	0.179261	0.195502	0	0	0.159411	0	0	0	0	0	0	0	0	0	0	0	0	0	0	0	0
Gm10142	0	0	0	0.303644	0	0	0	0	0	0	0	0	0	0	0	0	0	0	0	0	0	0	0
Krtap12-1	0.145589	0.13299	0.451973	0.328657	0	0	0.133998	0	0	0	0	0	0	0	0	0	0	0	0	0	0	0	0
Gm10100	0	0	0	0.303644	0	0	0	0	0	0	0	0	0	0	0	0	0	0	0	0	0	0	0
Gm3238	0.310367	0.154942	0	0.257298	0	0	0.310825	0	0	0	0	0	0	0	0	0	0	0	0	0	0	0	0
Gm19668	0	0	0	0.295184	0	0	0	0	0	0	0	0	0	0	0	0	0	0	0	0	0	0	0
Gm2696	0.305086	0.179821	0.504561	0.576575	0	0	0.134353	0	0	0	0	0	0	0	0	0	0	0	0	0	0	0	0
Krtap10-4	0.620558	0.536535	0.429587	1.02275	0	0	0	0	0	0	0	0	0	0	0	0	0	0	0	0	0	0	0
Krtap10-10	0.738684	0.289213	0.0922067	0.637819	0	0	0.0689538	0	0	0	0	0	0	0	0	0	0	0	0	0	0	0	0
Gm10318	0.872478	0.608792	0.909453	0.774652	0	0	0.147149	0	0	0	0	0	0	0	0	0	0	0	0	0	0	0	0
Gm3285	0.533768	0.450923	0	0.523055	0	0	0	0	0	0	0	0	0	0	0	0	0	0	0	0	0	0	0
1700009J07Rik	0	0	0	0	0.100773	0	0	1.22877	0.69675	0.807186	0.866963	1.05651	0.479207	1.72788	0.975887	0	0.674843	1.0085	0.566719	0.647778	0.127512	0.850909	0.1322
Lrrc3	0.113725	0	0.0470805	0.0770606	0.128604	0.0824689	0.167408	0.74091	0.868531	0.987677	0.820484	0.921897	1.06056	0.735441	0.801015	0.694217	0.631855	0.670739	0.874393	1.07528	1.13972	1.0865	1.15418
Trpm2	2.3303	1.42045	2.27319	2.05617	5.48267	8.46256	9.10794	25.0426	27.4547	26.4743	26.9135	26.1086	25.7225	13.3645	18.0021	6.13337	7.29158	8.1696	7.49446	10.8326	8.8701	6.1331	13.5787
1810043G02Rik	8.29189	8.42376	8.28386	10.986	9.28786	11.3802	10.1742	6.5116	6.59843	7.17748	5.3989	7.23116	6.818	3.53852	4.05677	9.02979	9.16514	9.98727	7.55918	7.681	8.65829	7.22286	8.34039
Pfkl	144.169	169.576	175.143	197.021	161.739	114.478	96.5466	26.6628	33.2292	28.1672	30.9239	29.9609	23.3788	13.3129	12.3748	26.2158	28.4436	44.0493	45.5508	31.638	46.3046	26.8102	33.8283
Aire	6.61911	6.76916	6.22173	11.8881	5.96689	2.85611	1.58114	1.23362	1.6697	0.946131	0.903877	0.652504	0.893819	0.473386	0.645608	3.10766	4.21129	3.33263	2.64481	1.92186	1.32911	2.32194	1.91351
Dnmt3l	6.07671	6.67111	8.43789	8.55961	6.33324	7.23073	1.6851	0	0.0546942	0.0823318	0.157222	0.0861798	0.234581	0.188496	0	0.0814117	0.220228	0.0692159	0	0.0712198	0.210189	0.320185	0.581609
Icosl	8.60032	8.5134	8.60685	8.02405	10.1572	10.9219	13.0818	69.4429	100.783	81.8888	83.3239	100.748	81.8302	68.2711	57.7388	166.592	173.303	189.657	187.507	141.231	165.141	131.462	163.354
D10Jhu81e	17.8411	22.3396	22.7662	23.2147	20.3432	22.28	25.188	38.1087	43.0551	44.5194	39.0156	36.5585	37.2123	20.7016	20.9398	43.7506	43.5409	45.7361	46.7454	49.0046	49.7636	41.7282	47.0999
Pwp2	22.1508	30.4025	26.9727	23.0981	27.5809	29.2983	23.3792	12.7897	15.5595	15.0086	14.3745	12.0242	13.6684	6.93558	6.74759	19.7112	18.261	20.8368	21.8453	20.0389	19.9004	18.7866	18.3956
Trappc10	22.0459	25.399	21.5712	26.089	22.7471	22.2141	21.3412	28.853	26.5809	28.5611	27.1529	25.8905	33.9637	18.0961	20.6004	27.8327	28.8987	32.8264	34.4074	31.13	32.6046	28.3575	30.8446
Agpat3	32.1394	31.7479	33.5604	37.3902	34.3678	34.761	42.8309	40.9313	50.6523	47.9063	43.705	53.264	48.0015	35.2762	36.5675	47.2477	47.1496	53.1583	55.3724	50.3744	57.2231	51.6122	51.7879
Mir7659	0	0	0	0	0	0	0	0	0	0	0	0	0	0	0	0	0	0	0	0	0	0	0
Rrp1	149.679	152.477	143.849	148.485	145.092	147.559	136.002	105.208	119.792	115.021	108.806	139.418	105.807	134.963	115.696	124.174	137.139	147.307	158.569	145.249	144.842	133.448	131.423
Mir6907	0	0	0	0	0	0	0	0	0	0	0	0	0	0	0	0	0	0	0	0	0	0	0
Cstb	422.705	482.033	472.951	463.375	494.144	421.91	517.227	91.9412	95.0104	98.8061	88.0434	97.959	80.5704	62.3908	43.8121	118.517	135.139	100.072	104.256	122.814	103.566	96.0324	121.874
Mir6410	0	0	0	0	0	0	0	0	0	0	0	0	0	0	0	0	0	0	0	0	0	0	0
Pdxk	18.0504	20.803	22.6349	20.2691	22.3975	25.4612	24.826	11.0419	13.6278	11.9121	10.9579	12.389	13.1555	10.5944	10.5935	13.0101	12.8113	15.2461	14.338	13.8097	15.0997	12.4534	15.8066
Mir6908	0	0	0	0	0	0	0	0	0	0	0	0	0	0	0	0	0	0	0	0	0	0	0
Ilvbl	11.9862	12.8437	16.2746	14.3906	16.7309	14.7876	17.6735	14.4262	18.6342	18.6046	16.2276	13.1024	17.5276	6.41929	6.07255	19.2031	23.0417	23.105	21.7965	22.5262	20.4162	18.0043	23.4115
Syde1	26.0784	24.3056	22.9941	24.2093	21.6289	22.0262	21.9486	7.37219	8.8271	8.86292	7.28333	8.4291	8.47227	5.41152	5.96775	7.00726	8.96726	6.93893	5.82916	6.19505	7.30157	5.7659	6.83912
Olfr1357	0	0	0	0	0	0	0	0	0	0	0	0	0	0	0	0	0	0	0	0	0	0	0
Casp14	3.8545	1.14917	1.21414	1.56089	0	0	9.13762	0	0	0	0	0	0	0	0	0	0	0	0	0	0	0	0
Ccdc105	0	0	0	0	0	0	0	0	0	0	0	0	0	0	0	0.0789286	0	0	0	0	0	0	0
Slc1a6	0.0468279	0	0.0483241	0	0	0	0	0	0.043627	0	0	0.0461677	0.0418784	0	0	0.0649166	0.17724	0.331032	0.0620352	0.113451	0	0.139673	0.0578482
Olfr1356	0	0	0	0	0	0	0	0	0	0	0	0	0	0	0	0	0	0	0	0	0	0	0
Olfr1355	0	0	0	0	0	0	0	0	0	0	0	0	0	0	0	0	0	0	0	0	0	0	0
Olfr1354	0	0	0	0	0	0	0	0	0	0	0	0	0	0	0	0	0	0	0	0	0	0	0
Olfr8	0	0	0	0	0	0	0	0	0	0	0	0	0	0	0	0	0	0	0	0	0	0	0
Olfr1353	0	0	0	0	0	0	0	0	0	0	0	0	0	0	0	0	0	0	0	0	0	0	0
Olfr1352	0	0	0	0	0	0	0	0	0	0	0	0	0	0	0	0	0	0	0	0	0	0	0
Olfr1351	0	0	0	0	0	0	0	0	0	0	0	0	0	0	0	0	0	0	0	0	0	0	0
Olfr57	0	0	0	0	0	0	0	0	0	0	0	0	0	0	0	0	0	0	0	0	0	0	0
2610008E11Rik	3.39467	3.77953	3.87197	3.41513	3.24566	3.39144	5.03665	8.80784	9.93943	7.80661	8.72313	11.0749	9.46638	11.2529	8.97841	14.9019	11.8727	14.1685	14.4842	13.6939	13.5585	13.6557	12.8932
Vmn2r80	0	0	0	0	0	0	0	0	0	0	0	0	0	0	0	0	0	0	0	0	0	0	0
Vmn2r81	0	0	0	0	0	0	0	0	0	0	0	0	0	0	0	0	0	0	0	0	0	0	0
Vmn2r82	0	0	0	0	0	0	0	0	0	0	0	0	0	0	0	0	0	0	0	0	0	0	0
Vmn2r83	0	0	0	0	0	0	0	0	0	0	0	0	0	0	0	0	0	0	0	0	0	0	0
Ppap2c	41.7728	54.5985	55.0028	47.4954	54.8073	49.1671	42.3476	4.6913	4.06662	4.86869	4.70829	4.37848	5.27777	1.63486	1.77503	5.96718	6.41886	8.63924	6.19351	6.32264	7.27072	6.48108	5.85813
Mir6909	0	0	0	0	0	0	0	0	0	0	0	0	0	0	0	0	0	0	0	0	0	0	0
Mier2	23.7099	25.7562	22.9611	26.7663	25.996	21.7019	22.6609	9.46127	11.8611	10.2586	11.0656	11.7601	11.2149	4.80803	5.52037	12.4313	14.4938	16.8209	17.7923	14.9306	16.4669	14.9895	17.1297
Theg	0	0.0759161	0.0858109	0.0936129	0	0	0	0.238491	0	0.078375	0.2992	0.164098	0.297631	0.447333	0.757725	0.230223	0.104741	0.195787	0.109947	0.100567	0.594161	0.0825342	0.102668
C2cd4c	0	0.0135368	0	0	0	0.013446	0.0135064	0	0	0.0278498	0.0133011	0	0.0132898	0	0	0	0.0549291	0	0	0	0.0175756	0.0147566	0.0182404
Shc2	1.15996	0.677025	1.04732	0.947348	1.21055	1.74511	1.99859	0.638573	0.758822	0.652567	0.62306	0.439323	0.597734	0.53208	0.225324	0.376729	0.997594	0.640645	0.130864	0.299374	0.559548	0.6879	0.213847
Odf3l2	0	0.143052	0.243042	0	0	0.141811	0	0	0	0	0	0	0	0	0	0	0	0	0	0.854101	0	0	0
Madcam1	0.206324	0.251529	0.142307	0.232837	0.194634	0.186989	0.253245	13.7088	16.9151	20.59	16.5546	29.7186	13.5102	14.7546	19.7404	5.72649	6.42892	9.25067	8.02543	4.75383	9.02792	6.77827	11.1534
Tpgs1	19.1595	27.0067	28.8264	24.3331	22.3394	27.1798	25.876	21.761	25.0389	27.5568	24.3099	20.8749	20.448	9.56258	9.14238	25.1114	27.9002	25.3272	27.876	23.1262	26.9921	20.3099	23.2793
Cdc34	94.5822	104.293	86.1841	90.9513	86.9004	86.7691	88.0529	58.475	65.8029	62.0602	56.242	60.1835	52.5185	36.7581	32.9104	54.9176	76.3044	60.8434	74.2256	67.9118	69.2258	54.6014	61.5953
Gzmm	0.122351	0.347568	0.974833	0.195686	0.358708	0.521526	0.638	1.75913	1.82416	2.88907	1.23132	1.33109	2.04664	0.527789	0.694659	4.1967	3.09189	4.29758	2.21879	1.47235	1.75253	2.68039	2.87851
Bc1	0	0	0	0	0	0	0	0	0	0	0	0	0	0	0	0	0	0	0	0	0	0	0
Bsg	602.339	610.13	632.518	666.467	567.78	464.153	481.932	363.918	233.635	357.797	342.678	218.167	351.868	233.528	256.938	159.802	238.296	208.447	191.696	201.303	186.095	177.2	196.679
Hcn2	1.00874	1.42539	1.01232	1.31132	1.47049	0.969906	1.54702	0.380821	0.370188	0.40405	0.551174	0.423123	0.712861	0.0988455	0.199475	0.381695	0.502038	0.504869	0.648599	0.55598	0.765971	0.426055	0.756717
Polrmt	15.0566	18.0389	15.8251	16.7045	16.9202	15.0854	13.1392	9.92619	13.1564	10.5653	10.7655	12.7577	12.5043	7.7242	7.92528	13.7618	16.134	17.7345	17.7279	14.4179	16.9145	15.2218	16.6469
Fgf22	0.199635	0	0.206621	0	0	0	0.918969	0	0	0	0	0	0	0	0	0	0	0	0	0	0	0	0
Rnf126	109.303	106.37	83.9292	110.86	94.3432	71.2804	75.1338	35.9992	36.4738	37.8366	34.702	50.7575	36.257	32.4163	31.438	34.879	41.6148	41.1013	44.2779	39.3779	40.9455	40.6657	42.9421
Fstl3	28.803	31.2273	25.4114	28.4515	22.2161	25.0691	20.7078	2.15642	2.74866	1.98327	2.20903	3.0657	3.09499	3.3963	2.41395	1.3879	1.95817	2.1241	0.928383	1.45535	1.07408	1.24453	1.23809
Prss57	0.0362652	0	0.112638	0.0410131	0	0.0657958	0.0668212	0.382291	0.371632	0.513623	0.621117	0.179325	0.325292	0.390938	0.331213	0.201312	0.183211	0.21402	0.144272	0.131882	0.0866224	0.180511	0
Palm	50.8949	51.8569	54.4332	53.6582	49.1814	49.4985	44.8457	8.1628	8.52396	14.7791	9.22902	7.62999	9.70344	6.52028	5.57534	7.47853	10.3335	12.966	10.3075	9.01431	11.9361	9.75534	10.4212
Misp	0.845015	0.883005	0.583087	0.31799	0.645202	0.766064	0.44429	0.192763	0.112436	0.0380461	0.1088	0.119388	0.252661	0.130108	0.104954	0.335047	0.355845	0.237387	0.0532752	0.292753	0.528163	0.160264	0
E130317F20Rik	0.679181	0.72038	0.956	0.674602	0.768713	0.788116	0.925011	1.32773	1.645	1.4109	1.347	1.74595	1.34026	1.2007	0.673326	1.84728	2.47079	2.53213	2.70166	2.24002	2.13955	1.51444	2.05144
Ptbp1	384.787	378.721	301.467	360.164	337.482	308.904	291.255	165.101	190.076	184.511	175.561	257.596	187.004	214.906	203.927	209.749	212.169	244.459	263.719	248.301	242.509	248.506	227.467
Lppr3	0.835509	0.355068	0.182637	0.916818	0.732697	1.91346	3.24189	1.07497	0.789457	1.19465	1.05034	1.08227	1.04511	1.1109	0.488488	2.28113	2.7961	3.04107	1.95402	2.94345	2.56047	2.35506	2.18538
Mir6910	0	0	0	0	0	0	0	0	0	0	0	0	0	0	0	0	0	0	0	0	0	0	0
Prtn3	4.2286	4.60271	5.62692	3.06881	2.56407	2.64689	2.68689	10.4202	5.72156	10.3627	6.35359	5.47549	10.8371	9.22604	2.75839	0.838239	1.27173	0.712693	0.133546	0.366299	0.961096	0.701627	2.2434
Elane	0	0.097136	0.109795	0.119913	0	0.0962735	1.56301	15.5644	11.3729	14.5345	12.9194	10.1817	16.187	38.3294	10.9411	0.147393	0.536326	0.125332	0	0.257501	0.380027	1.26804	2.62818
Cfd	21.4264	9.08268	7.52346	74.4817	20.3969	1.34137	19.2321	17.1928	20.5795	54.1594	20.0098	8.56971	64.125	1.70903	16.9612	158.226	26.7825	38.1055	4.90489	45.5948	960.626	74.5672	186.75
Med16	15.1693	17.5652	15.7206	18.9964	19.8729	17.9535	17.8112	16.747	19.6351	16.2801	16.8432	18.4971	18.2202	9.96899	9.78036	17.7902	22.4599	23.9947	24.2938	21.0172	22.461	18.9669	23.2277
R3hdm4	61.6363	59.4447	59.2376	69.546	65.7108	61.4546	73.55	78.851	85.0504	92.5301	79.8556	94.4198	78.0752	92.2338	78.7131	91.2972	86.8695	99.9934	94.5615	91.8515	89.406	97.8873	97.5317
Kiss1r	0.339766	0.282445	1.1827	0.488112	0.786539	0.560071	0.90955	0.651218	0.633073	0.787402	0.640396	0.671943	0.886556	0.466183	0.241831	0.728626	0.624179	0.473713	0.368636	0.561885	0.921461	0.461231	0.802926
Arid3a	5.85173	6.99654	6.54188	6.80064	7.16507	8.29762	7.02475	11.1797	14.8196	11.3333	10.0776	15.8459	11.1203	7.68359	8.02619	12.6756	23.3926	17.4447	18.7518	15.5077	17.7967	15.0005	15.8461
Wdr18	28.953	31.3764	33.5305	31.0894	29.8747	32.0648	27.8683	15.9996	18.9728	17.295	16.8695	16.6395	17.4074	11.0132	9.83439	19.7281	20.1713	21.8442	20.9988	20.1656	22.6457	17.0486	21.2412
Grin3b	0	0.0545133	0.0618265	0	0.0281946	0.0541426	0	0	0	0	0.0269011	0.0589651	0.0802026	0	0.0389296	0	0	0.070455	0.0395095	0.0722935	0.0355098	0.0593697	0.0738303
Tmem259	89.6006	76.4929	79.1462	81.9014	76.8264	73.8161	85.5714	78.8557	92.5832	87.6488	73.6802	104.064	83.7263	87.35	90.7148	80.7314	107.629	107.766	106.275	100.821	105.257	100.508	100.165
Cnn2	112.37	111.335	101.37	115.532	112.037	136.828	136.331	285.243	379.842	280.954	281.226	417.28	279.301	266.726	221.038	476.522	414.203	487.709	521.096	487.607	462.498	495.084	495.966
Abca7	7.98293	10.2644	9.74886	8.15922	10.5894	11.9228	10.9308	30.1745	33.8875	32.4599	30.2156	27.9423	33.9427	18.2021	19.3422	27.8084	34.5178	39.5977	40.2405	40.1867	37.5572	32.9679	40.1529
Hmha1	17.0623	15.0303	16.0388	16.8908	32.2827	47.0894	52.63	234.869	337.312	248.818	240.878	297.556	283.611	180.464	166.234	378.489	419.499	489.78	497.146	483.473	459.316	442.436	494.614
Polr2e	92.7825	121.514	105.287	97.2447	95.8112	95.7365	91.8279	77.4135	84.9356	86.8339	70.1378	89.5899	81.1244	59.4026	53.0783	83.1423	86.8131	95.7647	96.6176	91.5232	96.4446	83.5382	92.0954
Gpx4	307.4	348.152	420.391	295.231	284.444	266.061	313.562	238.782	212.82	273.857	226.577	201.92	280.187	119.083	117.525	167.068	175.218	190.687	157.796	178.351	196.234	176.698	198.167
Sbno2	49.5457	49.7845	46.1812	46.2621	53.703	52.3771	47.7252	34.7329	46.9425	40.6836	38.9364	40.1465	37.6265	21.9645	24.2748	51.4363	55.8868	65.3621	61.094	58.3462	56.9148	48.0667	58.886
Stk11	63.1897	58.7532	59.7491	64.5109	60.6226	54.9608	61.9523	98.3559	89.1652	104.099	96.9047	99.4834	95.2197	96.5338	92.0277	70.8027	87.3849	87.0782	92.3041	81.639	86.9425	81.8005	88.8131
Dos	3.10349	2.5056	3.96382	3.65256	2.41091	2.18489	3.85857	2.68942	3.29112	2.50983	2.14297	2.75468	2.40252	1.70842	1.37842	4.50602	5.00469	5.45371	4.99088	5.04462	4.53091	5.92359	5.50548
Atp5d	201.424	238.861	240.458	227.252	222.163	243.393	239.228	186.73	205.007	221.458	188.292	192.578	176.964	111.492	99.1332	189.316	207.278	235.054	210.223	194.071	220.523	175.688	205.804
Midn	49.3237	41.5865	38.4049	46.9816	41.7275	40.7502	50.2765	49.694	59.9031	55.6449	50.375	81.1101	55.5205	81.5822	75.2077	56.2525	66.236	78.4258	75.3109	67.8982	70.9439	78.2565	69.5726
Cirbp	26.8546	30.2856	24.3838	21.4179	29.3372	28.4779	38.7824	86.9577	122.972	96.0369	85.1709	103.027	79.7188	73.2634	66.386	121.824	162.065	163.428	137.027	155.107	137.931	126.25	140.15
1600002K03Rik	6.15065	9.18987	9.62627	6.94354	11.4618	11.1519	11.3203	11.6447	12.9977	13.1742	15.8235	9.64193	10.3613	5.82223	3.71871	15.6139	16.8656	16.9922	17.7043	16.9183	13.0685	12.9929	15.2285
Efna2	9.80728	9.05085	7.73133	7.70863	5.92233	6.19037	8.81435	0.351414	0.426968	0.649067	0.165292	0.679719	0.698798	0.889303	0.777346	1.33558	1.38943	2.27102	1.39767	1.72287	1.36731	1.32312	1.19136
Mum1	39.4661	49.2125	52.5283	27.5549	48.34	47.6509	45.3008	30.2281	36.0018	33.9084	23.9472	20.7582	20.1265	10.9619	9.66668	24.4657	47.7141	46.0162	31.5999	27.8466	44.271	40.0495	28.0373
Ndufs7	63.389	74.4499	92.9419	74.1786	90.1744	85.3818	92.0063	79.8845	82.3408	86.8658	79.6805	62.6802	77.4302	46.392	39.1658	73.8429	81.8641	84.5209	83.8847	89.6802	89.636	62.4638	87.0853
Gamt	12.4145	12.8642	15.2042	11.679	9.36808	11.6297	14.947	6.84081	10.3127	5.86139	9.7929	3.27354	7.05258	2.78821	3.77928	4.45051	5.09664	5.98107	3.29234	6.02183	4.69124	3.29571	5.12278
Dazap1	147.986	133.879	116.192	133.081	113.372	107.242	105.744	76.5399	82.3228	86.9316	79.4572	100.442	75.401	81.9482	75.1615	82.7071	87.8083	106.248	109.164	89.1836	99.1577	103.365	96.1826
Mir6911	0	0	0	0	0	0	0	0	0	0	0	0	0	0	0	0	0	0	0	0	0	0	0
Rps15	2241.33	2332.89	2499.22	2326.43	2257.39	2223.1	2147.05	2731.18	3155.34	3143.48	2902.69	3117.75	2494.96	2219.36	1769.68	3668.8	3646.97	3887.15	3783.98	3374.21	3637.47	3382.63	3596.11
Apc2	0.656471	0.826662	0.534763	0.607473	0.538063	0.429376	0.455663	0.330094	0.330892	0.243952	0.436695	0.404332	0.530975	0.232019	0.210687	0.268889	0.312686	0.304833	0.199871	0.182702	0.333936	0.171417	0.293063
2310011J03Rik	19.5198	25.8069	29.21	23.1388	31.0328	31.1761	30.2184	29.9833	32.5147	32.3625	32.2178	29.2689	29.3056	11.6771	11.3668	26.7133	30.1909	36.0677	37.7639	28.7681	33.6358	28.294	30.9728
Pcsk4	3.92351	4.22661	4.14113	3.15746	3.66421	3.38087	3.00286	1.11688	1.55614	1.65074	1.26077	0.998681	1.11511	1.2145	0.912354	1.56332	1.47217	1.97097	1.75147	1.13057	1.90067	1.66287	2.21213
Reep6	22.9226	20.2899	15.4252	21.7318	14.6787	17.7071	15.6521	4.4681	1.956	5.5978	4.66136	3.74299	4.71171	8.21	9.86787	1.12061	1.91262	0.893256	0.535434	0.55079	2.22851	1.55751	0.999749
Adamtsl5	11.5345	10.6524	11.2268	11.2828	8.90969	9.4954	6.19109	3.29065	3.97904	4.38763	3.9307	3.57014	4.20577	2.66408	3.18833	0.668499	1.13594	1.26376	0.400458	1.36302	1.18796	0.87476	1.19275
Plk5	0	0	0	0	0	0	0.1276	0	0	0	0	0	0	0	0	0.128414	0	0.054523	0	0.0560095	0.110296	0.0459858	0.057327
Mex3d	21.6912	23.0337	19.3684	27.5354	17.9794	17.2064	13.583	3.24609	5.16628	4.18918	3.37803	4.92035	4.6516	3.61943	2.89403	3.28627	4.46819	5.51744	3.85566	4.79821	4.68604	4.68506	4.15621
Mbd3	95.1932	119.458	114.115	110.037	120.98	104.674	107.806	67.8377	73.3167	69.5058	69.4889	89.1016	64.3911	40.3558	36.5173	68.5661	80.083	82.287	85.191	79.4888	83.6539	76.5871	82.9291
Uqcr11	172.709	190.701	205.47	189.952	185.623	191.865	210.836	146.968	147.762	163.554	158.57	118.938	129.083	64.2332	58.7394	134.847	147.09	138.62	140.153	144.267	146.996	107.926	142.488
Tcf3	73.4702	86.2703	81.7443	78.1427	70.4029	72.8541	68.8869	89.4681	99.8944	98.3781	92.6957	112.031	100.607	68.2627	74.7373	84.8889	101.569	115.785	120.835	111.133	112.939	99.625	110.27
Onecut3	0.0417226	0.0380495	0.0431719	0.0235412	0	0.0566525	0.0765955	0	0	0	0	0	0	0	0	0	0.0262704	0	0	0	0	0	0
Atp8b3	0.110732	0.182199	0.114592	0.050025	0.0209186	0.0803175	0	0.0211731	0.0412211	0.0627	0.0399033	0.0437379	0.0993647	0.0478136	0.0577715	0.0306846	0.0559526	0.104443	0.0293192	0.0536833	0.0263633	0.0219634	0.054895
Rexo1	23.2629	18.1681	15.6169	25.0329	20.4806	16.9852	16.591	23.3158	29.7947	26.6291	25.585	38.6886	32.6888	33.0915	32.1456	27.8852	34.9509	41.4019	43.3717	36.6771	36.8283	41.0627	36.5601
Klf16	24.231	32.7608	33.1583	32.9668	35.465	32.1826	27.0768	17.3275	17.737	18.7429	17.363	14.092	21.8009	8.81334	7.39896	15.8934	17.5838	18.8226	18.7511	17.8178	17.9735	16.1671	18.4631
Abhd17a	24.7963	29.2187	31.702	30.1634	36.71	34.3804	48.1393	73.3835	69.639	80.2872	67.779	64.6041	70.0167	22.658	21.6251	66.0893	81.468	92.3009	82.8045	77.9085	90.117	72.3818	79.6313
Adat3	4.70656	5.75883	5.51588	6.71972	6.26739	7.46684	6.56056	4.11242	4.57811	5.09788	3.931	4.65387	5.58745	2.38777	1.7157	6.43543	5.94531	8.73802	8.71908	5.28762	5.86432	6.2702	6.94039
Scamp4	45.4817	47.124	44.5923	49.7659	50.923	49.574	46.0831	33.9664	39.3822	36.335	32.8331	40.0498	32.8622	28.3158	22.8239	40.7635	50.9346	52.3706	51.1676	42.6524	45.5304	45.2902	50.6929
Mir6912	0	0	0	0	0	0	0	0	0	0	0	0	0	0	0	0	0	0	0	0	0	0	0
Csnk1g2	68.7247	69.0621	70.9277	73.3957	68.6212	67.596	77.7649	78.4113	97.8516	91.253	79.5872	119.7	86.6331	82.9579	75.8074	88.8168	104.486	120.638	121.501	112.229	116.75	110.739	114.363
Btbd2	12.0703	8.91164	14.8975	13.0799	11.5985	13.1077	15.5924	14.1961	17.6494	16.7006	13.6459	20.1052	15.8931	10.612	10.3582	18.5422	17.7752	20.4867	20.2424	20.5467	20.7203	19.7274	21.0953
Mknk2	40.5671	49.7007	49.4274	47.6817	48.502	51.4143	66.489	154.793	181.91	176.76	169.356	184.899	188.302	85.1009	80.5951	190.213	196.546	237.64	255.804	224.955	253.758	213.106	229.083
Mob3a	21.694	23.7484	21.3836	20.7004	26.4837	32.812	32.8321	58.9045	74.8969	65.2535	61.3344	78.9473	71.4833	55.5261	56.5594	99.7897	85.9879	106.957	106.8	108.898	100.472	97.4432	113.18
Izumo4	3.43587	2.37992	3.1249	2.70337	3.04447	5.00245	6.51524	18.0594	23.9581	18.1882	16.7075	26.4585	17.8376	14.9284	11.5462	26.0074	31.0387	34.6579	35.8955	33.5841	25.3461	23.943	30.2892
Ap3d1	54.466	55.8889	52.7817	58.6729	55.174	53.7391	53.3153	43.0156	52.1277	46.4409	43.5006	57.8704	49.9857	44.9407	46.5425	53.7239	59.4399	66.3354	64.6132	63.27	65.3945	58.5993	63.4656
Dot1l	25.1439	27.506	21.1951	26.1587	23.3775	21.0066	20.2662	18.0144	19.478	19.6455	19.5755	24.0827	25.1846	15.495	18.1926	18.732	21.7526	27.0565	29.4297	24.4177	29.5962	25.0655	25.2032
Plekhj1	36.5839	47.2685	49.2544	46.506	48.9839	48.2027	50.571	69.1228	71.7901	69.1435	55.2718	55.3352	48.3191	32.6898	26.4955	63.3538	69.3198	69.777	68.7584	69.083	86.4997	58.8738	78.5679
Sf3a2	146.782	125.728	99.3249	119.602	98.1219	88.324	90.8922	53.336	60.4923	60.8182	52.3316	103.318	54.737	71.8878	60.3584	67.8447	63.3779	74.6848	80.2993	66.2884	71.638	82.1226	70.1992
Amh	0.0586229	0.214577	0.182104	0.198629	0	0.212626	0.26995	0.562115	0.710383	0.443161	0.475851	0.405952	0.526185	0.0632918	0.229529	0.651117	0.740861	0.899629	0.0777675	0.355562	0.559907	0.525577	0.726143
Jsrp1	2.2752	2.24035	2.08309	2.76609	1.73333	0.714073	3.8655	0	0	0.0826362	0.0789099	0	0	0	0.228283	0	0	0.103204	0	12.9464	0	0.0871671	0
Oaz1	287.635	368.126	397.041	363.568	456.186	456.686	505.844	618.004	556.931	677.352	621.394	442.071	587.148	294.034	312.385	493.818	545.748	542.197	566.778	547.34	539.42	468.403	580.695
Oaz1-ps	4.58333e-11	9.81184e-11	0.00835012	1.1311e-08	0.199	0.00609553	2.02312	30.9857	4.54732e-08	0.000152184	2.20559e-07	2.73896e-16	80.3057	3.42864e-05	3.9526e-08	4.10783e-14	0.0143293	19.5699	0.165189	0.0484939	0.174859	1.30011e-09	0.01355
Mir1982	0	0	0	0	0	0	0	0	0	0	0	0	0	0	0	0	0	0	0	0	0	0	0
Lingo3	0.0283432	0.103904	0.0881205	0.0961878	0	0.0514534	0.0522485	0	0	0.0267845	0	0	0	0	0.148244	0	0	0	0.0377217	0.206681	0.0338957	0.0283122	0
Lsm7	79.5055	105.32	111.659	85.2786	105.701	111.237	127.282	61.1931	64.5435	61.6764	57.0024	56.5378	58.3277	35.9948	33.7596	61.9721	68.2729	70.6634	65.3034	61.9975	69.2281	50.2735	61.4827
Sppl2b	16.4753	18.7674	20.2574	19.9057	20.6136	22.0027	20.612	42.081	22.2621	38.9254	38.8815	21.3736	44.1816	13.6146	21.0952	10.8177	12.4699	16.0252	13.2705	13.044	11.7396	12.911	14.7068
Tmprss9	0	0	0	0	0	0	0	0.054256	0	0	0.0255561	0.0280246	0	0.0304965	0	0.117772	0	0	0	0	0.0337164	0.0844217	0.0700085
Timm13	168.071	205.883	223.956	186.399	164.844	215.015	170.407	89.4606	98.4379	105.296	98.0075	82.7469	64.4118	31.9956	18.5285	72.0526	84.649	106.607	105.234	96.6354	100.201	85.2738	98.2443
Lmnb2	35.8596	42.4093	41.0053	37.7536	40.8264	40.0261	35.8316	8.46775	11.3358	9.00034	9.01068	9.36752	7.92584	5.65304	5.48066	10.2923	11.6376	13.331	15.5201	13.1742	13.3103	11.3345	12.8036
Gadd45b	27.2308	37.6637	39.6	28.9122	35.727	34.6869	44.9362	30.0137	34.8553	27.316	26.4965	30.7401	24.3564	20.4581	19.8268	78.7901	51.1588	64.1672	75.1836	97.0062	56.0619	58.6717	95.1146
Gng7	2.00427	1.93888	2.28491	2.00045	1.72624	1.97513	1.25645	0.751643	0.811912	0.822861	0.942734	1.00532	1.48522	0.438445	0.720042	0.886838	0.69719	1.23385	0.770345	1.02159	1.35188	1.07003	0.863033
Diras1	0.066897	0	0.0346441	0.0377027	0.0314688	0.0605967	0.0614897	0	0	0	0	0	0	0	0	0	0	0	0	0	0	0.0332882	0
Slc39a3	5.95207	5.90646	6.13112	6.71935	7.6633	6.82806	7.13885	7.43424	9.96028	9.29649	7.70567	6.83396	9.99473	3.83183	3.20188	8.69066	9.15798	9.98514	10.1371	9.50981	9.79604	8.87423	11.2797
Sgta	76.0917	71.3608	62.6078	77.4635	64.7245	62.707	65.7771	30.4755	40.6083	37.8917	35.2264	50.258	35.274	40.1953	37.0259	38.9808	42.896	43.2622	43.4327	46.0452	48.3647	45.1411	44.3979
Thop1	55.077	62.5159	57.2598	56.6134	53.3935	57.4157	43.1135	9.30468	10.7701	10.9521	11.3759	11.2445	10.9457	7.65708	6.11194	9.80417	8.82891	10.5199	13.0753	10.1707	10.0988	7.71017	9.35386
Creb3l3	0.556125	0.391105	0.442734	0.627703	1.25093	1.70639	1.22037	0.24599	0.199209	0.24243	0.192791	0.12684	0.0768029	0.138384	0.279047	0.296736	0.324286	0.252434	0.113523	0	0.153158	0.212942	0.105968
Mir5615-1	0	0	0	0	0	0	0	0	0	0	0	0	0	0	0	0	0	0	0	0	0	0	0
Mir5615-2	0	0	0	0	0	0	0	0	0	0	0	0	0	0	0	0	0	0	0	0	0	0	0
Map2k2	56.1636	74.5502	80.9463	70.5485	78.6628	79.1447	74.0407	61.1265	59.7408	73.8329	68.5194	59.3686	60.203	20.5819	17.2357	68.6429	78.9277	70.9652	64.5763	58.4344	68.7495	57.1106	64.5007
Zbtb7a	39.5148	29.2092	29.7227	34.637	30.4755	30.1219	28.6862	39.2613	41.0296	44.4532	41.2442	54.1791	49.3592	53.653	51.3352	42.9058	44.0149	50.2259	49.3126	44.8112	50.1312	47.9148	48.2914
Pias4	24.2394	22.4838	22.1785	28.8183	21.7042	20.913	16.5951	21.1531	24.4913	23.8287	22.2747	27.5578	22.6352	15.9695	14.6665	24.213	26.2559	29.2905	30.2787	27.4771	28.9959	25.4715	28.0503
Eef2	1004.08	1177.39	1028.42	1205.84	1167.02	1132.34	1057.51	1332.53	1607.84	1488.73	1465.63	1694.16	1614.65	979.733	941.125	1928.02	1797.31	2067.6	2153	2068.98	2023.1	2012.09	1956.09
Snord37	0	0	0	0	0	0	0	0	0	0	0	0	0	0	0	0	0	0	0	0	0	0	0
Dapk3	34.9269	42.9339	45.844	41.0354	36.6043	40.4614	39.3578	32.1097	30.7529	29.0674	31.0391	31.426	31.0015	20.1682	17.7134	29.9196	40.1898	45.9338	39.1953	33.0673	36.3674	36.1411	33.8846
Atcayos	0	0	0	0	0	0	0	0.882946	0.286142	0	0.276932	0.911043	0	0	0.400663	0.426214	0	0	0	0.744766	1.09937	0	0
Nmrk2	0.0529895	0	0.109795	0.0599564	0	0	0.0977437	0.0508741	0	0.0500687	0.0478242	0	0	0	0	0	0	0	0	0.579242	0	0	0
Atcay	0.106155	0.0243297	0.0548976	0.0599564	0.225557	0.120476	0.342103	0.738116	0.791863	0.60189	0.957829	1.6021	0.905254	0.830302	0.796966	3.20663	2.71763	3.1965	4.78976	4.54125	3.93011	3.49012	4.27434
Zfr2	0.292234	0.106831	0.302559	0.494916	0.303229	0.344577	0.75316	1.56872	1.52502	1.8218	1.39662	1.82095	1.59942	1.26047	1.33482	1.86591	1.84627	2.0694	2.01552	2.44581	2.37198	2.32795	2.42441
Matk	1.74777	0.871663	0.853845	0.836447	2.85875	2.97605	5.65687	13.2939	15.2945	13.1495	12.0768	19.0433	12.1554	10.2733	9.32317	13.4498	17.1225	19.3056	17.4269	22.287	20.093	21.1535	23.0712
Mrpl54	75.3278	86.3757	84.0159	77.4348	86.1002	74.8776	82.0431	56.5613	62.1536	57.0281	58.0031	63.444	47.307	34.9752	30.3886	64.647	73.3469	58.6936	68.3902	59.5167	77.8359	64.7564	64.6715
Apba3	27.6248	39.6244	40.6319	37.2557	34.8889	31.1786	29.2607	12.5703	17.143	14.5747	12.3687	14.8038	14.7177	7.09558	7.3172	14.2795	17.1553	19.0862	17.3323	19.7848	20.7973	15.7809	17.4434
Mir3057	0	0	0	0	0	0	0	0	0.999893	0	0	1.06121	0	0	0	0	0	0	0	0	0	0	0
Tjp3	1.38002	0.440131	0.687375	0.674786	0.889313	1.32452	2.99469	4.07331	6.6026	5.44303	4.59097	7.39316	4.81154	5.02304	4.11579	7.88062	9.77772	12.0202	9.51356	9.68589	9.87352	9.49984	10.7292
Pip5k1c	33.3237	28.6059	26.797	33.1565	35.3295	41.2027	43.5642	42.8793	57.0643	46.6809	42.0121	69.5024	49.9536	49.6028	48.0829	58.2839	72.8983	77.3782	71.4172	72.1365	69.5194	77.7481	69.626
Cactin	28.1795	31.9932	29.6845	32.0622	31.315	30.1944	29.9243	28.6541	32.6322	36.4272	30.9639	35.0609	31.4512	23.4996	21.7971	30.8469	33.3322	39.3806	38.8405	33.8675	38.0095	34.7095	34.8404
[truncated: 22,477 more rows]
