# Supplementary material for: Absence of central tolerance in Aire-deficient mice synergizes with immune-checkpoint inhibition to enhance antitumor responses
Source: Commun Biol. 2020 Jul 8;3:355. doi: 10.1038/s42003-020-1083-1 (PMC7343867; doi:10.1038/s42003-020-1083-1)
Supplement: Supplementary file 4 — Supplementary Data 2 [file 42003_2020_1083_MOESM4_ESM.xlsx]

## Sheet: TpmTable_pid4056
	Aire+/+ Isotype			Aire-/- Isotype					Aire+/+ CTLA4						Aire-/- CTLA4
Gene	Iso.WT.M19	Iso.WT.M21	Iso.WT.M22	Iso.KO.M1	Iso.KO.M2	Iso.KO.M13	Iso.KO.M14	Iso.KO.M15	CTLA4.WT.M26	CTLA4.WT.M27	CTLA4.WT.M30	CTLA4.WT.M32	CTLA4.WT.M33	CTLA4.WT.M34	CTLA4.KO.M5	CTLA4.KO.M8	CTLA4.KO.M10	CTLA4.KO.M11	CTLA4.KO.M12	CTLA4.KO.M16
Xkr4	0	0	0	0	0	0	0	0	0	0	0	0	0	0.019227	0	0	0	0	0	0
Rp1	0.007021	0.0160272	0.0220858	0.0186888	0	0	0	0	0.00890083	0	0	0	0	0	0.00605359	0	0	0.00831611	0	0
Sox17	1.61371	0.995324	1.18233	0.711886	1.40598	0.295024	1.08856	0.367349	0.817315	0.556623	1.997	0.132895	1.00095	0.359843	0.817677	0.231257	0.403167	0.354714	0.635281	1.17038
Mrpl15	68.6771	77.6063	66.2282	68.0362	48.3219	61.3945	32.3851	44.2213	73.2186	57.8226	70.7107	38.0362	60.0365	102.395	82.3839	39.1322	51.6442	55.6869	41.6193	65.0775
Lypla1	25.5821	32.0636	35.5049	23.5991	16.0611	35.821	12.9057	13.5087	31.0586	37.6035	28.7261	18.5058	19.5792	24.4128	20.6482	24.9507	27.6252	38.5991	51.798	31.9659
Tcea1	73.404	79.5962	77.898	70.3339	57.2432	93.4451	38.9334	40.9366	73.37	96.4624	54.5105	44.8991	56.6202	89.2147	56.1147	58.6116	86.0853	81.2604	98.1615	84.0841
Rgs20	0	0	0	0	0.0535637	0.0364995	0.0484577	0.0258481	0.0379457	0	0.0640206	0.0658157	0	0.0822119	0.0530058	0.153093	0	0	0.0403994	0.0381862
Atp6v1h	64.8481	71.2246	70.3718	55.1091	58.2487	58.908	27.0022	32.1652	69.4348	66.6465	54.6891	31.2693	60.3068	76.4226	67.6164	40.644	62.7965	68.0443	70.2736	66.2285
Oprk1	0	0	0	0	0	0	0	0	0	0	0	0	0	0	0	0	0	0	0	0
Npbwr1	0	0	0	0	0	0	0	0.0119691	0	0	0	0	0	0	0	0	0	0.0169521	0	0
Rb1cc1	6.474	6.14154	6.90222	6.45791	4.5081	6.58792	2.71616	2.9342	5.56302	6.16822	3.62759	2.69642	4.45743	6.26186	3.19083	3.10193	5.86178	7.8592	13.5269	8.30197
Fam150a	0	0	0	0	0	0	0	0	0	0	0	0	0	0	0	0	0	0	0	0
St18	0.0899965	0.0106303	0.116155	0.049681	0.0319859	0.0218359	0.0217639	0.0231742	0.082606	0.0522433	0.0375191	0.0197068	0.128691	0.0367965	0.062603	0.0366918	0	0.0219097	0.0242397	0.0455771
Pcmtd1	13.3733	9.46915	14.4904	9.93308	6.73493	12.9981	4.51294	6.08767	10.0536	12.0014	6.32583	5.57589	7.22765	12.9661	6.82579	6.69576	12.0033	12.6694	18.7044	13.1887
Sntg1	0	0	0	0	0	0.00860687	0	0	0	0	0	0	0	0	0.00649653	0	0	0	0	0
Rrs1	43.0941	46.768	39.722	37.1776	21.312	29.8247	13.6936	20.3407	41.6661	34.0137	35.7082	20.7496	29.9019	45.4501	32.1379	21.599	25.7004	23.9531	23.8589	24.1731
Adhfe1	10.4338	24.8632	12.6031	12.4883	8.21669	14.1309	3.65249	5.7929	18.864	13.0329	5.36076	6.00035	6.66335	27.2286	8.23997	3.73076	23.7188	5.36613	6.38025	8.71016
2610203C22Rik	1.55116	1.40582	1.37603	1.18487	0.293712	0.901968	1.13124	0.461318	1.35246	0.781253	1.49153	0.496587	1.22344	0.563384	0.581292	0.33599	0.29778	0.603078	0.942317	1.41274
3110035E14Rik	0.0164355	0	0	0	0	0.0196045	0	0	0	0.0190121	0	0.0352449	0	0.0220447	0	0	0	0	0	0.0204789
Mybl1	0.858637	0.871849	0.991897	0.79692	0.504412	1.46651	0.423855	0.395361	0.621653	1.18306	0.704823	0.372156	0.681124	1.26401	0.442503	0.367199	1.00881	1.18584	2.15278	1.24752
Vcpip1	5.24645	6.58687	8.12511	6.40542	4.03174	13.2039	2.76197	3.54348	6.32115	9.76406	3.98313	3.99568	4.46065	9.68327	4.00895	8.42337	9.92591	14.4195	21.2824	13.6194
1700034P13Rik	0.174727	0.282766	0.295949	0.227847	0.0305897	0.0835185	0.0832078	0	0.405691	0.325442	0.219308	0.188099	0.175741	0.140887	0.121072	0.0350048	0.106276	0.167602	0.0924137	0
Sgk3	5.27948	6.53257	6.42124	5.03507	5.01353	7.79129	3.00089	3.80565	6.12502	8.34551	4.107	4.3216	4.97498	7.32399	8.27201	5.84257	7.30933	13.1294	9.00301	9.29681
Mcmdc2	0.0408495	0.165506	0.194846	0.19997	0.161072	0.268885	0.0973964	0.0519509	0.263746	0.404686	0.0427301	0.11003	0.143935	0.60449	0.40751	0.204827	0.394125	0.539268	0.297441	0.535839
Snhg6	62.0662	91.4938	74.0041	66.9122	61.4247	41.6963	33.282	40.3768	77.7749	41.2206	75.5496	37.9801	68.006	99.7879	75.6896	37.3845	56.8551	56.4221	43.2407	69.9418
Snord87	0	0	0	0	0	0	0	0	0	0	0	0	0	0	0	0	0	0	0	0
Tcf24	0.0556893	0.0161908	0.0294477	0	0	0.0333118	0.0884985	0.0235561	0.0719875	0.0487285	0.058363	0	0.0561374	0	0.0121072	0.0139176	0.0423918	0.0500566	0.0183481	0
Ppp1r42	0	0	0	0	0.0397285	0	0.0580771	0	0	0	0	0	0	0	0	0	0	0	0	0
Cops5	87.7702	90.5933	86.491	92.9847	66.2348	92.0312	34.5779	40.2539	87.6265	90.4175	73.1734	40.9351	70.9918	103.88	79.9555	72.5235	93.7516	92.8714	106.458	99.7364
Cspp1	8.33106	7.40213	7.53959	7.15391	3.86293	6.01843	2.42613	3.18581	7.05368	5.91947	5.87054	2.98217	6.57409	8.2807	4.6338	3.54266	6.25116	5.48975	8.51199	7.83957
Arfgef1	21.7855	23.9823	27.5681	22.263	13.158	28.0085	9.64874	10.7187	22.3722	28.9505	15.3776	12.5241	17.8863	25.8054	12.7179	15.4198	19.9467	25.6224	39.3905	22.723
Cpa6	0.107549	0.0331993	0.0853984	0.0876815	0.0755222	0.206246	0.170865	0.0486403	0.111339	0.0669417	0.0601496	0.0618996	0.144667	0.216967	0.0499052	0.0538428	0.233451	0.0323049	0.190046	0.0717532
Mir467e	0	0	0	0	0	0	0	0	0	0	0	0	0	0	0	0	0	0	0	0
Prex2	7.71034	5.78207	8.36429	5.48671	2.99233	5.44098	2.4883	1.3907	3.81409	5.9773	4.31335	2.17647	3.21669	3.46599	1.29547	1.09738	3.25439	1.76046	5.23829	2.71661
A830018L16Rik	0.00845712	0	0.00899791	0	0	0.0227923	0	0	0.0109308	0.0222074	0.00878423	0	0	0	0.0239191	0	0	0	0	0
Mir6341	0	0	0	0	0	0	0	0	0	0	0	0	0	0	0	0	0	0	0	0
Gm17644	0.337327	0.402153	0.315745	0.390128	0.249287	0.96891	0.220765	0.15789	0.497666	0.950445	0.28988	0.346385	0.410697	0.525095	0.350665	0.542083	0.691016	0.889344	1.60857	0.969438
Sulf1	7.24791	4.38312	4.61838	1.9768	3.78715	2.59577	3.36126	2.03996	3.54847	3.08172	6.49854	1.34979	5.79915	2.32878	2.41848	1.28393	2.42182	1.38719	2.69279	5.34546
Slco5a1	0.0981345	0.0212606	0.0584046	0.00669681	0.0698104	0.0733178	0.0729872	0.0415097	0.0949422	0.028598	0.0513654	0.0396663	0.154341	0.0576809	0.0531535	0.086036	0.049803	0.0514959	0.259566	0.114867
Prdm14	0.0201056	0	0.0212678	0	0.035286	0.0481347	0.0638487	0.0170623	0.0259217	0.0702968	0.0209928	0	0	0.108235	0.0522676	0.0403469	0.0816709	0.168881	0.106385	0.226038
Ncoa2	7.97203	8.47857	8.74482	8.11778	3.86394	9.55347	3.11163	3.57366	7.30056	9.91472	6.16385	5.26804	7.40002	9.43332	5.72315	7.54333	6.50359	13.2506	21.6135	10.316
Tram1	51.7678	67.0135	60.9792	49.51	45.8632	75.5968	32.0356	36.3763	51.9979	84.1416	44.1668	36.6419	46.0535	85.9827	46.4642	44.4123	73.5393	67.4001	99.0109	73.7683
Lactb2	15.1395	13.9533	15.2588	13.3497	8.18648	18.8991	6.41013	7.58495	12.4206	19.3439	8.36452	8.75779	10.159	16.3244	7.67122	7.84164	14.8445	12.1362	17.8363	11.4953
Xkr9	0	0.0626371	0	0	0.0474711	0.0323555	0	0.045839	0	0.0316336	0.113451	0	0.0272626	0.145694	0.0469522	0	0.164972	0.0324648	0	0.135346
Gm5523	4.71556	3.80353	4.30673	4.70708	2.01156	3.35158	1.68544	2.56787	4.63812	3.07485	5.35242	1.73028	3.95717	5.2425	5.94049	3.85545	3.42959	3.95143	2.6364	3.83987
Eya1	3.2212	2.05852	2.69414	3.46614	1.31447	3.46713	1.48836	1.27305	3.57798	4.03136	1.96945	2.08703	2.2987	3.57522	1.40842	1.5038	4.38059	2.38049	2.83284	1.66464
Msc	0	0.0351618	0.0322289	0.0330168	0.0266549	0.0726802	0.072386	0.102883	0	0	0.0318614	0	0.0306337	0.122489	0.368826	0.0608718	0.0616608	0.0729259	0.120525	0.379399
Trpa1	0	0.0142283	0	0	0	0	0.00973964	0	0	0	0	0.0131379	0.0123121	0	0	0.134958	0	0.0147131	0.0648074	0.0458851
Kcnb2	0	0	0	0	0	0	0	0	0	0	0	0	0	0	0	0	0	0	0	0
Terf1	7.54455	7.59086	6.8515	7.02947	6.18647	7.48256	3.37893	4.32529	7.63176	7.31662	5.71287	3.61847	6.33033	18.0026	5.12591	4.93357	7.84471	10.5962	9.70714	8.10534
Sbspon	0	0	0.0201226	0	0	0	0	0	0	0	0	0	0	0	0	0	0	0.0227094	0	0.0237124
4930444P10Rik	0	0	0	0	0.0991308	0.0337899	0.0224853	0.0239381	0.146161	0	0.0888845	0.0304445	0.0284351	0.0760792	0.0903609	0.0283975	0.0287553	0.0339041	0.0373695	0
Rpl7	1638.35	1740.94	1639.23	1665.65	1338.6	1258.56	664.478	804.3	1723.45	1300.59	1329.04	639.945	1277.03	1745.34	1572.45	1363.88	1583.4	1768.94	2170.31	2091.73
Rdh10	2.81989	2.39313	2.2395	1.75519	2.88761	2.74575	2.07575	1.36664	2.37699	3.49615	2.83195	0.955149	2.28844	2.81195	2.24706	1.50366	2.21505	3.46254	4.27022	4.54139
Stau2	7.11339	7.13556	8.22736	7.87607	4.37153	7.42215	2.84927	2.86303	5.56349	8.48642	4.26928	3.81959	4.72873	7.6893	2.95696	2.51768	6.29859	3.70563	4.45185	3.78367
Ube2w	19.5238	18.5339	19.7453	7.1525	13.8528	17.0115	5.32349	11.7476	20.5061	26.5623	6.35695	5.82678	6.87896	21.2549	18.2204	7.13058	19.9538	22.8859	21.5129	24.1639
Tceb1	63.7994	65.4152	63.6244	144.695	68.2758	76.1623	38.2192	101.38	173.918	74.964	53.5819	34.8452	112.823	94.0075	196.032	167.02	78.0589	247.634	121.201	229.028
D030040B21Rik	0	0	0	0	0	0.0223141	0.0149101	0	0.024204	0	0	0	0	0	0	0	0.0379451	0.0223895	0	0
Tmem70	13.5839	13.2398	13.6449	12.1413	14.2473	15.8771	7.56878	8.40585	14.2421	17.7143	11.0873	9.28305	12.0898	20.6238	12.0481	9.73514	14.7003	15.5805	19.1121	15.7697
Ly96	9.1747	9.10805	10.5398	7.62128	8.10994	9.45751	5.4958	6.8132	12.3978	13.1046	6.70237	5.59307	7.92607	11.7488	13.0938	10.7842	12.0704	16.6028	11.9032	16.6361
Jph1	0.0325519	0.0376149	0.057423	0.0236724	0.0569907	0.0129103	0.0171947	0.0276307	0.0840114	0.0126215	0.04541	0.0233703	0.0436787	0.014586	0.0094495	0.0108248	0.0109685	0.0129539	0.0143081	0.01355
Gdap1	0	0	0	0	0.0115505	0	0	0	0	0	0	0	0	0	0.0115166	0.0132147	0	0	0	0
Pi15	0.0907943	0.113663	0.0718197	0.0984275	0.218443	0.0902127	0.0780374	0.133952	0.0779213	0.114073	0.0394546	0.089565	0.0455842	0.101273	0.0850455	0.242503	0.0229746	0.0634903	0.10992	0.189083
Gm16070	0	0	0	0	0	0	0	0	0	0	0	0	0	0	0	0	0	0	0	0
Crispld1	0.0260096	0	0.0413904	0.0141723	0	0	0	0.0110778	0.0504381	0	0	0.0140222	0.0392815	0	0	0.0392223	0.0131919	0.0468581	0.0171698	0.0812997
Crisp4	0	0	0	0	0	0	0	0	0	0	0	0	0	0	0	0	0	0	0	0
Defb44-ps	0	0	0	0	0	0	0	0	0	0	0	0	0	0	0	0	0	0	0	0
Defb18	0	0	0	0	0	0	0	0	0	0	0	0	0	0	0	0	0	0	0	0
Defb41	0	0	0	0	0	0	0	0	0	0	0	0	0	0	0	0	0	0	0	0
Gm15386	0	0	0	0	0	0	0	0	0	0	0	0	0	0	0	0	0	0	0	0
Tfap2d	0	0	0	0	0	0	0	0	0	0	0	0	0	0	0	0	0	0	0	0
Tfap2b	0.0135633	0.0098126	0.0179958	0.0295906	0.0357937	0.0102007	0.108098	0.0230468	0.0220179	0.0198109	0.014293	0	0	0.0548632	0.125354	0.0853331	0.0277177	0.0326247	0.0540342	0.0340289
Pkhd1	0.0161164	0.00932197	0.0214314	0.0306807	0	0.0290083	0.00324655	0.00687585	0.0156155	0.0140594	0.00416879	0.00429508	0.0162696	0.0217132	0.00354356	0	0.0286071	0.00975543	0.0159914	0.00508123
4930486I03Rik	0	0	0	0	0	0	0	0	0	0	0	0	0	0	0	0	0	0	0	0
Mir206	0	0	0	0	0	0	0	0	0	0	0	0	0	0	0	0	0	0	0	0
Mir133b	0	0	0	0	0	0	0	0	0	0	0	0	0	0	0	0	0	0	0	0
Il17a	0	0	0	0	0.0780608	0	0	0.075507	0.115086	0	0	0	0	0.0598357	0.115904	0	0	0.053415	0.0589158	0
Il17f	0.04436	0.20492	0	0	0.193946	0.423649	0.105453	0.0749977	0.171458	0.670855	0.0463033	0.143127	0.0445581	0.774052	0.307257	0.088707	0.539384	0.318731	0.468633	0.33182
Mcm3	74.6909	84.0627	78.6462	81.4349	46.7608	78.7661	34.7674	43.6492	79.8377	85.1805	71.3791	44.3789	59.171	121.326	86.9044	80.1902	77.0702	92.3435	104.842	78.931
6720483E21Rik	0.0465939	0.161581	0.0494067	0.101387	0.122359	0	0.0370347	0.0789449	0.180359	0.0543202	0.0488344	0.0501513	0.0938066	0.125307	0.0404557	0.0466731	0.14185	0.0558139	0.0616091	0.116252
Paqr8	1.84206	2.0891	1.90052	1.96388	1.23044	2.07505	1.35898	0.969495	1.58466	2.64044	1.92762	1.37341	1.49724	2.06309	1.09511	0.757032	1.80906	1.5855	2.13915	1.25275
Efhc1	1.04007	1.06597	1.2265	1.28485	0.558864	1.215	0.637886	0.640218	1.03703	1.21134	0.890482	0.865584	1.11791	2.25552	0.901394	0.47362	1.29503	1.10524	0.687632	1.06213
Tram2	8.22303	8.16293	7.15661	7.26542	2.99208	7.63063	2.80141	3.0828	6.3958	5.68493	6.99388	3.43732	6.80127	4.89492	5.46742	3.49837	2.81906	4.59161	5.90858	3.74903
Tmem14a	3.08685	4.02284	4.02272	3.271	2.95996	4.60978	1.43582	2.49619	3.30377	4.20343	2.42996	1.40575	3.01105	7.72427	3.60439	1.97503	5.3513	3.41408	3.45971	3.52638
Gsta3	0.142016	0.351127	0.281389	0.308832	0.132894	0.205927	0.225455	0.192778	0.293884	0.353721	0.278118	0.122662	0.496589	0.152987	0.328961	0.266121	0.346546	0.12762	0.301144	0.236816
Gm4956	0.045477	0	0.0480979	0.0493695	0.0795839	0.0543508	0.0721455	0.115489	0.234701	0	0	0.0979025	0	0	0.551615	0.819872	0.13844	0.872072	1.14229	0.510741
Khdc1a	0.0802628	0.163707	0.113374	0.102633	0	0	0	0.359454	0.27374	0.0549593	0	0.152475	0.188493	0.0634822	0.629721	2.53933	0.540273	3.38833	1.87908	2.37494
Khdc1c	0	0.551304	0	0.0317709	0.0894843	0.369617	0	0.216335	0.542795	0.0891491	0	0.0318341	1.54283e-07	0.503051	3.13886	3.23197	0.315122	3.27063	2.60273	1.29217
Khdc1b	0.023297	0	0	0	0.047725	0.0554665	0	0.0393451	0.128047	0	0	0.055836	0.0467567	0.0369622	0.126682	0.189082	0.0724811	0.286586	0.186679	0.207561
Kcnq5	0.904593	0.950186	1.15746	0.811404	0.488546	1.55003	0.281247	0.312724	0.836678	1.16773	0.50487	0.682033	0.629677	0.911956	0.522676	0.913921	0.956039	1.11164	1.54528	0.959737
Rims1	0.0277649	0.0642725	0	0	0.0243702	0.0333118	0	0	0	0.0316336	0	0.0299392	0.0279954	0	0	0	0.0281624	0.0332644	0	0
4933415F23Rik	0	0	0	0	0	0	0	0	0	0.0341898	0	0	0	0	0	0	0	0	0	0
Mir30a	0	0	0	0	0	0	0	0	0	0	0	0	0	0	0	0	0	0	0	0
Mir30c-2	0	0	0	0	0	0	0	0	0	0	0	0	0	0	0	0	0	0	0	0
Ogfrl1	10.1177	7.99759	10.3532	9.51695	5.70783	8.48972	3.37797	5.97588	8.89381	7.74255	10.3015	4.7693	6.51956	9.95328	9.64942	8.25945	8.32525	10.3072	8.61939	12.0441
B3gat2	0.0119676	0.08308	0	0.0130821	0.0420132	0.0430343	0.0284975	0.0202456	0.0309187	0.0138996	0.075187	0.0128852	0.012019	0	0.0414892	0	0.0364629	0.0143933	0.0316462	0
Smap1	62.7833	56.3514	60.4144	55.553	43.258	42.4292	22.4881	29.0277	55.1525	45.4466	49.164	23.3848	44.5545	61.7957	50.036	33.2208	41.4264	48.6384	50.499	48.7301
Sdhaf4	13.3022	18.7303	16.9856	19.2113	16.7876	16.8371	8.26006	11.3916	17.3676	14.7634	15.9187	9.6072	13.7798	23.6619	20.4817	13.1697	21.9112	21.1074	18.9354	20.1183
Fam135a	5.54452	6.88746	6.63146	6.13241	4.50176	9.07833	2.83123	2.73926	5.11345	9.03282	3.04872	3.32035	4.17439	7.71184	1.88163	2.18295	7.03348	3.50252	5.45342	3.63632
Col9a1	0.606679	0.876919	0.392636	0.659558	0.723109	0.342522	0.535079	0.0998271	0.195662	0.235494	0.352709	0.199595	0.627478	0.113207	0.0292344	0.0506094	0.153856	0.0404611	0.311917	0.231427
Col19a1	0.0197865	0.00572401	0	0.00545089	0	0	0.003968	0.00840381	0.0128047	0	0.00521098	0.0106114	0.0149504	0.01326	0.00428181	0.0149017	0.0100792	0.0118345	0.0131298	0
Lmbrd1	22.6979	27.0834	26.8552	23.9816	15.1036	28.9559	9.6889	11.66	22.1208	27.3975	15.2566	11.7585	17.0954	28.4703	16.3277	13.1611	26.3474	21.5949	23.1479	21.1823
Adgrb3	0	0	0	0	0	0	0	0	0	0	0	0	0	0	0	0	0	0	0	0
Gm20172	0	0	0	0	0	0	0	0	0	0	0	0	0	0	0	0	0	0	0	0
4931408C20Rik	0	0	0	0	0	0	0	0	0	0	0	0	0	0	0	0	0	0	0	0
Gm597	0	0	0	0	0	0	0	0	0	0	0	0	0	0	0	0	0	0	0	0
Mir6342	0	0	0	0	0	0	0	0	0	0	0	0	0	0	0	0	0	0	0	0
Phf3	28.6532	28.9789	32.0869	28.7686	11.8142	26.1485	8.01524	10.9327	22.1322	24.052	19.1684	9.96041	20.1936	26.3042	11.757	11.7734	19.7761	21.1146	32.7958	21.7312
Ptp4a1	17.1499	17.5644	17.4298	102.3	17.2411	22.8959	7.90486	12.1077	21.1323	28.4416	12.1505	8.4445	10.5763	32.6487	19.6464	15.9549	27.6691	34.0668	29.7363	30.0593
Gm13363	83.9722	107.391	100.922	2.18238e-45	79.1894	155.201	46.42	56.4247	98.0119	142.037	48.4094	48.6343	59.5458	134.902	61.645	76.6551	129.703	145.31	173.815	107.732
4931428L18Rik	0.0477109	0	0	0	0.0417593	0	0	0	0	0	0	0	0.0480759	0	0	0	0	0	0	0
Lgsn	0	0	0	0	0	0	0	0	0	0	0	0	0	0	0	0	0	0	0	0
Pih1d3	0	0	0	0	0	0	0	0	0	0	0	0	0	0	0	0	0	0	0	0
Gm4850	0	0	0	0	0	0	0	0	0	0	0	0	0	0	0	0	0	0	0	0
Khdrbs2	0	0	0	0	0	0	0	0	0	0	0	0	0	0	0	0	0	0	0	0
Gm9839	0	0	0.0291205	0	0.0318589	0	0.03968	0	0	0	0	0	0	0	0	0	0	0	0.0806305	0
Gm5415	0.0138824	0.0160272	0.0477707	0.045476	0	0	0.0179161	0	0.0359156	0	0.0942443	0.0188225	0	0	0	0	0.0197137	0	0	0.0192471
Prim2	20.6022	22.8246	22.7091	22.5681	14.2246	22.7967	9.09827	10.5073	21.132	22.4162	18.3565	11.0658	14.9375	24.7068	18.1648	17.6916	21.1534	23.5659	29.5423	22.8414
1700001G17Rik	0.0587211	0.475257	0.124335	0.191404	0.205623	0.07013	0.139842	0.347867	0.454567	0.136759	0.12283	0.126452	0.295344	0.0788969	0.356128	0.17643	0.238195	0.140734	0.310571	0.58619
Rab23	3.83171	3.57048	3.30878	3.38345	2.30197	3.60197	1.71261	1.59532	3.39231	3.79826	2.76807	1.56101	2.81992	4.43298	2.17102	2.12433	3.19554	3.5828	3.68948	2.60005
Bag2	18.6939	20.4462	21.6429	19.8162	9.84581	18.0395	6.36768	8.39707	19.2205	17.9509	15.3946	10.0034	14.1997	19.9371	13.7031	8.93059	14.2177	9.79078	10.2668	8.50598
Zfp451	10.9858	12.4191	13.889	12.3064	6.37306	15.029	4.40075	5.51532	12.6915	14.3955	8.27787	6.63892	9.30782	12.4329	6.53728	8.85482	10.4081	12.9367	18.378	12.4519
Gm15455	0.0615934	0.0237138	0.0441716	0.156363	0.128324	0.0245455	0.0495399	0.017317	0.0571527	0.119185	0.0439211	0.0440877	0	0.169562	0.0897703	0	0.127917	0	0.0814722	0.0523521
Bend6	18.3784	14.7987	19.8533	17.982	14.0377	19.4359	7.83223	8.6148	16.7548	18.5365	10.7293	9.76081	12.4767	23.9111	8.6336	7.75631	16.8193	8.59949	10.2381	10.5888
Dst	27.9658	34.367	34.966	30.3932	15.0244	31.7614	9.22019	9.02162	22.395	30.3286	19.5284	11.1045	21.4656	23.5502	6.54806	7.75701	18.1959	10.1125	20.7929	13.0575
Mir6896	0	0	0	0	0	0	0	0	0	0	0	0	0	0	0	0	0	0	0	0
Mir5103	0	0	0	0	0	0	0	0	0	0	0	0	0	0	0	0	0	0	0	0
Ccdc115	20.858	24.9868	21.7398	21.8215	14.9492	18.6133	10.0107	11.9878	24.5558	19.6154	24.1866	11.1432	22.7055	27.2418	29.2393	21.6472	18.4886	26.1717	24.0496	27.8773
Imp4	33.9722	38.2521	31.1663	31.2796	21.0127	29.6005	14.6247	18.7781	36.3449	34.7464	34.0953	19.1951	28.8471	44.2333	43.2879	31.4558	28.8894	38.5448	40.4799	39.7406
Ptpn18	4.74476	7.0981	4.32145	5.51848	4.3582	5.8702	2.42277	5.47636	10.5328	2.93681	20.3464	5.1815	7.44575	8.11594	29.0454	20.6753	7.10285	22.8328	17.55	24.7227
Prss39	0.0419665	0	0	0	0	0	0	0.0353979	0	0	0.0437723	0.0450983	0	0.0563549	0	0	0	0	0.0553809	0.156902
Cfc1	0	0	0	0	0.044044	0	0	0	0	0	0	0	0	0	0	0	0	0	0	0
Prss40	0	0	0	0	0	0	0	0	0	0	0	0	0	0	0	0	0	0	0	0
Amer3	0	0	0	0	0	0	0	0	0	0	0	0	0	0	0.0103354	0	0	0.0143933	0	0
AA619741	0	0	0	0	0	0	0	0	0	0	0	0	0	0	0	0	0	0	0	0
Arhgef4	0.826883	1.02296	0.997787	1.06619	0.437775	0.827535	0.3968	0.53708	1.31529	0.716708	0.925619	0.579962	1.02572	1.44733	0.683317	0.577931	0.858508	0.899099	1.19515	0.984066
Fam168b	53.0587	60.9217	58.019	51.5176	32.0175	57.0792	21.6899	25.7796	56.7553	56.166	42.3922	28.6269	45.4323	62.679	49.0665	40.9461	39.1168	58.1669	65.0959	42.6017
Plekhb2	36.6726	40.405	37.4521	33.3123	21.8745	37.396	16.1276	22.449	41.1543	43.0063	32.582	20.1579	35.4563	44.2787	48.7346	40.2648	38.9972	61.7253	55.6835	46.5034
Hs6st1	9.36059	11.5383	9.67406	7.0329	5.78817	7.07963	5.22405	5.30968	9.65241	9.34915	11.5429	5.25983	10.6906	8.31782	12.9784	10.5304	5.58134	14.5703	12.6748	11.6479
Uggt1	32.517	42.535	44.2972	40.207	22.6032	42.2371	13.432	15.5592	35.5504	44.2231	26.7076	18.6621	27.5465	39.8784	24.1522	27.8142	27.7035	32.1386	41.2887	24.9445
Mir6897	0	0	0	0	0	0	0	0	0	0	0	0	0	0	0	0	0	0	0	0
Neurl3	9.37559	13.5052	9.07186	6.2162	20.7841	12.3429	7.52153	13.3538	23.6283	11.7429	18.9063	7.59483	12.9726	9.53177	51.1487	44.7363	17.4251	79.2379	93.0628	73.5381
Arid5a	21.8323	39.5677	19.6771	13.1008	10.7184	19.7014	7.60558	15.3586	26.799	18.0217	13.891	7.62919	10.7866	21.5853	38.5495	37.5262	20.2513	50.8546	43.6509	44.1043
Kansl3	18.2278	21.9169	17.6621	16.6409	10.9425	18.8108	6.80488	9.13647	20.5836	17.181	13.5502	8.02838	13.5383	21.7669	15.9392	14.5883	15.353	24.545	23.7204	18.268
Mir6898	0	0	0	0	0	0	0	0	0	0	0	0	0	0	0	0	0	0	0	0
Fer1l5	0	0	0	0.00903291	0.0072349	0.00988196	0.00661334	0	0	0.00958593	0	0	0.00835465	0.0111052	0.00708713	0	0	0	0	0.0206329
Lman2l	11.4002	13.3726	12.146	11.4748	5.52556	10.5154	5.90186	6.41287	12.5013	10.9824	10.4814	6.26525	10.7875	16.7086	12.4221	8.53035	10.0906	12.7956	11.5078	8.63656
Cnnm4	7.32418	9.35206	7.23677	6.74836	5.28655	8.44222	3.40839	4.32886	7.31992	8.78215	5.82871	3.91345	5.8059	9.29243	8.47798	8.05645	5.9516	14.8211	13.4507	10.2927
Cnnm3	6.04668	7.40148	6.92021	6.46351	2.66524	6.85123	2.35723	3.0623	6.74355	7.09391	5.07803	3.86014	5.43346	9.78802	4.96512	4.28169	4.71913	5.25722	5.82088	3.84033
Ankrd23	3.9265	6.5172	2.9415	3.10685	1.05249	2.45854	1.27205	1.24338	4.37734	1.71093	7.99394	1.26578	7.28408	4.02059	1.41211	1.47175	1.38203	3.07408	3.53209	3.20041
Ankrd39	4.61727	5.20411	4.2084	4.86033	3.94086	4.61121	2.4586	2.52293	4.82691	3.81184	4.587	3.11582	4.91092	7.77632	4.88835	3.39603	4.1212	5.18509	4.75299	7.11219
Sema4c	16.1209	16.3146	12.5442	11.2133	7.65948	9.41942	6.70953	6.13822	12.7415	8.82896	12.9736	6.03307	10.0115	13.8547	12.018	6.93236	7.10834	13.9332	16.2015	14.9578
Fam178b	9.2765	10.3925	6.55391	8.46352	5.76558	7.02448	4.06708	6.72674	7.42689	8.42523	6.5514	6.43706	7.39064	12.1531	8.37137	4.4809	8.39817	5.71317	4.83329	8.0767
Cox5b	319.838	362.603	324.299	357.226	284.998	214.038	156.6	202.982	349.494	161.204	524.032	236.348	377.276	510.628	447.593	249.908	315.387	309.024	207.653	367.451
Actr1b	66.3609	72.2099	68.3473	63.0187	34.0851	64.0152	28.301	30.973	62.0109	62.4017	60.9351	35.3174	53.9948	66.0919	59.2487	43.9538	42.4228	59.1373	58.3159	46.3775
4933424G06Rik	0	0.0534786	0.0490795	0	0.081107	0	0.147057	0.0392178	0.119459	0.161842	0.0483877	0	0.0932203	0	0.160494	0	0.234934	0.110988	0.122545	0.173378
Zap70	2.13742	2.71367	1.48138	2.45025	1.29314	2.50858	0.524377	6.0524	9.87337	2.48931	5.04274	4.46524	1.79889	5.69301	32.4384	42.9319	7.11901	58.8516	58.1245	40.9939
Tmem131	32.2432	39.1918	38.761	31.9519	14.9704	33.2971	11.3949	12.0765	28.0728	32.5592	26.5214	16.8248	26.582	27.7298	16.3014	21.0216	17.3368	31.0437	39.7961	25.9114
Cnga3	0.0146803	0.0170085	0	0.0160412	0.0128197	0	0	0	0	0.0341898	0.0306704	0	0.0148039	0	0.038241	0	0	0	0	0.0183232
Inpp4a	2.1272	3.02539	2.6997	1.91918	1.81355	2.29293	1.14254	1.1517	3.40761	2.27186	2.49591	1.50643	3.08023	2.5073	2.21443	2.77044	2.02695	5.05475	7.30859	4.21111
Coa5	44.026	46.7685	48.2957	44.1296	29.7474	51.96	19.4817	27.7873	48.3106	54.1535	34.539	28.6861	36.6588	53.3159	55.0519	45.5971	45.3043	63.6153	64.0136	53.0053
Unc50	14.1939	20.7162	16.1256	17.2779	14.3714	20.0164	9.18256	10.0428	21.4243	19.7596	14.621	10.1912	13.6509	29.3772	20.044	12.4052	24.7734	21.9302	21.63	23.2494
Mgat4a	18.0524	21.0374	22.3515	18.9313	13.2183	21.4112	8.47048	7.90914	17.9143	20.1787	11.8611	8.64182	13.2141	20.4635	9.65385	9.23368	17.0439	15.4217	18.6246	14.8531
4930594C11Rik	2.42496	1.66487	1.78535	1.64757	0.481057	0.634039	0.420969	0.529186	2.00456	0.573718	1.62553	0.346891	1.23971	0.560069	0.65674	0.493723	0.576884	0.840407	1.00207	1.11125
2010300C02Rik	1.42415	1.1901	0.79836	0.5074	0.555437	0.543667	0.731435	0.293752	0.571371	0.669098	1.12706	0.322257	0.903182	0.434265	1.01656	0.575541	0.607122	1.00433	0.981201	0.70198
Tsga10	1.93939	2.56796	1.74641	1.90797	1.05426	2.18359	0.773881	1.01622	2.20194	1.9068	1.14448	0.94138	1.23942	1.83104	0.988507	1.7837	2.55833	2.43278	2.22332	2.09809
Lipt1	1.71169	1.39731	1.3505	1.53248	1.14629	1.48453	0.71929	1.1363	1.68913	1.44636	1.0888	0.939864	1.18211	2.12011	1.48357	0.77334	1.32808	1.04623	1.55336	1.54993
Mitd1	16.1515	13.9466	15.4239	15.3728	10.7473	17.565	6.26932	16.2476	21.7238	19.1573	10.2655	10.1536	11.4956	25.68	23.587	19.4524	24.7832	28.9952	22.7518	31.6498
Mrpl30	137.995	159.486	136.444	145.494	102.85	112.864	57.3108	73.1999	148.832	107.672	120.376	57.0241	118.799	155.516	121.175	109.492	126.211	125.777	127.344	146.778
Lyg2	0	0	0	0	0	0	0	0	0	0	0	0	0	0.0820462	0	0	0	0	0	0
Lyg1	0	0	0	0	0	0	0	0	0	0	0	0	0	0	0	0	0	0	0	0
Txndc9	36.1462	41.882	41.0948	40.8457	59.8149	35.3961	16.7075	20.3949	73.4405	43.325	24.201	19.059	26.0564	70.3558	33.0603	33.1888	59.7246	40.0056	37.9982	41.8341
Eif5b	118.343	98.632	90.9748	99.4246	38.9957	45.2929	19.7798	31.3988	102.412	48.5973	123.583	17.0787	87.1323	92.7543	70.0661	21.9153	67.0293	54.9359	52.7448	79.0455
Rev1	10.1886	9.84171	10.1402	9.51804	6.53058	10.4376	4.15991	4.30148	9.27607	11.4953	7.84253	5.75035	7.02406	12.031	6.21969	5.31216	9.08208	7.7223	8.77678	7.82541
Aff3	4.77939	7.58268	6.54704	7.01857	2.42039	7.56337	2.42228	2.80853	5.88876	7.51952	4.72264	3.96903	5.40341	11.7165	3.3689	2.46622	5.55733	5.0741	5.82509	3.56656
Lonrf2	0.555138	0.523011	0.664046	0.514097	0.387131	0.503821	0.163169	0.0957526	0.610254	0.658553	0.1937	0.33211	0.362035	0.649408	0.222802	0.319261	0.469274	0.209502	0.434967	0.153977
Chst10	0.753003	1.06434	1.02773	1.12787	0.556834	0.960144	0.531231	0.524092	0.928498	1.20831	0.823037	0.576677	0.690358	1.28191	2.10296	2.26308	1.32423	4.05234	5.79732	2.54801
Nms	0	0	0	0	0	0	0	0	0	0	0	0	0	0	0	0	0	0	0	0
Pdcl3	91.4542	93.9816	93.4793	88.7603	76.7407	80.0882	21.5378	52.1622	104.474	84.8936	80.9053	21.4826	75.1944	106.524	109.589	75.2577	87.2363	100.215	83.8106	102.749
Mir6349	0	0	0	0	0	0	0	0	0	0	0	0	0	0	0	0	0	0	0	0
Npas2	0.536947	0.433226	0.449568	0.135805	0.153075	0.0597699	0.10906	0.147958	0.0966599	0.0872319	0.209035	0.0538148	0.238767	0.167739	0.140709	0.137629	0.101385	0.164723	0.148636	0.249288
Rpl31	2531.44	2972.06	2351.62	2621.65	1786.07	1642.8	863.906	1076.44	2655.85	1400.13	2349.46	875.813	2191.34	2340.27	2058.19	1885.92	1922.69	2218.22	2394.07	2712.91
Tbc1d8	2.61022	3.12711	2.73896	1.81499	1.71937	2.00986	1.07316	1.48276	2.92822	1.9993	3.26044	1.53221	2.52017	2.02265	4.50416	4.01656	1.70575	5.56779	10.3081	5.54701
Cnot11	13.9629	16.546	14.9946	13.1536	10.3505	17.5191	5.61316	8.88818	15.0202	16.2044	12.7805	8.64637	11.7285	22.1377	15.62	13.2286	15.4797	18.0381	18.6278	15.7697
Snord89	1.11044	0.642071	0	0	1.45866	0.663685	0	0.469977	0	0	0	0	1.67621	0	0.481186	0.556282	0.563248	4.65958	1.46835	1.38594
Rnf149	39.2307	49.4764	47.8226	35.8715	50.6538	39.7972	24.7002	31.506	62.8346	42.8635	48.9289	19.1339	42.1659	40.9622	123.094	72.8793	37.3819	97.1304	66.7676	91.0251
Creg2	0.279085	0.405914	0.390673	0.195609	0.11817	0.279723	0.114351	0.167567	0.325271	0.157209	0.55564	0.116346	0.353241	0.205696	0.577306	0.3336	0.146148	0.269794	0.428402	0.404343
Rfx8	0	0.0302555	0.0552963	0	0.137082	0	0.0414837	0	0.101032	0	0.027246	0	0.0262365	0	0	0.0261482	0.0265319	0	0.0345078	0.0977752
Gm3646	0.145367	0	0	0	0	0	0	0.123001	0	0	0	0	0	0	0.125944	0	0	0	0	0
1700066B17Rik	0	0	0.104049	0	0	0	0	0	0	0	0	0	0	0	0	0	0	0	0	0.122719
Map4k4	81.622	78.9549	79.9785	65.1955	47.4483	59.1109	32.5486	26.1896	63.8499	61.1299	72.1575	30.1613	61.7702	60.2698	47.3196	34.0615	40.3272	46.8633	64.6584	48.7592
Gm16894	0	0.140647	0	0	0	0	0	0.10301	0.078546	0	0.0637229	0	0.0612675	0.0817147	0.369121	0.426525	0.0616608	0.291703	0.32168	0.379553
Il1r2	10.6791	16.2559	16.2013	9.8359	79.0631	9.3308	10.5411	9.03894	27.2105	11.1711	24.7071	5.60432	18.2493	11.2731	35.3406	25.9878	9.77087	42.4128	56.4346	61.9898
Il1r1	6.95702	5.21654	4.88112	3.24608	4.2479	2.61999	2.8584	1.75245	3.72352	3.49663	5.69813	1.48786	4.17161	2.96029	2.72042	1.46739	2.16776	2.15211	4.70401	6.50336
Il1rl2	1.79323	1.73323	1.70044	1.07647	1.07813	1.66384	1.27457	0.928876	1.10527	1.62098	2.40867	0.835898	1.96613	1.00726	1.3687	1.79649	0.923282	1.02688	2.72528	1.63693
Il1rl1	2.54543	0.986656	1.11165	0.437317	4.00699	0.957594	2.52894	0.988085	1.52282	2.75212	1.48975	0.446435	1.72853	3.54804	0.885005	1.06462	1.72576	1.29124	4.18908	3.87544
Il18r1	0.736408	0.867924	0.619056	0.787576	0.946376	1.69667	0.385738	1.8207	3.37826	1.90456	1.02314	1.44782	0.74503	1.14798	3.92464	12.2267	3.1699	22.2563	56.4166	22.3858
Il18rap	1.15288	0.950513	0.802614	0.893635	2.3931	1.96524	0.254193	2.00597	3.69197	1.62881	1.54156	1.36823	1.31065	1.29119	6.50465	16.6411	3.29263	27.6702	51.6535	21.5714
Slc9a4	0.232172	0.315802	0.318035	0.133625	0.191281	0.163212	0.0434075	0.104029	0.440513	0.349886	0.228688	0.176477	0.329789	0.201883	0.272264	0.191472	0.0969379	0.360151	0.704297	0.340905
Slc9a2	0	0	0	0	0	0	0	0	0.0385703	0	0	0	0.015097	0	0.0129931	0.0598878	0.0151188	0.0716465	0.0988103	0
Mfsd9	1.97051	1.47434	2.13905	1.60194	0.76855	1.7617	0.919975	1.06512	1.45302	1.88987	1.29962	1.01654	1.64968	1.93612	1.39203	1.19438	1.42798	1.44908	1.55454	1.05397
Tmem182	0.0475513	0.275407	0.0503883	0.0517056	0.166784	0	0.113389	0.0403638	0.122894	0.0554386	0.298962	0.102577	0.191717	0.127959	0.0825355	0	0	0	0.188867	0
4930448I06Rik	0	0	0	0	0	0	0	0	0	0	0	0	0	0	0	0	0	0	0	0
Pantr1	0	0	0	0	0	0	0	0	0	0	0	0	0	0	0	0	0	0	0	0
Pou3f3	0	0	0	0	0	0	0.0270546	0	0	0	0.0178662	0	0.017149	0	0.0147648	0	0	0	0	0.0212488
2900092D14Rik	0	0	0	0	0	0	0	0	0	0	0	0	0	0	0	0	0	0.0220697	0	0
Mrps9	35.8697	41.6373	28.3922	34.9245	29.6639	29.6347	15.2093	22.1034	34.888	28.4009	31.0536	16.8751	27.9982	45.8474	41.921	28.0411	34.5373	37.0387	37.2426	48.3013
Gpr45	0	0	0	0	0	0	0	0	0	0	0	0	0	0	0.0116642	0	0	0	0	0
Tgfbrap1	10.9322	13.568	11.3266	10.1014	5.90901	12.4264	4.15137	5.09717	11.079	13.7969	9.18145	7.39928	9.332	12.8952	9.81922	8.15739	8.14649	11.4772	10.9294	9.4805
AI597479	8.42441	9.42745	10.3752	8.38643	4.95768	11.0813	3.64275	4.5364	9.21502	11.1302	5.4821	5.00806	6.57834	10.7835	4.60604	5.27856	8.04155	7.27611	10.6409	6.16169
Fhl2	7.10877	6.13336	4.13413	2.56254	9.28911	2.02532	6.1391	2.64988	4.94309	3.60335	8.96319	1.30911	5.3996	2.82156	6.22516	6.67889	3.02686	9.40568	11.3484	7.44154
Nck2	8.38834	7.91664	7.26917	5.88821	3.55741	5.14866	2.97059	3.50223	7.03837	5.89231	9.25024	3.78788	7.8544	7.43156	6.34401	4.16417	4.38889	5.70469	5.32229	5.14082
1500015O10Rik	0.176323	0.339843	0.373495	0	0.514693	0.210709	0.0933082	0.447694	0.0758913	0.136919	0.307448	0.253157	0.473137	0.237022	0.305632	0.294378	0.0595857	0.422842	0.233138	1.24706
Uxs1	32.8937	36.1738	36.7998	34.9939	23.7022	40.9026	13.3818	15.9844	32.315	43.5075	26.4646	19.627	24.6594	38.9877	18.3021	19.9128	33.7921	24.1765	30.4915	29.6561
Tpp2	27.9315	27.8081	33.7726	25.9455	19.0325	37.4695	12.4746	13.7782	26.569	35.3241	18.7025	16.7096	20.9903	27.6565	16.593	22.9099	28.8736	36.0839	53.707	32.1708
Mettl21c	0	0	0	0	0	0	0	0	0	0	0	0	0	0	0	0	0.0487654	0.115306	0.12709	0
Tex30	16.8434	19.4247	19.595	17.7698	15.654	23.0342	7.6954	10.6162	17.8518	23.6753	9.54161	9.06476	13.0961	28.4576	15.0658	17.2525	23.1274	28.0195	34.155	23.4887
Kdelc1	20.4367	27.8053	27.6185	24.4016	17.5177	25.2357	10.3739	12.6406	21.3225	30.4543	16.0275	10.7391	14.9155	36.2621	16.0515	9.47197	26.7979	13.9736	16.3035	16.7356
Bivm	8.93008	7.89276	10.1369	9.46929	5.54181	12.1253	4.07165	4.91114	7.35552	11.4387	5.30716	5.05278	6.76551	11.3928	5.48514	4.83193	9.57907	6.90365	8.69699	7.33314
Ercc5	11.2792	10.692	11.3505	11.3383	6.10905	9.16424	3.30571	4.75911	9.63133	8.94351	7.00058	3.95299	7.00706	11.0552	4.80891	4.96787	8.47762	8.02041	11.0838	7.78106
Mettl21e	0.0328711	0.037942	0	0.0179101	0.0143429	0.0196045	0.0129862	0	0.0635551	0	0.0171218	0.0176856	0	0.0220447	0.0284962	0.0164481	0.0333502	0.0786832	0.0217147	0.0409578
Gulp1	11.7361	13.4119	12.8878	11.9535	8.72301	19.2875	5.67917	5.00243	8.75811	18.975	6.09283	6.44084	7.53575	13.3004	2.66004	3.32068	14.3412	4.94105	9.48494	6.52276
4930521E06Rik	0	0	0	0	0	0	0	0	0	0	0	0	0	0	0	0	0	0	0	0
Col3a1	415.395	327.837	174.975	109.247	194.665	99.6022	210.994	219.822	158.362	105.59	437.172	51.9764	579.722	220.906	152.833	86.3039	106.209	77.2904	176.468	531.482
Col5a2	49.6963	46.2062	30.1515	19.0289	27.4359	12.516	27.7864	19.8473	23.5758	16.3196	59.5128	7.23127	61.0759	22.3348	20.214	6.93208	15.1431	7.4442	17.8784	39.3994
Wdr75	26.6355	31.6785	29.6638	28.5418	22.9742	37.6688	12.735	15.5765	30.8817	40.7487	19.3204	16.8933	20.3689	37.6771	20.2454	19.037	34.1187	26.2413	33.1866	25.8866
Slc40a1	2.37805	5.05332	6.42582	2.14859	2.09584	2.60278	4.30179	1.65988	3.70618	5.59291	5.10602	2.41143	8.63944	2.09607	2.60983	1.31486	2.58486	1.72159	3.49169	1.00223
Stk-ps2	0	0	0	0	0	0	0	0	0	0	0	0	0	0	0	0	0	0	0	0
Dnah7b	5.02034	6.50919	6.93608	6.70164	3.26523	6.99324	1.82817	3.53419	5.46605	6.99245	2.85666	3.46739	3.56421	7.74847	3.34955	2.6934	7.70078	4.09152	3.78711	4.88537
Dnah7c	0.0930283	0.039741	0.0811448	0.064632	0.0147237	0.0881407	0.0132267	0.0476216	0.051375	0.138676	0.034988	0.0328447	0.0117258	0.0362992	0.0146172	0.00562327	0.104794	0.0436596	0.0562225	0.033259
Slc39a10	19.6417	15.3165	21.8121	18.8129	9.15735	26.2468	7.05571	8.04971	16.8204	23.8314	10.6237	9.59697	14.3133	18.5224	6.52872	7.92571	21.3152	10.9099	17.2226	11.4104
Mir6350	0	0	0	0	0	0	0	0	0	0	0	0	0	0	0	0	0	0	0	0
Tmeff2	0.172015	0.289144	0.0993042	0.0509269	0.109539	0.261553	0.22329	0.172024	0.12102	0.200186	0.228985	0.168392	0.188786	0.231055	0.176145	0.125258	0.253758	0.168721	0.392716	1.07306
9330175M20Rik	0	0	0.0433536	0.0222708	0	0	0	0	0	0	0	0	0	0	0	0.0205249	0	0	0	0.0255601
Sdpr	21.495	18.0638	17.8368	13.0001	8.69191	12.6008	9.0171	4.38144	12.6543	12.0179	16.7895	5.59345	12.189	13.0874	4.79754	2.5673	9.75842	6.96378	10.6178	10.0642
Nabp1	8.34925	10.858	10.0878	8.50619	9.5917	17.6422	5.56121	9.49313	12.171	16.9805	6.64162	5.70424	8.39071	12.1357	23.7172	31.3028	20.3195	68.4107	96.4355	52.7395
Myo1b	26.9669	24.3027	26.3634	17.709	16.6362	19.555	12.5748	7.00165	16.9519	20.7904	23.2794	8.32209	15.6779	14.9571	8.58222	4.65972	14.6443	7.14801	13.8398	9.95999
Stat4	2.03912	3.51422	2.03451	2.7921	3.31358	2.85939	1.22936	4.03256	7.43829	4.17867	2.97488	2.89286	2.93981	2.87211	11.7254	19.5633	7.06165	36.457	59.3192	31.6647
Stat1	33.5014	50.3597	36.8294	44.3324	14.1108	90.7287	11.1896	69.6768	79.4954	80.3144	27.3081	33.9816	25.8216	95.6091	102.245	125.337	101.593	218.93	166.066	177.972
Gls	27.1641	27.7448	30.0592	21.4926	23.0095	40.3355	14.9564	15.3963	26.997	43.1665	15.8713	15.903	17.3806	34.1057	23.4792	33.5674	34.3349	62.7858	95.9426	52.3532
Nab1	25.6795	28.3141	30.5297	23.8772	19.2999	31.6704	13.044	17.0187	26.9844	31.5585	23.0123	16.7978	20.7934	28.1621	26.3762	34.0663	25.7179	54.75	62.6354	44.7772
Tmem194b	2.47985	3.31698	2.95246	2.64119	1.73371	2.9673	1.39145	1.66255	3.60078	2.97308	1.98375	1.93076	2.02358	5.3746	2.86866	3.88216	4.00573	5.73779	8.38658	4.93249
Mfsd6	5.78754	6.63659	7.2407	5.65631	4.16718	7.43394	2.87512	3.5324	6.62503	8.60672	4.59236	4.21941	5.3672	7.72195	4.79636	6.69183	6.29563	10.4829	14.3891	8.90093
Inpp1	1.70642	1.76905	1.93144	1.47112	1.41703	1.37168	1.16755	1.86768	3.26504	1.88459	2.46301	1.26743	2.04279	1.81877	6.60432	9.78533	2.74613	17.2478	20.1529	11.6768
Hibch	9.77068	9.95259	11.4812	9.98868	9.17297	13.4376	5.66426	6.32565	10.9483	12.7707	7.3719	6.53155	6.99666	13.255	6.90227	10.3408	12.7097	12.8888	16.7678	11.927
1700019D03Rik	6.38321	9.33521	6.82532	7.75522	6.90489	9.87479	3.27817	5.87949	8.96376	9.87766	3.99474	5.93112	3.46366	14.2981	9.84609	6.64558	11.238	7.05238	5.13073	9.91949
Mstn	0	0	0	0	0	0	0	0	0	0	0	0	0.0196408	0	0	0	0	0	0.0257546	0
1700019A02Rik	0	0	0	0	0	0	0.0660131	0	0	0.0969776	0	0.0896913	0	0	0	0	0	0.0997933	0.110088	0
Pms1	4.87465	5.03942	5.63596	5.54247	2.71512	6.46567	1.81831	2.77008	4.86782	6.6603	3.22649	2.93114	3.432	7.15326	2.83662	2.95081	6.27384	4.87356	7.53938	5.05213
Ormdl1	15.2391	17.6301	19.9088	16.1664	12.1563	21.9687	8.07849	11.0319	20.1078	22.5229	10.0593	11.6623	12.0348	27.1686	13.8208	15.9183	24.4968	24.2016	32.0403	22.3048
Osgepl1	9.94956	8.53418	10.4569	9.15672	7.76673	10.5254	4.51775	5.64189	9.08369	10.6041	6.53815	5.88236	7.21945	12.7644	5.5377	6.03067	11.064	6.97098	9.66186	7.98985
Asnsd1	40.5868	49.5194	46.105	42.2784	31.4937	46.6923	19.7376	24.8614	45.7333	44.1809	29.2455	23.1627	33.954	62.6642	37.3977	36.0516	43.8877	56.6874	67.3021	61.4677
Dnah7a	0.00526575	0	0	0	0	0.0151417	0.00492994	0.00827648	0.0062462	0	0.0169729	0	0.00996695	0.00895049	0	0.00492036	0	0	0.045281	0.0206329
Stk17b	16.4357	29.9196	22.4958	23.2826	23.6845	22.0012	11.9426	17.1434	34.7624	21.4448	24.4017	12.5723	25.0859	21.3171	52.2884	76.8972	31.3602	140.572	254.805	113.407
Hecw2	2.4189	1.01495	1.71058	1.00686	1.1718	0.574748	0.61516	0.185775	1.37088	0.70137	1.51714	0.467153	0.516816	0.859413	0.686861	0.107545	0.298373	0.566295	1.07294	0.864734
Mir7681	0	0	0	0	0	0	0	0	0	0	0	0	0	0	0	0	0	0	0	0
Ccdc150	0.0274457	0.0317274	0	0.014951	0	0.0164168	0.0108218	0	0	0	0.014293	0.0147801	0	0	0.0118119	0.0274134	0	0.0329446	0.0543709	0.0170914
Gtf3c3	17.6739	16.3986	19.7403	17.2757	8.60839	16.9837	5.36245	6.70357	14.8096	16.8703	10.8935	6.77144	12.3394	14.8459	6.93963	7.36015	13.4627	10.5987	13.6424	9.75474
Pgap1	1.08538	1.55742	1.82314	1.22816	0.859684	1.79884	0.665662	0.618062	1.41336	2.10299	1.02731	0.855478	1.53901	1.36594	0.872307	1.28014	1.37655	2.08782	3.30114	1.69328
Ankrd44	2.88164	3.78439	3.96039	2.87371	3.24542	4.56244	1.545	2.65484	5.04568	4.7519	3.76263	2.77386	3.40445	4.04413	7.04328	12.7737	4.76048	20.2593	33.7098	14.577
Sf3b1	160.147	159.272	171.616	122.837	108.257	124.446	46.6388	65.859	168.862	136.489	107.829	59.0583	91.8072	181.458	87.4947	121.736	150.144	189.779	276.749	179.089
Coq10b	17.6017	33.2676	21.5956	15.3544	24.6701	36.0698	13.6901	22.1899	32.7755	37.2519	12.8266	10.2496	14.3348	29.7645	35.1635	30.9256	40.9884	68.2468	85.8205	61.84
Hspd1	468.922	484.003	507.015	508.789	372.129	525.15	226.258	260.288	492.896	558.709	321.177	242.813	338.624	778.105	388.605	290.477	476.96	413.884	419.059	381.198
Hspe1	400.008	480.994	420.608	494.2	398.829	369.898	194.867	239.217	478.485	350.245	310.42	194.286	332.035	695.115	441.561	285.971	469.666	397.588	315.281	436.851
Mob4	26.6572	24.488	27.423	24.4662	21.2183	30.9192	13.9694	15.8038	27.4897	31.2902	17.2001	14.9576	18.5032	38.83	23.8914	17.2331	30.6057	27.1654	31.4212	26.602
Rftn2	4.44398	4.28516	3.96906	2.40774	1.52923	1.39176	2.27631	1.00948	2.83983	2.36469	5.02175	1.25391	3.41471	1.31672	2.22728	0.839272	1.41168	1.27668	2.42195	1.80753
Mars2	2.53538	3.14118	2.87639	1.96871	1.56997	2.92251	1.13545	1.48684	3.10811	3.1215	1.8761	1.38478	1.78599	3.09107	1.8521	1.92316	2.20482	2.9962	3.71187	1.9438
Boll	0	0	0	0	0	0	0	0.0427831	0.0652728	0	0	0	0	0	0.0877032	0.0506094	0	0.121223	0.20065	0.126261
Plcl1	0.923581	0.874629	0.77562	0.519392	0.446279	0.371211	0.303372	0.222446	0.647262	0.500705	0.816487	0.13719	0.705015	0.224757	0.538326	0.598315	0.290814	0.8113	1.2108	0.745863
9130227L01Rik	0	0	0	0	0	0	0	0	0	0	0	0	0	0	0	0	0	0	0	0
1700003I22Rik	0	0	0	0	0	0	0	0	0	0	0	0	0	0	0	0	0	0	0	0
Hsfy2	0	0	0	0	0	0	0	0	0	0	0	0	0	0	0	0	0	0	0	0
Satb2	0.730663	0.844864	0.700528	0.622492	0.397666	0.849849	0.274273	0.300882	0.560596	0.873917	0.723284	0.446562	0.6458	0.769576	0.265324	0.276946	0.530935	0.355194	0.443889	0.332744
9130024F11Rik	0.014042	0	0.103721	0.0152625	0.0736183	0.0167356	0	0.0118417	0.018114	0.0488882	0.0439211	0.0150328	0.0564305	0.0188955	0.0121072	0	0.0426883	0	0.0555492	0.0173994
BC055402	0	0	0	0	0	0	0	0	0	0	0	0	0	0	0	0	0	0	0	0
4930558J18Rik	0.559606	0.382364	0.646377	0.635885	0.378626	0.760114	0.222088	0.258354	0.623683	0.533137	0.479113	0.383525	0.486329	0.957205	0.308585	0.229289	0.335429	0.487932	0.739983	0.222188
1700066M21Rik	2.81175	3.29164	3.95139	2.52828	2.43182	4.85523	1.66692	1.77766	3.382	5.0537	1.36215	2.0562	2.0784	4.5021	1.74506	2.05179	4.70179	2.99652	4.86577	3.07615
Tyw5	9.23581	8.22099	6.91203	6.86252	6.68048	8.79638	3.33408	4.4162	8.92707	8.56407	5.06463	3.48103	5.18692	9.74195	5.0704	4.65606	7.7623	7.55678	8.84731	7.14267
9430016H08Rik	13.2351	16.051	14.4315	12.7602	14.4872	15.1151	7.0343	10.3354	15.1645	15.1849	16.7858	9.84217	12.6843	25.4496	21.7666	12.2726	15.6258	16.4716	16.0674	21.9782
Spats2l	1.24782	0.709451	0.61284	0.378915	0.536398	0.206246	0.559608	0.437253	0.485798	0.479296	0.888994	0.1286	0.729053	0.337301	0.339001	0.226055	0.36789	0.317611	0.46089	0.762031
Kctd18	5.12565	4.92707	4.75351	3.99114	3.28617	4.29467	2.41579	3.15907	5.73229	3.81807	4.68289	2.76173	3.83332	7.73123	4.25936	4.17162	4.08429	6.68471	7.43922	5.66296
Sgol2a	8.05181	6.90627	8.65403	8.70025	4.2559	7.32731	3.05139	2.93688	6.41204	6.37848	6.2109	3.21613	5.88842	9.2616	2.47296	2.60399	6.94248	3.82653	6.98624	4.9191
Aox1	1.60797	1.96955	1.63958	1.57967	0.77185	2.50587	0.983102	0.705666	1.5831	2.38594	1.32121	1.12885	1.35433	2.41713	0.846469	0.918842	2.03006	1.55639	2.03175	1.45677
Aox3	0.0478705	0.0139012	0.0125971	0	0.0209431	0.0143448	0.0284975	0	0.0154593	0	0	0	0.0842794	0.0643109	0.0208184	0.0359889	0.0121543	0.0286266	0.110762	0.224036
Aox4	0	0	0	0	0	0	0.0250104	0.0621373	0.0135855	0	0	0	0	0.0422662	0.0363215	0.0736648	0	0.0251082	0	0
Aox2	0.0218609	0.0125928	0.0116155	0	0	0	0	0	0	0	0.0114642	0	0.010993	0	0	0	0	0	0.0434294	0.0137039
Bzw1	154.838	170.345	175.671	144.243	141.074	195.757	80.9498	88.9588	149.401	207.678	111.444	88.9866	116.516	197.302	135.364	143.637	182.85	193.106	255.948	188.348
Clk1	86.8134	127.81	99.3083	87.7812	79.3017	117.61	52.2645	61.4073	124.387	102.816	48.1758	29.5437	55.9406	92.5292	75.4342	118.506	125.744	208.151	319.929	202.451
Ppil3	19.0793	22.849	25.8099	21.9707	16.2628	25.0337	11.4109	14.9472	24.2452	25.2923	18.4382	14.7073	18.0727	34.9691	30.2815	23.6769	26.1809	32.8657	33.5243	31.4143
Nif3l1	15.7864	20.831	15.5351	16.0024	13.6721	19.464	7.71055	9.29245	18.9852	20.6658	13.9004	10.436	13.2673	23.8174	16.6825	12.7862	19.4571	16.6514	18.5905	20.1807
Orc2	23.0436	25.314	25.4202	21.5564	22.4159	34.752	12.3791	12.6498	23.7182	35.4376	15.4092	13.2826	15.2909	30.5623	17.3552	15.0522	28.9838	21.5136	28.1372	23.7278
Fam126b	3.03132	3.19989	4.20137	3.39964	2.23393	5.14484	1.56267	1.64613	2.76519	5.38298	1.73987	1.9847	2.25312	4.26756	1.67522	1.82208	4.12905	3.40385	4.81797	2.91432
Ndufb3	159.163	161.804	186.655	189.621	141.886	139.47	64.784	101.395	160.559	131.552	138.529	80.4039	128.012	256.732	227.157	142.549	188.572	171.403	140.396	183.527
Gm20257	1.72238	1.45553	1.72973	1.74397	2.88254	3.18677	1.05453	1.96344	3.24677	3.27631	1.19153	1.1699	1.13843	4.04811	2.34451	2.84158	2.43323	3.40001	3.22017	3.51221
Als2cr12	0.0331902	0.0382691	0	0	0	0	0	0.0280127	0	0	0	0	0	0	0	0.0331773	0.0336467	0	0	0
Cflar	30.5463	44.0582	36.7455	30.6868	29.2141	50.3931	17.0043	22.3465	42.0727	49.6	25.4339	17.1654	26.3069	36.2435	48.4672	41.4855	37.8642	71.5092	58.7268	52.0295
Casp8	38.9353	41.7568	39.2091	32.1821	16.6523	36.2462	14.2347	17.5996	43.0761	39.637	38.4496	15.843	34.2177	39.744	37.9948	33.1698	36.0585	63.739	63.7377	58.7383
Trak2	36.4341	35.449	36.4422	35.4071	20.9622	36.5148	15.0296	15.3836	34.4002	36.2474	29.6886	18.881	29.0645	32.7454	20.1242	18.711	25.6614	27.2146	36.1494	23.0078
Stradb	6.01429	6.40779	8.18123	5.70537	3.57023	5.38551	3.43268	3.45091	7.90644	6.11263	5.61014	3.20236	6.59622	8.53728	6.55987	4.82926	6.12473	7.26444	7.77437	6.91602
Als2cr11	0	0	0	0	0	0.0584948	0	0	0	0	0	0	0	0	0	0.0246018	0	0.0586925	0.0648074	0
Tmem237	20.7373	19.6391	21.9686	25.2868	12.3969	17.5395	8.40759	9.89855	16.1099	16.9013	13.5286	9.31185	14.4421	31.1548	14.1119	9.83973	21.6478	15.8719	13.0598	13.7578
Mpp4	0.02218	0.049063	0.042372	0.045476	0.0825033	0.195567	0.0530269	0.0566621	0.0838552	0.0778058	0.0232261	0.0689739	0.0448513	0.126633	0.17142	0.0223525	0.244124	0.133378	0.136348	0.180307
Als2	13.1152	16.5877	16.1632	15.2737	6.68657	15.5609	5.48931	6.64156	13.6375	15.8027	9.32453	7.23569	9.60873	16.721	9.6038	9.17801	11.6893	13.9327	14.7621	9.44062
Cdk15	10.7776	12.2178	11.0007	11.6007	7.0242	10.1803	4.5715	5.53315	9.84932	8.68357	7.13666	5.48026	9.49426	18.5215	6.00294	3.32771	12.6913	5.33782	6.3082	8.99702
Fzd7	16.9198	17.1936	18.6746	15.8917	9.15215	17.1903	6.41734	8.14801	15.2795	17.304	12.2882	10.508	13.051	22.3167	11.4478	9.44835	11.2423	13.2847	10.1463	9.06199
Gm973	1.91641	1.59487	2.44432	1.97276	1.47478	0.937192	0.518486	0.56522	1.27391	0.896124	0.896289	0.390852	1.02264	2.14629	0.339739	0.319964	0.883706	0.348157	0.55667	0.88783
Sumo1	116.662	123.388	121.263	116.444	104.679	126.647	52.5528	69.4704	123.681	127.589	88.0692	60.3037	86.9489	159.942	107.011	106.358	140.935	151.531	168.754	147.75
Nop58	147.377	132.527	132.735	128.107	117.564	111.424	51.9692	74.4806	141.95	132.427	103.425	51.2893	88.3502	164.91	94.942	71.5019	146.783	109.524	136.291	132.26
Snord70	0	0	0	0	0	0	0	0	0	0	0	0	0	0	0	0	0	0	0	0
Snord11	0	0	0	0	0	0	0	0	0	0	0	0	0	0	0	0	0	0	0	0
Bmpr2	16.2468	14.1589	20.2775	14.4924	8.25693	16.3252	5.97064	4.47057	11.6098	17.4566	8.48765	6.956	10.3318	11.662	4.95789	4.81042	10.6144	7.37767	13.4146	6.99901
Fam117b	20.3619	17.3909	19.8173	18.5565	9.97655	18.4332	7.31327	8.26999	17.6682	16.9153	13.5602	8.90799	14.4637	17.2199	16.6855	16.9314	12.2859	25.9047	27.6442	19.4781
Ica1l	0.142973	0.132306	0.121063	0.217568	0.137717	0.153808	0.113509	0.0120964	0.110714	0.116629	0.0449633	0.138579	0.0287283	0.192104	0.0744148	0.0143393	0.116059	0.0514959	0.0755806	0.0714452
Wdr12	18.1384	17.8416	18.8511	18.8216	22.3383	21.7543	8.05721	11.0517	19.3242	32.0411	13.2786	10.6362	10.6062	27.4352	17.8193	14.3337	23.8796	17.7706	17.8254	18.1557
Carf	1.35186	1.66798	1.67018	1.556	1.0832	2.11745	0.62466	0.807785	1.3662	1.98828	0.637526	0.791684	1.22432	1.94242	0.746215	0.614623	1.4434	0.894141	1.43771	0.908771
Nbeal1	3.21562	2.72152	3.95728	3.54246	1.40421	3.81316	1.17693	1.20034	2.39183	4.1015	1.64637	1.53663	2.39881	2.34619	0.963849	1.37756	2.64148	2.00514	4.1268	2.04435
Cyp20a1	27.226	29.3122	30.6335	26.2702	18.1779	31.3826	13.2193	13.803	26.0695	32.2758	22.5959	14.1931	19.2798	32.058	17.6604	14.5957	27.6931	18.5088	23.3116	20.7876
Abi2	15.9192	15.9113	19.31	15.5772	8.75601	20.6696	6.23553	6.8486	14.8863	19.7691	10.1848	8.59483	12.0237	20.1333	6.52724	6.49403	14.9968	10.6868	15.911	8.81255
Raph1	7.48216	7.1627	7.72871	5.11543	4.09559	6.15901	3.92568	2.68438	6.1536	7.25399	6.27804	3.09511	6.00274	4.93172	5.2148	3.83099	4.39674	6.24556	8.66012	5.85173
Cd28	1.17267	2.74017	1.74101	1.97135	1.95863	2.89047	0.479767	3.20287	6.36519	3.35108	1.84707	2.0442	1.52069	2.72973	10.0385	17.5743	6.75853	35.047	76.7532	22.2868
Ctla4	7.12807	7.83683	6.54721	10.8893	6.62032	11.2646	1.47862	11.7695	35.2659	12.0136	18.0056	6.13577	6.76551	12.0838	49.2332	57.9406	30.2919	168.615	327.309	113.829
Icos	1.58739	2.5588	1.83361	3.0852	2.56953	3.23937	0.534478	3.2165	9.29029	2.96924	4.47996	1.79597	1.64587	2.86615	15.1759	11.9673	7.90622	28.412	70.6266	28.7978
9530026F06Rik	0	0	0	0	0	0	0	0	0	0	0	0	0	0	0	0	0	0	0	0
Pard3b	0.404186	0.294868	0.362207	0.283914	0.212351	0.200668	0.148139	0.110523	0.216743	0.181014	0.292857	0.0736479	0.312933	0.158788	0.19401	0.105858	0.113539	0.14905	0.263101	0.256217
Nrp2	37.0178	35.5636	42.4801	31.4274	15.081	26.5265	14.6895	14.3025	30.1891	34.5464	35.7506	15.5114	36.6038	21.7895	26.0306	15.4196	19.3317	14.1692	24.7778	17.2747
4930487H11Rik	0	0	0	0	0	0	0	0	0	0	0	0	0	0	0	0	0	0	0	0
Ino80d	6.27566	8.01705	8.069	6.31914	3.53799	9.29797	2.94654	3.02143	6.80976	8.73853	4.65505	3.29458	5.43258	7.53283	4.07082	5.07176	6.12058	9.6937	15.002	8.02789
Ino80dos	0.453014	0.768326	0.447769	0.591032	0.290919	0.541595	0.239763	0.204493	0.506723	0.738755	0.474051	0.162708	0.524438	0.487139	0.371927	0.272307	0.245161	0.712466	0.758836	0.640851
Ndufs1	69.9846	70.4289	74.9171	74.1348	54.349	75.758	30.5858	33.5656	65.4908	70.2968	46.5113	33.9932	49.8396	97.507	52.7908	39.4001	77.6554	55.5604	73.7303	58.1412
Eef1b2	1225.41	1386.99	1296.59	1336.72	1042.19	1003.61	554.009	707.584	1319.46	905.248	970.423	548.47	938.376	1517.46	1281.87	1011.75	1311.5	1241.87	1237.97	1545.86
Snora41	0.46195	0	0.488996	0	0.40452	0	0	0	0	0	1.44999	0	0.464783	0	0.800698	0.925449	0	0	0.610705	0
Gpr1	0.667634	0.302064	0.55329	0.284069	0.203339	0.138826	0.0460529	0.0737244	0.18723	0.270483	0.364471	0.0312025	0.204469	0.117019	0.276693	0.174462	0.265023	0.173999	0.230277	0.398492
Zdbf2	0	0.00474275	0.0307565	0.00903291	0.0072349	0.0248643	0	0.00700318	0	0.0290773	0	0	0	0.0223762	0.0395698	0.124836	0.0294964	0.492729	1.65234	0.437756
Adam23	7.1836	8.23097	9.39824	9.04988	4.34221	4.82032	3.03384	2.16424	7.33288	6.85042	4.95088	3.73482	5.50337	5.4593	1.74978	1.50788	4.48849	1.32626	5.77746	3.9803
Dytn	0	0	0	0	0	0	0	0	0	0	0	0	0	0	0	0	0	0	0	0
Mdh1b	0.0609551	0	0	0.0331726	0	0	0	0	0.118053	0.0354679	0.0957332	0.0328447	0.0306337	0	0.0264291	0	0	0	0	0.0380323
Fastkd2	5.16219	5.83768	5.91457	4.99208	5.20494	8.13716	2.86935	3.6526	6.93453	8.61056	3.76605	3.78826	4.12954	8.55733	4.60117	5.43264	7.89733	6.89165	10.5515	6.84935
4933402D24Rik	0	0	0	0	0.0260203	0	0	0	0	0	0	0	0	0	0	0	0	0	0	0
Gm13749	0	0	0.0386092	0	0.0318589	0.0435125	0	0	0.0470027	0	0	0	0	0.0490619	0	0	0	0	0	0
Mir1958	0	0	0	0	0	0	0	0	0	0	0	0	0	0	0	0	0	0	0	0
Klf7	18.3219	19.3347	18.0357	14.1415	10.6391	10.8812	6.17024	8.79548	15.678	10.692	13.8992	5.93238	10.6928	10.0806	18.3856	9.82328	9.03672	13.5353	14.5677	14.3348
Mir6899	0	0	0	0	0	0	0	0	0	0	0	0	0	0	0	0	0	0	0	0
Creb1	11.7662	11.3713	13.1149	12.2452	5.53749	10.5662	3.87397	4.7395	10.7528	11.1318	8.87892	5.01614	9.38169	12.1223	7.91278	7.13494	8.83573	13.7254	22.7176	13.4563
Mettl21a	6.55826	6.67829	7.60782	6.76752	5.34862	7.20793	3.0455	4.47389	7.93236	7.61522	5.24448	4.36443	6.16617	10.7348	8.02927	5.66797	6.93195	6.64201	6.60127	6.13289
2810408I11Rik	3.0744	2.45478	2.71295	2.94426	4.10244	2.6251	2.14969	1.11529	3.02269	2.81331	3.14058	2.04976	2.94641	6.49308	3.74318	3.15339	4.82733	3.94919	5.51738	5.39026
Ccnyl1	11.7053	11.0596	10.9208	7.97216	12.1876	13.0329	7.52008	5.13499	9.30231	13.7572	9.95223	5.70752	7.86466	10.072	12.1039	11.5121	11.3145	25.2138	26.2951	23.5872
Fzd5	1.47218	2.23433	1.68866	1.35852	1.47706	2.71308	0.931037	1.45373	2.00847	2.22346	1.17143	0.990899	1.17742	2.0301	3.8145	4.55948	2.31821	9.0911	8.62477	5.63647
Plekhm3	2.72479	4.07435	3.91802	3.00173	2.08708	3.30105	1.36439	1.60971	3.38247	3.66326	3.34888	1.72005	3.17755	2.80996	3.54519	4.00615	2.20793	6.74532	7.92367	4.93757
Akr1cl	0	0	0	0	0	0	0.0306618	0	0	0	0	0	0	0	0.0668848	0	0	0	0.0510043	0
Cryge	0	0	0	0	0	0	0	0	0	0	0	0	0	0	0	0	0	0	0	0
Crygd	0	0	0	0	0	0	0	0	0	0	0	0	0	0	0	0	0	0	0	0
Crygc	0	0	0	0	0	0	0	0	0	0	0	0	0	0	0	0	0	0	0	0
Crygb	0	0	0	0	0	0	0	0	0	0	0	0	0	0	0	0	0	0	0	0
Cryga	0	0	0	0	0	0	0	0	0	0	0	0	0	0	0	0	0	0	0	0
D630023F18Rik	0.0451578	0.0521703	0	0	0.0209431	0.054032	0	0.0381992	0	0.0835573	0.0471966	0.0744059	0.0240379	0	0.0391269	0.108388	0.0243086	0.0540547	0.0316462	0
Idh1	42.0517	49.593	48.7981	44.1513	36.6892	52.6834	23.3827	23.4242	41.305	54.4207	37.4038	26.4961	36.5761	54.9195	32.8661	23.1319	48.812	28.3955	37.1171	44.226
Pikfyve	6.90947	7.91484	9.12339	7.20857	4.21909	11.2863	2.84506	4.34885	8.45283	11.59	4.55172	4.77448	5.67911	14.609	4.47434	4.13001	10.3223	6.75476	9.43108	6.95097
Pth2r	0.0215417	0	0.0229038	0	0	0	0	0	0	0	0.0226306	0	0	0	0	0	0	0	0	0.0269459
Crygf	0	0	0	0	0	0	0	0	0	0	0	0	0	0	0	0	0	0	0	0
Map2	1.59536	1.77117	1.79206	1.59306	0.836202	2.09099	0.900496	0.79225	1.2811	1.883	1.01927	0.926599	1.17024	2.07138	1.06528	0.887914	1.95699	1.19016	2.11306	1.45323
Unc80	0.0539341	0.049063	0.0449896	0.0713288	0.0473442	0.0414405	0.0183971	0.013115	0.0248286	0.0359472	0.0080398	0.0415612	0.0310734	0.0414375	0.0233285	0.00773199	0.0352771	0.0231891	0.020368	0.0722151
Rpe	12.0061	14.3884	15.1297	12.922	10.0095	17.5075	7.48161	8.18009	13.5724	18.5361	8.55584	8.99793	10.6639	20.0413	12.397	12.5052	18.2211	23.0745	27.3509	20.7082
Kansl1l	1.74105	2.52445	2.06101	1.6647	1.46488	2.23332	0.980096	1.11389	1.7683	2.5505	1.38791	1.05394	1.60424	2.16038	1.5918	1.79228	1.92675	3.56169	4.41886	3.1151
Acadl	79.1566	78.1755	78.6962	78.6634	54.2218	82.8148	33.0914	48.6072	84.7119	83.8609	66.2052	39.9469	60.5901	101.534	82.9724	70.59	80.0151	104.429	95.5797	84.641
Myl1	0.574924	2.65218	0.405888	0.347144	0.045948	0.0763461	0.20838	0.162219	0.677557	0.148742	3.00823	0.343985	2.82856	0.171717	1.49494	0.789085	0.453711	2.22104	1.2672	1.24521
Lancl1	25.0996	10.6457	27.8665	21.5883	6.11146	13.574	3.64599	5.10213	14.476	8.79764	7.73727	4.32299	7.28057	13.5451	31.6319	25.3062	31.0858	29.0838	9.28059	11.2166
Cps1	0	0.0107939	0.0197954	0.0101231	0.0163737	0	0.0298201	0	0.0121801	0	0.00982642	0	0	0.025194	0.024362	0	0.0189726	0	0	0
Erbb4	0	0	0	0	0	0	0	0	0	0.0142191	0	0	0	0	0	0	0	0	0	0
Ikzf2	1.01932	1.19795	1.10282	1.24654	0.688839	1.77477	0.338603	1.37861	2.40198	1.98077	1.37972	1.07402	0.813919	1.72744	2.76575	3.83507	2.71471	7.16641	18.8856	6.59636
Spag16	0	0	0	0	0	0.0173731	0	0	0	0	0	0	0	0	0	0.0146205	0	0.0522955	0.0577375	0
Vwc2l	0	0	0	0	0	0	0	0	0	0	0	0	0	0	0	0	0	0	0	0
Bard1	2.71122	3.47857	3.56056	2.64524	1.96307	4.00825	1.29261	1.81637	3.18947	3.6262	2.05506	1.82617	2.18833	6.05136	2.88121	3.04233	3.76146	4.68597	6.80276	3.43153
Abca12	3.21067	3.35018	5.05306	4.08319	1.98782	6.01955	1.22936	1.06155	2.54095	4.69599	1.98166	3.75503	2.05715	3.66605	0.635922	1.36955	2.57034	0.879588	3.36662	1.33051
Atic	66.3193	81.039	68.5579	72.4899	48.5742	78.9637	33.2062	45.6137	79.1673	87.3951	54.6157	44.3269	51.4167	104.021	87.4054	64.9909	74.5358	78.3643	80.0463	69.4335
Fn1	189.433	175.057	172.015	89.3236	113.355	78.2744	110.906	54.615	120.058	109.049	253.361	47.4956	245.686	58.8037	113.707	81.366	49.8855	95.1233	113.628	118.531
Apol7d	0	0.0505349	0	0.095157	0.11487	0	0	0	0.0565281	0	0.137272	0	0	0.0588412	0	0.0877229	0.177571	0	0.0579058	0.0546618
Gm8883	0.0512214	0	0	0	0	0	0	0	0	0	0.0535987	0	0	0	0	0	0	0	0	0
4933417E11Rik	0.0477109	0.0552776	0	0.0518613	0.376342	0	0.0757528	0.0403638	0.0616812	0	0.099902	0	0.0480759	0.0641452	0	0.0957361	0	0.0572532	0	0.238356
Mreg	21.2294	23.1378	26.8732	22.3144	11.9872	19.9864	6.67971	9.01946	21.3072	19.8716	10.3841	9.65028	13.7075	25.8308	14.8276	9.45904	20.9854	15.6429	14.9215	13.7138
Pecr	7.70763	8.40367	5.78304	7.03819	6.40238	6.31808	3.60066	4.6971	7.95688	8.87417	5.43848	3.60508	5.27428	11.4836	7.36751	4.36829	7.55182	5.91387	5.53287	6.98131
Tmem169	0.0185099	0.0214242	0.0196318	0.0403366	0	0.0221547	0.0146696	0	0.0238917	0.0215683	0	0.0199595	0.0186148	0.0498907	0.0160937	0	0.0188243	0	0.0245763	0
Xrcc5	30.8742	33.0101	35.8922	37.269	20.6167	37.6885	12.0092	16.419	31.2243	37.6224	18.9531	19.4405	21.3288	38.1185	19.5562	21.9702	36.9172	27.2711	32.8336	27.1928
2019-03-04	0.0997302	0.12969	0.118772	0.0948455	0.0982423	0.119221	0.0692597	0.137135	0.0965038	0.130688	0.0521098	0.0536884	0.112861	0.117351	0.0540393	0.0499065	0.101236	0.059812	0.0494893	0.0622066
Smarcal1	5.34745	5.60839	5.65412	5.17928	2.52511	4.63639	2.2887	3.01302	13.4122	5.205	5.0021	2.92987	4.66937	6.65403	4.42591	4.53952	5.4017	6.39221	6.85528	5.15114
Ankar	0	0	0	0	0	0	0	0	0	0.0132605	0	0	0	0	0	0	0	0	0	0
Rpl37a	1983.61	2390.31	2147.53	2261.31	1672.78	1192.01	819.656	1022.16	2573.85	997.97	2148.27	811.836	1886.48	2186.52	2968.54	2171.79	1785.58	2541.01	2380.41	2542.23
Igfbp2	0.117921	0.136395	0.0417176	0.0428284	0.068922	0.094038	0.124812	0.166421	0.101501	0	0.0823335	0.0423191	0.0791493	0.422828	2.01127	0.157592	0.199508	0.23573	0.0520143	0.147202
Igfbp5	1.80982	3.67024	3.40808	1.91903	3.64601	1.12973	2.41303	0.973442	1.20802	0.986392	3.43329	0.825791	2.92486	1.42595	3.1991	1.63454	0.814041	2.35154	3.40719	11.9732
Tnp1	0	0	0	0	0	0	0	0	0	0	0	0	0	0	0	0	0	0	0	0
1700027A15Rik	0	0	0	0	0	0	0	0	0	0	0	0	0	0	0	0	0	0	0	0
Pinc	0	0	0	0	0	0	0	0	0	0	0	0	0	0	0	0	0	0	0	0
D530049I02Rik	0	0	0	0	0	0	0	0	0	0	0	0	0	0	0	0	0	0	0	0
6030407O03Rik	0.260894	0.0670527	0.122699	0.0630746	0.101542	0.0693331	0.0229663	0.0245748	0	0.0675808	0.151565	0	0.058336	0	0	0	0	0.0694075	0.15335	0.0723691
Mir6351	0	0	0	0	0	0	0	0	0	0	0	0	0	0	0	0	0.534937	0	0	0
Tns1	22.0753	17.7423	18.2332	10.4981	10.7126	6.50058	8.60792	4.41531	12.0455	9.29739	24.3426	5.56718	17.9738	6.50104	9.16277	4.1861	4.16448	5.6855	10.3889	7.28018
Rufy4	0.0670187	0.0785008	0.0718197	0.0246069	0.293458	0	0.0538686	0.0190996	0.058402	0.0527226	0.0710182	0.0243809	0.247268	0.0608302	0.0784013	0.0223525	0.0229746	0.0542146	0	0.113019
Cxcr2	1.18352	0.951985	1.94322	0.615328	5.8736	0.492185	0.85769	0.474306	1.2177	0.439515	1.99223	0.240145	2.96869	0.737587	0.973446	0.670293	0.366111	0.370067	1.20205	1.1345
Cxcr1	0.0464344	0	0.196645	0.0504597	0.487912	0	0.0369144	0.0785629	0.0599635	0.108161	0.097222	0.050025	0.514031	0	0.241405	0.093065	0	0	0.0614408	0.231889
Mir1928	0	0	0	0	0	0	0	0	0	0	0	0	0	0	0	0	0	0	0	0
Arpc2	384.485	353.91	383.643	331.341	272.583	290.957	172.458	230.835	400.699	325.096	375.286	178.429	320.885	324.341	614.769	519.2	319.504	631.11	601.144	581.018
Gpbar1	0.105475	0.0610016	0	0.0573122	0	0	0	0.0445657	0	0	0.0552364	0	0	0	0	0	0	0.0631704	0.069689	0.13165
Aamp	136.805	149.646	117.36	136.49	85.6035	96.1988	49.8846	75.2236	144.236	96.7436	127.414	61.1549	115.814	159.97	176.701	100.259	103.745	123.307	95.6079	118.148
Pnkd	50.5305	55.7843	46.074	55.5915	34.2392	39.3858	22.3851	23.2411	53.1269	29.7723	47.3689	27.1223	52.5222	66.5926	55.0534	27.7704	43.8057	42.0103	34.4887	50.9911
Tmbim1	43.6027	56.3696	42.1492	37.1523	32.7189	37.9373	20.4162	23.2262	47.5445	40.6202	34.7232	21.6906	34.4603	44.1707	43.7274	29.1665	36.0963	36.394	36.4655	39.4678
Catip	0.198662	0.143591	0.0788544	0.108083	0.0870727	0	0.177478	0.0420191	0.288574	0.0578351	0.233899	0.0802169	0.175008	0.100113	0.344464	0.298595	0.0755938	0.357433	0.262765	0.46501
Slc11a1	20.1157	37.3018	26.8172	16.3756	22.4749	26.8628	16.0376	28.8177	42.2398	28.1766	43.5693	20.4447	45.3174	22.7725	98.9537	73.5965	21.144	101.76	46.5795	79.3048
Ctdsp1	47.0699	49.4828	45.5209	42.4498	25.733	39.7531	20.0407	27.5143	47.3584	40.4497	47.2912	26.9105	39.8592	57.73	58.0781	41.7955	35.1406	56.0451	46.8142	46.5185
Mir26b	0	0	0	0	0	0	0	0	0	0	0	0	0	0	0	0	0	0	0	0
Vil1	0.8205	0.968176	1.01055	0.946586	0.395889	0.980864	0.29243	0.311832	0.777808	0.663027	0.332907	0.432792	0.539242	0.675099	0.362772	0.28524	0.679455	0.421563	0.597743	0.417893
Usp37	6.13604	8.07675	7.39579	6.00782	3.99493	9.45927	2.98189	3.9596	7.51558	9.51994	4.12888	3.74164	5.22576	10.9564	4.75236	5.09355	7.88102	9.33883	13.3313	7.69437
Rqcd1	30.6524	34.0757	33.7983	32.2492	23.2716	38.3618	14.7764	18.4223	34.2729	38.6524	28.4116	21.3758	26.2282	43.4054	34.6403	32.243	31.1879	36.8608	42.242	34.5846
Plcd4	0	0.0441567	0.0404088	0	0.0668911	0.0227923	0.0151506	0.032342	0.0246725	0.0816401	0.0399012	0	0.0529128	0.117682	0.0454757	0.0573573	0.0355736	0.0914772	0.0504993	0.0714452
Zfp142	4.15612	5.37141	4.36382	4.20653	1.98186	5.6112	1.85173	2.24076	4.32659	5.04379	3.2527	2.23432	3.64102	4.19629	3.12395	4.55555	3.18191	8.02248	10.622	6.27686
Bcs1l	5.34139	7.34064	6.92217	6.1226	3.11101	5.68755	2.70509	3.54679	7.05352	5.92043	5.40036	2.89299	4.49627	8.23296	6.24051	5.18409	6.58644	7.73462	7.64239	5.8077
Rnf25	16.9327	21.0433	13.4908	15.5014	11.3909	14.2256	5.52021	11.3948	21.0405	14.2645	13.5907	8.29	11.5791	23.9462	21.2245	13.6503	18.1052	20.1133	15.6371	22.9213
Stk36	0.668112	0.691788	0.644087	0.726215	0.253222	0.584151	0.348222	0.329149	0.617593	0.754892	0.427896	0.440372	0.642282	0.95157	0.466717	0.249814	0.465421	0.40653	0.553809	0.4356
Ttll4	5.10507	7.93267	5.96447	5.12259	3.48176	9.25669	2.32789	2.57602	6.20763	8.46102	4.40477	3.38351	4.01346	6.39927	2.96759	4.37673	4.29536	6.32632	8.43826	5.0084
Cyp27a1	1.10453	1.53273	0.935783	0.840528	1.16076	0.990268	0.613718	0.864829	2.53002	1.02921	2.94748	1.10042	1.38951	0.779356	3.03964	4.28802	1.03667	5.46256	6.39035	6.34169
Prkag3	0.147441	0.428483	0.137586	0.161191	0.0162468	0.0221547	0	0.062392	0.119302	0.0643855	0.848348	0.0396663	0.260607	0.123815	0.145434	0.130882	0.0561766	0.0446191	0.0245763	0.0692895
Wnt6	0.126219	0.145881	0.0801632	0.192027	0.110554	0.0905315	0.120242	0.10683	0.097753	0.117587	0.211268	0.108766	0.152436	0.237354	0.153111	0.126383	0.128065	0.0908375	0.133486	0.283471
Wnt10a	0	0	0	0	0.0465826	0.0635952	0.105573	0.09015	0	0	0.0556831	0.200605	0.0268228	0.178844	0.299874	0.319964	0	0.0638101	0.527886	0.099623
Cdk5r2	0.0386155	0.0892946	0.0204498	0.104969	0.0676527	0.023111	0	0.0162983	0.0249848	0.0448941	0.0605963	0.103966	0.194209	0.0518797	0.0166843	0.0194003	0.0195655	0.0462184	0.0510043	0.0722151
Fev	0	0	0.0373004	0	0.0308435	0.0422374	0.0280165	0	0	0.0410597	0	0	0	0	0	0	0	0	0.0466277	0
Cryba2	0	0	0	0	0	0	0	0	0	0	0	0	0	0	0	0	0	0	0	0
Mir375	0	0	0	0	0	0	0	0	0	0	0	0	0	0	0	0	0	0	0	0
Ccdc108	0	0	0	0	0	0	0.00721455	0	0	0.0107043	0	0	0	0	0	0	0	0	0	0
Ihh	0	0.0493901	0.0904699	0.0232052	0	0	0	0.0180809	0	0.0496871	0.0223328	0	0.0644921	0.0573494	0	0.0213684	0.0216406	0.025588	0.0282796	0.13319
Nhej1	2.28262	2.49681	2.61299	3.35323	2.80917	2.94992	1.81169	1.82757	3.66199	3.01765	3.74431	1.99329	2.85568	6.05269	3.74289	3.83183	3.56773	3.25432	3.34474	5.15884
Slc23a3	0.0253714	0.0879863	0.0536603	0.0826978	0.0888497	0.27287	0.181205	0.10734	0.0654289	0.383916	0.0796536	0	0.102015	0.170391	0.307699	0.279476	0.154449	1.09453	1.40843	1.96243
Cnppd1	22.7287	29.3519	25.1598	22.7575	20.0619	20.4439	11.7999	17.7958	30.2902	21.9987	27.7127	9.89535	22.3176	29.9737	48.0646	37.7008	22.7112	54.3697	50.196	49.5114
Fam134a	37.5603	47.264	46.7854	44.3282	21.7486	36.8868	14.4788	23.391	47.3373	36.3144	33.3436	22.0435	35.1894	53.3459	54.6574	33.1046	33.231	45.8318	42.4861	34.6763
Zfand2b	12.0886	16.3151	11.7416	13.472	9.21511	9.66902	5.453	7.82242	16.049	7.42766	14.9299	8.41102	12.1235	17.4969	19.9334	13.2871	12.1487	19.0811	17.021	19.4838
Abcb6	23.4827	21.9766	21.7308	24.7835	11.5821	20.719	7.9657	9.95572	18.7606	20.4394	14.5059	11.4414	16.2414	24.9583	16.3933	10.6963	15.4389	11.1362	10.9418	9.5056
Atg9a	28.279	29.7606	25.2283	26.9034	13.446	21.1919	9.56637	11.3513	25.0332	20.6086	20.8033	14.6588	20.771	30.8729	19.3226	12.999	14.136	17.2953	18.0794	16.4475
Ankzf1	11.9797	10.7423	11.4334	10.9664	5.37426	8.41879	3.85437	4.92858	11.4085	8.23575	9.13902	4.41104	8.9918	14.9051	8.00506	6.07256	7.2118	8.94461	8.99375	7.12343
Glb1l	1.78461	2.25608	1.90576	1.72622	0.993212	1.3559	0.780253	0.934479	2.06874	1.84944	1.81997	0.684054	1.85678	1.80899	1.38952	1.22728	1.45763	1.86761	2.6199	2.51044
Stk16	7.79698	14.2214	9.31087	8.18911	5.28516	7.35393	3.7096	4.47019	20.4051	8.30077	9.23952	4.73027	7.30035	15.5385	14.6212	7.43297	8.68499	18.2513	10.1201	8.98824
Tuba4a	24.4923	23.0863	21.8113	16.5151	20.9021	20.1547	12.2269	20.0444	33.18	16.2183	23.0242	17.7921	21.6324	32.0035	71.4152	90.9718	31.6602	105.671	124.74	80.0778
A630095N17Rik	0	0.0930561	0	0	0	0	0	0	0	0	0	0	0	0	0	0	0	0	0	0.100547
Dnajb2	15.6926	18.6546	15.9512	14.2192	8.51852	14.4739	6.97551	8.11885	17.7579	14.441	12.1498	5.94893	13.233	16.8485	13.317	7.18681	13.0109	14.4742	14.5611	11.8233
Ptprn	1.35825	1.22919	0.906826	0.208691	0.98255	0.388265	1.89839	0.524856	0.742985	0.223512	2.2711	0.270337	2.0057	0.972288	1.36929	0.354969	0.38953	0.159285	0.390528	0.810842
Resp18	0	0	0	0	0	0	0	0	0	0	0	0	0	0	0	0	0	0	0	0
Dnpep	24.8615	27.7546	21.5767	21.7003	18.0702	20.4383	13.1141	14.8772	24.7913	19.5909	28.8266	15.0598	23.2466	25.1706	37.4618	23.3547	20.9334	29.1512	25.6856	32.4605
Des	14.2528	17.6295	11.5219	8.70009	7.56009	4.2137	7.62265	3.28615	9.47064	5.51335	30.2648	2.97106	12.8518	3.36422	9.94043	2.67836	4.18093	3.28678	5.65188	3.9318
Gm15179	0	0	0.163435	0	0	0	0	0	0	0	0	0	0	0	0	0	0	0	0	0
Speg	8.22606	9.34568	10.6061	7.97325	4.43766	5.78621	2.85901	3.60867	8.72391	6.81927	7.68828	6.04393	8.43292	12.0076	6.31094	2.81894	6.01771	4.74002	4.54106	4.57942
Gmppa	37.0945	38.4318	32.9494	36.1654	19.771	30.2155	15.3444	22.5793	39.8898	32.0635	33.7774	20.0121	34.5784	48.5687	52.6371	31.55	30.4613	39.3939	32.7914	35.6396
Asic4	0	0.0456286	0	0	0.0172622	0.0235892	0.031263	0.0166803	0.0509065	0.137558	0	0.0212227	0	0.02652	0	0	0.0598821	0.0236689	0	0
Chpf	21.6317	25.2578	18.8051	17.4016	11.7954	12.5738	8.76183	13.3782	19.1701	15.3578	23.6742	16.3455	20.9205	30.0856	19.8383	8.6102	11.5608	11.9429	9.6425	12.2719
Tmem198	0.358231	0.662841	0.227565	0.181748	0.313766	0.456802	0.113749	0.32342	0.554819	0.528504	0.374893	0.28297	0.336531	0.802561	0.558997	0.574276	0.242345	0.544065	0.726516	0.775119
Obsl1	6.36789	6.04587	5.32545	6.32257	2.24168	4.53072	1.89538	2.95521	4.82066	4.86709	4.78949	3.73116	4.92441	8.18158	4.0376	2.01172	2.90918	2.13628	2.34435	2.19017
Inha	0.998897	0.742486	0.453331	0.50413	0.593516	0.639618	0.509708	0.603929	1.05889	0.664784	1.00795	0.76844	0.71806	2.20547	0.680217	0.357359	0.723922	0.68432	0.377398	0.578799
Stk11ip	9.284	11.4127	8.97533	8.56506	7.43278	8.31328	3.9585	4.97442	10.3487	8.78103	8.3675	5.00578	7.89339	13.8592	10.6031	7.64722	7.81566	10.4145	10.3261	10.0969
Slc4a3	2.72654	2.66363	2.16539	1.95469	0.88507	1.19412	0.895446	0.994706	1.72879	1.28659	2.13993	1.01263	2.40072	2.63774	1.1205	0.54152	1.097	1.05679	0.870271	1.08538
Gm17751	0	0	0	0	0	0	0	0	0	0	0	0	0	0	0	0	0	0	0	0
Mir6343	0	0	0	0	0	0	0	0	0	0	0	0	0	0	0	0	0	0	0	0
Epha4	0.478386	0.619992	0.672553	0.457252	0.259949	0.43385	0.216076	0.272233	0.585425	0.384236	0.474646	0.177614	0.315425	0.432276	0.414597	0.413169	0.409985	0.741573	0.665244	0.54554
Mir6352	0	0	0	0	0	0	0	0	0	0	0	0	0	0	0	0	0	0	0	0
Pax3	79.4851	75.6347	77.0522	75.0468	28.6544	63.155	22.9485	39.3765	77.3244	56.1553	49.6117	29.9134	54.5603	105.234	40.9422	20.0337	60.2659	33.9763	31.2247	34.108
Sgpp2	0	0.015046	0	0	0	0.0156199	0.0206817	0.0221555	0.0168647	0.0151777	0	0	0	0.0175695	0	0.0392223	0.0131919	0	0.0173381	0.0326431
Farsb	74.2066	80.9317	79.3099	79.9015	59.1711	85.0572	36.6519	47.8085	79.2135	88.5228	57.3336	43.581	53.9963	105.821	74.3697	60.8474	94.7132	72.4327	76.7359	78.2904
Mogat1	0.086486	0.450398	0.275009	0.188134	0.26528	0.413927	0.446581	0.256444	0.223458	0.302436	0.135932	0.652473	0.174129	0.523438	0.112508	0.130038	0.219518	0.207583	0.68679	0.54015
Utp14b	11.8748	13.2163	12.2856	11.7816	5.423	11.3139	2.72854	3.90586	8.68909	8.6513	7.10019	3.76148	6.14243	7.22586	2.7123	3.2972	7.75933	6.23036	9.7903	7.16485
Acsl3	60.937	82.0603	71.3184	69.988	52.4108	79.234	19.7277	22.0199	61.0021	62.6383	23.0352	23.3398	32.6802	106.395	23.7978	12.8094	78.3109	29.6194	36.3016	45.9023
Kcne4	4.19569	3.72453	3.72481	3.75473	1.83703	0.937192	1.54728	1.14788	1.91415	1.20926	3.68089	0.159802	3.11335	0.655043	0.826536	0.233506	0.838498	0.635063	1.73734	1.58688
Scg2	0.021063	0.0243679	0	0	0.0552137	0	0	0.0178263	0	0	0.022035	0	0	0	0.0181608	0	0	0	0.0555492	0.0261761
Ap1s3	1.72398	2.60214	2.07541	2.48561	1.28718	2.90689	0.849754	1.68955	2.78674	2.89559	2.16494	1.50492	2.22791	3.14626	3.65873	6.10855	2.68817	9.70666	14.0383	6.38218
Wdfy1	54.4629	54.7172	54.4804	54.9825	30.3942	53.6114	18.5545	25.0985	53.3716	49.0427	36.5969	25.4621	41.2657	70.7989	42.23	24.3936	40.0373	34.9107	33.5913	29.845
Mrpl44	30.8528	34.7636	29.218	31.5795	23.5257	30.2755	13.9051	18.5513	34.163	32.1961	25.5751	18.9473	27.1358	49.3553	35.7299	22.0677	32.0991	29.8217	25.7876	34.3639
Serpine2	15.1293	13.8915	15.0252	8.6691	15.6793	6.1936	8.24454	9.82393	13.6993	9.05119	25.2841	5.03294	13.0088	5.83688	22.1228	46.0124	8.60628	51.5095	30.2593	33.5052
Fam124b	0.145845	0.0421942	0.115828	0.0397136	0.0798378	0.0436719	0.0144291	0.0771623	0.117585	0.0637464	0.152607	0.0588678	0.128398	0.0979581	0.157984	0.0913781	0.0185279	0.415326	0.844011	0.455155
Cul3	41.9448	49.587	52.654	37.6577	39.1793	54.9179	22.3568	22.0393	43.4443	52.6362	29.9358	22.8754	36.8011	50.1509	26.1971	34.3598	41.0752	62.3882	85.6754	53.0799
1700016L21Rik	0	0	0	0	0	0	0	0	0	0	0	0	0	0	0	0	0	0	0	0
Dock10	5.72499	8.81155	6.99498	6.45791	4.59277	8.54423	2.25683	4.34273	9.88539	8.6481	6.80837	4.56655	7.00706	6.32104	10.3717	19.361	7.1577	29.6572	59.3479	25.9896
Nyap2	0	0	0	0	0	0	0	0	0	0	0.0111664	0	0	0	0	0	0	0	0	0
Mir6344	0	0	0	0	0	0	0	0	0	0	0	0	0	0	0	0	0	0	0	0
Irs1	0.991079	1.3108	1.3631	1.25698	0.628421	1.16432	0.456561	0.453169	0.779057	1.24058	0.792814	0.441635	0.733744	1.33959	0.454167	0.26823	0.814783	0.607716	0.685444	0.725077
Rhbdd1	26.2477	31.3514	29.6223	26.9917	15.3388	29.7694	9.21719	11.8431	25.2529	30.6293	15.1711	11.9468	16.0853	27.7969	14.2699	13.0195	22.3823	18.4343	20.6081	16.4877
Col4a4	1.1832	1.4454	1.43688	1.04642	0.684904	1.27844	0.440328	0.367731	0.750481	1.03544	0.713458	0.561518	0.807177	1.4644	0.469227	0.314762	0.691757	0.456746	0.742508	0.608978
Col4a3	0.0727631	0.0840612	0.1155	0.0330168	0.0690489	0.0506849	0.0240485	0.015407	0.0782337	0.0353082	0.0507699	0	0.0488088	0.0732614	0.0315968	0.0182756	0.0738151	0.0217498	0.0801255	0.0756026
Mff	49.8375	49.3379	49.6935	47.6053	42.755	47.6655	19.9459	23.7103	47.7672	49.7661	34.7583	21.2485	35.6827	55.3634	36.6496	30.4469	51.8954	45.4242	52.4014	46.6634
Tm4sf20	0	0	0	0	0	0	0	0	0	0	0	0	0	0	0	0	0	0	0	0
Agfg1	31.9255	34.2877	36.2719	29.2338	20.6737	36.1584	13.9182	16.8985	31.9551	39.3691	26.2998	18.0081	29.7222	33.2502	30.5217	31.302	30.8113	51.2362	57.5988	35.4655
Slc19a3	0.0526575	0.0608381	0	0	0.0153583	0.021039	0	0	0.0452849	0.02045	0	0	0	0	0	0.0175727	0.0355736	0	0.0232297	0.0657481
Krtap28-13	0	0	0	0	0	0	0	0	0	0	0	0	0.0529128	0.0707752	0	0	0	0	0	0
Ccl20	0	0	0.0692021	0	0.0572446	0.312397	0.155474	0.110523	0.168647	0.0757288	0.0683383	0	0.0656646	0	0.509535	0.196252	0.0662557	0	0.172708	0
Daw1	0	0	0	0	0	0	0.0251307	0	0	0	0	0	0	0	0	0	0	0	0	0
Sphkap	0	0.00932197	0.00850712	0.0174429	0	0.00956319	0.00637285	0.0136244	0	0	0	0.00859015	0.00806151	0	0.013879	0	0.00815227	0.00959551	0.0106049	0.040034
Pid1	10.6459	17.1385	16.7561	8.80708	12.0012	10.1996	7.1293	9.46129	18.2578	15.0905	24.8412	7.50312	23.836	8.46882	32.3064	22.4578	8.16028	27.2493	23.228	25.8593
Mir6353	0.46195	0	0	0	0	0	0	0	0	0	0	0	0	0	0	0	0	0	0	0
Dner	0.0861669	0.0997614	0.136932	0.0781814	0.0376976	0.0172137	0.0342691	0.0122237	0.0371649	0.117108	0.0601496	0.0155381	0.144667	0.0386197	0.0996627	0.100797	0.0145259	0.0689277	0.0570642	0.0178613
Mir5126	0	0	0	0	0	0	0	0	0	0	0	0	0	0	0	0	0	0	0	0
Trip12	62.1252	61.3418	83.144	60.5459	32.7716	69.7893	22.6847	26.2381	59.0497	70.4623	42.0887	35.9396	48.4923	56.7023	42.0797	49.0225	49.3719	64.5482	89.6613	49.7768
Fbxo36	1.21783	2.0788	1.65791	1.44994	1.26953	1.10917	0.736485	0.883546	1.57154	1.35082	1.82057	1.06177	1.809	1.40291	1.75923	1.45235	1.29443	1.59909	1.53366	1.80938
Slc16a14	0.02218	0	0.0235582	0.0482793	0	0.0266175	0	0	0.0287325	0.077646	0.0696783	0.0478775	0	0	0.0962668	0.0889882	0.0450598	0.0532551	0.0882054	0
A530032D15Rik	0.294882	1.04226	0.458403	0.658623	0.573207	0.788644	0.311188	0.720181	1.33528	0.786525	0.415836	0.489007	0.738434	0.610457	1.92135	2.45751	1.31296	3.38402	3.03198	4.76804
Gm7609	0.467695	0.226671	0.297749	0.342783	0.502254	1.8916	0.14357	1.4028	1.29796	1.76253	0.21767	0.827434	0.456135	1.26368	1.23065	1.81364	2.22616	2.74432	2.45898	2.8418
C130026I21Rik	0.121272	0.117424	0.172923	0.110731	0.226313	0.609016	0.0501411	0.98261	0.490171	0.993581	0.171069	0.271474	0.223377	1.20566	1.08876	1.38754	0.963747	2.4267	1.13405	1.48603
Sp110	11.9437	19.0456	11.4053	12.7166	8.52462	19.4931	4.65326	23.7869	34.251	19.4679	17.7202	13.1275	12.8146	21.7323	63.3949	77.8535	28.4021	105.497	90.0672	89.3948
Sp140	6.77192	11.4395	8.5665	8.45137	9.71546	13.4631	3.45481	16.904	24.3008	14.1774	10.1203	7.50501	9.91008	12.6819	38.5417	45.9514	18.9994	58.1728	55.0404	70.1413
Sp100	17.0642	25.1808	18.9849	20.9523	11.8876	29.5338	7.99348	27.3563	39.3267	31.2802	23.7222	18.7196	21.2114	32.1787	51.4238	73.1718	36.2404	99.5465	102.806	88.4604
A630001G21Rik	4.28648	4.83205	3.93945	3.42877	3.75352	5.92981	1.98989	3.44556	7.34022	4.27005	3.69563	2.90347	3.98795	6.34059	6.26207	7.13002	6.04469	16.6696	13.903	11.3815
Mir8096	0	0	0	0	0	0	0	0	0	0	0	0	0	0	0	0	0	0	0	0
9930111H07Rik	0	0	0	0	0	0	0	0	0	0	0	0	0	0	0	0	0	0	0	0
Cab39	48.1925	49.9814	50.5629	44.1888	34.8911	56.2714	21.2354	23.2038	47.5537	56.3432	37.0592	25.4279	39.3218	49.1869	40.6125	45.3405	45.4498	61.939	82.6865	52.986
Itm2c	152.97	161.591	130.706	109.306	92.7811	103.784	68.5322	80.7132	140.413	111.815	159.642	71.0253	128.457	146.796	193.923	103.928	121.077	149.679	137.667	169.756
4933407L21Rik	0.363656	0.210317	0.144457	0.197634	0.0795839	0.217403	0.216557	0	0.117272	0.264731	0.237919	0.0979025	0.2288	0.0611617	0.157689	0	0.0921948	0.109069	0.0600942	0.170298
Gpr55	0.777736	1.25438	1.06192	0.97898	0.681096	0.538248	0.422412	0.329149	1.50549	0.76272	1.56344	0.683296	1.31813	0.385037	1.20629	1.43534	0.685236	1.81579	6.76623	2.06914
Spata3	0	0.0806268	0	0	0	0	0	0	0	0	0	0	0	0	0	0	0	0	0	0
2810459M11Rik	0.0941453	0.108756	0.116155	0.068214	0.164753	0.0374558	0.012385	0.0530968	0.101188	0.146026	0.0163774	0.101313	0.0158299	0.126467	0.163004	0.235615	0.190911	0.244366	0.538996	0.195704
Psmd1	121.947	110.751	113.022	111.638	75.5053	107.71	47.8374	63.1749	103.209	106.922	98.7392	52.7029	81.6423	125.267	101.855	77.5361	101.415	99.8123	103.269	110.449
Htr2b	0.100688	0.407713	0.533494	0.301201	0.17643	0.030124	0.120002	0.170623	0.357595	0.146665	0.342734	0.0813538	0.76042	0.440066	0.764081	0.429055	0.102274	0.422842	0.499606	0.220033
Armc9	2.70755	2.8378	3.40268	3.43951	1.14159	3.11808	1.05753	1.639	2.46616	3.35731	2.05149	1.69213	2.19244	3.65661	2.06191	1.59616	2.91585	2.08494	2.20261	2.37294
B3gnt7	0.623433	0.930234	0.553781	0.612213	0.634006	0.504936	0.399085	0.783083	1.32357	0.890053	1.95739	0.56316	1.11322	0.432441	2.179	1.28956	0.469274	1.27796	0.797889	1.40565
Ncl	623.699	603.591	328.094	614.182	556.028	392.499	237.545	413.797	577.611	522.898	512.545	246.381	465.76	680.492	426.515	373.784	563.297	320.834	385.404	607.843
Snora75	0	0	0	0.489179	0.78797	0.537929	0.35712	0	0	0	0	0.484586	0	0.604655	0.38994	0.90155	0	0.539427	0.594882	0.561553
Gm24148	0	0	0	0	0	0	0	0	0	0	0	0	0	0	0	0	0.720364	0	0.93895	0.443145
Snord82	0	0	0	0	0	0	0	0	0	0	0	0	0	0	0	0	0	0	0	0
C130036L24Rik	0.412324	0.333628	0.131042	0.358513	0.505428	0.344912	0.0981179	0.174443	0.212839	0.192038	0.819613	0.310761	0.290361	0.443215	0.250117	0.371698	0.33454	0.197667	0.490685	0.566019
Nmur1	0	0	0	0.0465662	0	0.0511631	0	0.0725784	0	0	0.134592	0	0.0430924	0.0575152	0.222802	0.0428774	0.0434294	0	0.226573	0
1700019O17Rik	0	0	0	0	0	0	0	0	0	0.0353082	0	0	0	0	0	0	0	0.036303	0	0
Ptma	2071.33	2209.46	1907.7	2200.71	1305.06	1653.62	845.279	1273.19	2107.82	1658.11	2243.14	1106.94	1807.88	2295.53	2239.52	2061.29	1630.41	2353.06	2019.32	2537.44
Pde6d	21.9489	23.7455	24.1854	22.4451	12.2629	18.778	11.824	13.4485	24.9951	21.9749	23.7068	12.4054	26.006	33.4664	29.1179	16.2636	21.4814	22.6595	17.7239	23.5897
Cops7b	9.77866	11.3077	9.71038	8.69729	6.73975	9.98365	4.19634	4.81157	10.0828	8.7732	8.69058	5.84535	8.26304	12.9222	11.8773	8.78874	8.02228	10.0967	9.43512	9.83973
Nppc	0	0	0	0	0	0	0	0	0	0	0	0	0	0	0.0434087	0	0	0	0.0661541	0.0625146
Dis3l2	11.0924	11.5816	10.4405	10.7526	7.05492	10.3569	4.03546	5.90814	10.6352	10.9117	9.66607	5.515	8.15033	10.8725	11.0162	9.06723	9.33895	11.1677	13.7606	13.0589
Alppl2	0	0	0	0	0	0	0	0	0	0	0	0	0	0	0	0	0	0	0	0
Alpi	0	0	0	0	0	0	0	0	0	0	0	0	0	0	0	0	0	0	0	0
Akp3	0	0	0	0	0	0	0	0.0263574	0	0	0	0	0	0	0	0	0	0	0	0.0388021
Ecel1	0.0181908	0.0420306	0	0	0	0	0	0	0	0	0	0	0	0	0.0157984	0	0	0	0	0
Prss56	0	0	0	0	0.0228471	0.0312397	0.0414837	0	0	0.0303554	0.0273949	0	0	0	0	0.0522964	0	0.0625307	0.103524	0.0977752
Chrnd	0	0	0	0	0	0	0	0	0.0226425	0	0	0	0.0177353	0	0	0	0	0	0	0
Chrng	0	0	0	0	0	0	0	0.0230468	0	0	0	0	0.0274091	0	0	0	0.0275695	0	0	0
Eif4e2	44.3542	53.189	48.5146	48.2709	31.1011	39.5583	19.6533	25.9944	50.4771	39.9928	44.7842	21.3211	42.635	48.0565	51.9574	48.681	40.3684	64.3324	61.3613	59.9412
Efhd1	0.404825	0.468061	0.459221	0.0314594	0.329125	0.311122	0.160644	0.0979172	0.223926	0.067421	0.363131	0.0622786	0.232758	0.194259	0.350813	0.434538	0.146741	0.242606	0.267646	0.757874
Gigyf2	20.0059	20.5896	19.1508	19.1781	8.90375	14.7087	6.00996	8.31328	18.2608	15.8693	18.7859	8.0688	17.733	19.4249	10.5795	8.55032	12.9756	12.9837	16.2057	14.3423
Kcnj13	2.6308	2.3264	4.09683	3.2805	0.643652	3.88504	0.859854	6.51665	3.59469	11.8508	1.2551	7.79203	1.36269	14.0912	6.67312	10.3101	36.2583	28.7819	30.8541	20.0395
3110079O15Rik	0	0	0	0	0	0	0	0	0	0.131647	0	0	0	0	0	0	0	0	0	0
Ngef	0.0379772	0	0	0.041271	0.0332552	0.0200827	0	0.0160436	0	0.0220476	0.0198017	0.0408032	0.0954189	0.0764107	0.0493146	0.0839272	0.019269	0	0.125407	0.10455
Neu2	0.263766	0	0.0348465	0	0.20207	0.0393685	0.0262129	0	0	0	0	0.0354975	0.0331255	0.0442552	0.05714	0	0.0334984	0.0395015	0.0435977	0
Inpp5d	14.1572	17.4313	13.925	9.37803	9.9061	8.68577	6.40688	8.11235	18.3882	11.112	25.6048	9.1475	20.8004	8.09025	31.6335	28.4866	7.42924	37.0674	37.9997	30.4052
Atg16l1	12.0061	12.7596	10.2419	10.4363	6.85907	11.8947	5.1465	6.11492	13.3869	11.4453	10.5247	6.08195	8.90137	14.3458	12.7683	10.2208	10.2028	18.9897	18.2467	14.5054
Scarna6	0.841882	0.730057	1.55991	1.37269	0	1.00637	0.50105	1.42508	1.35792	0.49016	0.880954	0.680012	1.27064	2.26265	2.55358	0.843349	1.06765	0.504564	2.22635	1.05058
Sag	0.303818	0.702582	0.386092	0.231118	0.292569	0.145201	0.120603	0.25708	0.313559	0.283104	0.63574	0.261747	0.152875	0.326693	0.44767	0.486975	0.338986	0.546304	0.401638	0.265456
Dgkd	22.4112	24.8875	24.3326	20.6259	12.7624	20.1178	8.49729	8.8212	23.1241	20.7315	18.6945	9.91139	18.623	21.8786	18.8841	17.7136	14.1076	26.1978	32.8715	18.4872
Usp40	8.18585	7.92449	9.04454	8.17525	3.68828	8.07643	3.00005	3.71449	7.91066	8.16417	5.21456	3.99695	5.3055	9.47393	4.50992	4.0032	7.24159	5.36757	6.67281	5.22012
Ugt1a10	0	0	0	0	0	0	0	0	0	0	0	0	0	0	0	0	0.0503959	0.218938	0.0518459	0.0900764
Ugt1a9	0	0	0	0	0	0	0	0	0	0	0	0	0	0	0	0	0	0.114666	0.105544	0
Ugt1a7c	4.86635	6.1875	5.27588	2.79849	4.37546	3.98482	2.80718	3.3139	4.77116	4.84984	6.63641	2.71183	8.27184	2.22188	14.2005	10.1648	2.35319	16.8921	8.71988	19.3178
Ugt1a6b	1.01565	0.730384	0.802614	0.861552	1.18805	0.729034	0.513916	1.1321	0.796859	1.16357	1.6565	0.925336	0.783139	0.760129	0.200654	2.28431	1.61044	0.674084	0	0.610518
Ugt1a6a	0.541415	0.613124	0.461511	0.316775	0.345879	0.374558	0.398363	0.344938	0.45769	0.398455	0.663879	0.210206	0.831215	0.208513	1.12685	0.47137	0.0521745	0.991056	0.79267	1.62461
Ugt1a5	0	0	0.0459711	0	0.0434094	0	0	0	0.064492	0.053841	0.0516632	0	0	0	0.308733	0	0	0	0.0531926	0
Ugt1a2	0	0	0	0.0401809	0	0	0	0.0434197	0	0	0.0516632	0.0524252	0	0	0	0.130319	0.104349	0.0865195	0.106385	0.284241
Dnajb3	0	0.0593662	0	0.11151	0.134798	0	0.0814041	0.0868394	0.0662097	0	0.375935	0.0553307	0.103334	0.206856	0.222359	0.0514529	0.0520263	0.246125	0.135675	0.512435
Ugt1a1	0	0	0	0.158076	0	0	0.122768	0.0848021	0	0.0528824	0.101242	0	0.0773905	0	0.148977	0.383788	0.102126	0.419324	0.365951	0.183386
Mroh2a	0.007021	0.00801362	0	0	0.00609255	0	0.0165935	0.0058572	0.0179578	0	0.0291815	0	0.0070355	0.00928199	0.0240667	0.00702908	0	0.0666888	0.0735606	0.0608208
Hjurp	46.1034	54.7384	50.8532	45.0769	20.9585	54.7408	19.4276	20.9827	50.4207	50.3188	38.898	25.8188	38.2646	70.1301	29.2816	30.0725	39.0261	44.5419	60.2445	33.5914
Trpm8	0	0	0.0143967	0	0	0	0	0	0	0	0	0	0	0	0	0	0	0	0	0.0169374
Spp2	0	0	0	0	0	0	0	0	0	0	0	0	0	0	0	0	0	0	0	0
Glrp1	0.0532958	0.0616558	0.0564414	0.0289676	0.0233548	0	0.0423253	0.0452023	0	0	0.0278415	0	0.0268228	0.035802	0.208037	0.160263	0.0541014	0.0959551	0.0705307	0.166449
Gm19589	0	0	0	0	0.0173891	0	0	0	0	0.023166	0.0416879	0.0214754	0.0200805	0	0.0689518	0.0399252	0.0201583	0.0238288	0.0262596	0.0497345
Arl4c	8.79078	14.0307	11.1339	6.55197	13.1372	8.4792	5.97449	9.05562	19.9875	10.039	19.6237	6.90231	15.7324	7.49902	33.7273	25.2074	7.55701	32.0272	30.3314	31.7982
Platr5	0.109623	0	0	0.119141	0	0	0.0870555	0	0	0	0	0.118115	0	0	0.0950856	0	0	0.131458	0.144933	0.136885
1700067G17Rik	0	0	0	0	0	0	0	0.073215	0	0	0	0	0	0	0	0.0867389	0	0	0	0
Sh3bp4	22.7496	24.1746	20.4028	18.4897	11.0495	19.0757	9.20288	10.5357	22.0966	21.8615	21.1148	11.891	20.0331	27.5153	18.7765	11.3314	13.4218	14.0373	14.2615	12.5741
C030007H22Rik	0	0	0	0	0	0	0	0	0	0	0	0	0	0	0	0	0	0	0	0
Agap1	9.84568	11.0333	9.86138	8.69822	4.39996	7.19439	2.87668	3.76185	8.8176	8.42539	7.62501	4.57628	7.38639	9.83808	6.02923	3.28567	5.46454	4.18652	4.46481	4.01864
4933400F21Rik	0	0	0	0	0	0	0	0	0	0.0167754	0	0	0	0	0	0.0144799	0.0146741	0	0	0
Gbx2	0.147282	0.198705	0.155909	0.186732	0.0859303	0.234776	0.175314	0.124657	0.0316995	0.171588	0.102731	0.237998	0.123561	0.395976	0.106455	0.0246018	0.224113	0.0294262	0.0649757	0.21449
Asb18	0	0	0	0	0	0	0	0	0	0	0	0	0	0	0	0	0	0	0	0
Iqca	0	0.0188075	0	0	0	0	0	0	0	0	0	0	0	0	0	0	0	0	0	0
Ackr3	24.0099	20.178	19.8622	10.5437	11.5629	5.74939	16.3034	6.4838	11.582	7.20159	26.4082	3.80998	20.856	7.62615	7.99974	3.92926	7.2364	4.15054	11.3659	13.8651
Cops8	60.0714	68.0623	61.3779	57.9975	48.3514	59.8364	26.1179	33.8442	70.0149	62.5883	56.4608	28.9395	49.3284	80.5531	80.4097	48.5005	67.4438	71.9231	66.59	70.4692
Col6a3	85.763	74.8341	81.6896	50.6914	35.9366	26.3075	30.4536	18.0963	48.7902	40.238	105.498	16.1979	84.8696	25.994	31.3291	8.97993	17.7608	12.8541	37.0616	27.8238
Mlph	99.3025	119.824	115.201	111.13	47.8433	117.264	43.4202	55.8449	95.7403	113.12	78.4178	65.2936	89.6806	153.399	71.9233	45.7952	95.5138	61.4033	51.8554	46.4659
Prlh	0.399878	0	0.846949	0.869495	0.525355	0.478159	0.15872	0	0	0.698654	0	0.215385	0.201245	0.806207	0.173339	0.200329	0.608604	0	0	0.998385
Rab17	12.2529	9.37283	9.21681	11.3421	5.13031	9.49433	4.46677	5.20056	11.3186	6.45756	7.28674	7.82399	10.3088	18.4022	8.28411	4.66183	9.73604	6.42163	7.48147	4.47087
Lrrfip1	178.89	147.961	144.386	152.886	81.0762	93.1008	43.2012	55.0154	126.849	93.6882	137.496	48.7222	124.699	114.293	90.3748	73.4678	86.5097	107.866	126.02	114.082
Rbm44	0.0949431	0.0940374	0.0286297	0.0294348	0.0237356	0.0323555	0.0537484	0.0114597	0.0349787	0.0947409	0.0851623	0.131379	0.0136313	0.036465	0.0822402	0.393769	0.041206	0.0487772	0.483951	0.253754
Ramp1	0.982781	1.56135	0.943308	0.979292	0.842676	0.611885	0.406299	0.78512	2.04704	0.405325	2.68068	0.998984	1.29805	0.440232	3.05603	2.76707	0.796848	2.47932	3.28027	4.53585
Ube2f	30.2115	37.0471	33.5238	28.7879	27.7641	36.1724	16.0471	22.0393	41.5585	40.0404	32.6024	18.2265	28.9004	42.9749	53.8247	34.3719	36.0397	53.5893	48.2499	52.4902
Scly	60.4456	76.017	57.5441	64.1741	30.5243	60.6413	26.1835	40.1924	64.1455	58.7197	50.3226	39.4773	58.6982	117.005	63.9071	34.4235	53.6958	51.6563	41.622	45.6307
Espnl	1.10294	1.54156	1.24907	1.26149	0.377865	1.24959	0.274033	0.681855	1.05202	1.73138	0.772714	0.784988	0.752798	1.53385	0.69823	0.470808	0.758902	0.574931	0.634103	0.538611
Klhl30	9.83355	9.71251	10.742	9.44967	5.05466	8.38771	3.38807	5.13435	8.71985	8.7152	7.8126	5.39765	7.63469	13.1927	8.02868	4.44955	7.25893	5.55276	5.32464	6.34153
Fam132b	0.0741992	0.128709	0.21595	0.181437	0.081234	0.155083	0.132387	0.0627739	0.143506	0.323845	0.116428	0.159802	0.130596	0.27415	0.176735	0.167152	0.188095	0.355673	0.196106	0.18508
Ilkap	29.835	34.1913	30.2989	29.0682	21.315	28.118	14.5234	17.5116	37.1212	28.3242	28.0265	14.7512	25.6077	42.302	36.1076	28.475	28.534	36.4543	35.5168	33.6177
1700020N18Rik	0	0	0	0	0	0	0	0	0.12305	0	0.099902	0	0	0	0	0	0.0967897	0	0.126248	0.238202
Hes6	9.38277	9.85544	8.238	9.73218	7.90825	6.49611	4.46821	7.24676	11.4015	8.33241	11.5368	6.10532	9.55992	12.6628	15.2063	9.24324	9.8764	13.8887	12.2521	18.419
Per2	0.786831	1.27171	0.785927	0.369415	2.00445	0.972736	0.759331	0.28	0.969254	1.66619	1.12274	0.394894	0.998747	0.636977	1.57319	1.05703	0.743932	2.13324	2.23476	1.81908
Traf3ip1	3.57896	3.15557	3.18968	2.98273	1.95875	2.70957	1.17176	1.43883	3.34828	2.62239	2.29387	1.18847	2.49101	3.4471	2.28767	1.92709	1.93654	3.00339	2.89866	3.01502
Asb1	5.68765	6.66063	6.53003	5.82887	2.73974	5.81537	1.96645	2.52802	6.35926	5.8447	3.71871	3.1066	5.02276	6.76889	4.36523	3.66876	4.54111	6.00567	6.49269	4.22081
Twist2	0.755875	0.276061	0.252759	0.0432957	0.905759	0.332958	0.631513	0.235689	0.153969	0.185328	1.20716	0.471321	0.720552	0.694989	0.413711	0.239129	0.32283	0.0953154	0.210414	0.645471
Hdac4	5.68893	6.28775	5.40742	5.66644	3.13957	5.93077	1.57506	2.25082	6.14595	5.1617	4.85932	3.03498	4.67289	4.99636	4.57518	4.42678	3.22148	6.36022	8.15244	5.18486
Ndufa10	106.111	110.822	107.468	106.104	62.1856	86.2329	41.7328	54.4796	96.8745	82.254	99.6545	50.7243	82.1913	103.795	91.557	80.1386	95.9619	93.728	106.178	112.877
Mir6900	0	0	0	0	0	0	0	0	0	0	0	0	0	0	0	0	0	0	0	0
Olfr1416	0	0	0	0	0	0	0	0	0	0	0	0	0	0	0	0	0	0	0	0
Olfr1415	0	0	0	0	0	0	0	0	0	0	0	0	0	0	0	0	0	0	0	0
Olfr1414	0	0	0	0	0	0	0	0	0	0	0	0	0.0441184	0.0590069	0	0	0	0	0	0.0548157
Olfr1413	0	0	0	0	0	0	0	0	0	0	0	0	0	0	0	0	0	0	0	0
Olfr1412	0	0	0	0	0	0	0	0	0	0	0	0	0	0	0	0	0	0	0	0
Olfr1411	0	0	0	0	0	0	0	0	0	0	0	0	0	0	0	0	0	0	0	0
Olfr1410	0	0	0	0	0	0	0	0	0	0	0	0	0	0	0	0	0	0	0	0
Olfr12	0	0	0	0	0	0	0	0	0	0	0	0	0	0	0	0	0.0472832	0	0	0
Myeov2	129.629	192.115	196.716	211.789	158.992	135.577	67.3731	57.1863	184.415	67.6123	162.28	69.1342	159.914	234.017	244.515	137.192	190.02	207.652	169.68	147.029
Otos	0.518916	0.60004	0.313945	1.04766	0.389542	0.0886189	0.235315	0.313742	0.765316	0.604393	0.620702	0.558865	0.373028	0.59786	0.578339	0.297049	1.12827	0.977622	1.07833	1.38795
Gpc1	48.8566	59.4017	50.162	55.1386	26.4802	40.2766	21.1903	26.8138	49.2608	42.4117	47.8042	27.7572	55.2414	65.0298	32.7808	22.0217	31.3658	26.9663	26.5025	29.3976
Mir149	0	0	0	0	0	0	0	0	0	0	0	0	0	0	0	0	0	0	0	0
Ankmy1	0.064306	0	0.0510427	0.0350414	0.0704451	0	0.0127457	0.0408731	0.0207686	0.0186926	0.0336481	0.0173066	0.016123	0.0432607	0.013879	0.0967202	0	0.0578929	0.0212097	0.0602049
Dusp28	1.47026	2.63108	2.11271	2.16899	2.51356	2.67801	1.00018	1.89621	3.65887	1.75311	2.5641	2.14893	2.28961	3.76368	4.88466	2.66515	2.80557	3.23145	2.77729	5.19903
Rnpepl1	16.3154	18.4694	14.6574	14.2633	8.21136	11.0248	6.14752	8.8962	16.8209	11.001	18.6366	9.91405	16.2798	16.8955	20.3331	13.0761	9.30456	16.8628	15.5109	14.7257
9430060I03Rik	0.249724	0.180552	0.297422	0.203552	0.218697	0.298531	0.12385	0.290568	0.120864	0.254506	0.326654	0.235345	0.0628798	0.209839	1.02808	0.875683	0.443335	1.38463	0.784254	0.896145
Capn10	4.69849	4.84595	4.9176	4.27942	3.22486	4.53247	2.18853	2.9174	4.8458	4.16221	4.02452	2.52045	3.99792	6.82674	4.48113	3.87106	3.95711	4.5238	4.29395	5.52453
Gpr35	6.60756	12.6354	9.83324	6.17493	7.67826	8.41879	4.51234	6.1903	12.6834	7.1396	12.2507	4.67847	13.452	6.34689	20.1246	19.7992	5.15535	26.7133	21.6972	21.9304
Aqp12	0.04803	0	0	0	0	0	0	0	0	0	0.0503232	0	0	0.0646424	0	0	0	0	0	0
Kif1a	0.102283	0.146371	0.115173	0.118206	0.155233	0.198914	0.0761135	0.0757617	0.288887	0.178778	0.267845	0.124052	0.167386	0.120334	0.615547	0.583273	0.128509	1.15386	1.15896	1.38333
Agxt	0	0	0.0356644	0	0	0	0.0800815	0	0	0	0.140697	0.0362555	0.0675701	0	0.0583212	0	0.0340913	0	0.0444394	0.125799
2310007B03Rik	0	0	0	0	0	0	0	0.0192269	0	0	0	0	0	0.0611617	0.197258	0.205249	0.0231228	0.163763	0.0301312	0
Crocc2	0.021063	0	0.00736193	0	0.0184046	0.0167356	0	0.00598453	0.036228	0	0	0	0.014071	0.0283432	0	0	0.00711471	0.00847603	0.0279429	0.122719
Sned1	0.711674	0.755406	0.333577	0.342472	0.153202	0.209115	0.185173	0.19749	0.255938	0.353241	0.610429	0.1382	0.5517	0.485978	0.171863	0.233787	0.153856	0.377583	0.987261	1.44138
Mir6901	0	0	0	0	0	0	0	0	0	0	0	0	0	0	0	0	0	0	0	0
Mterf4	3.49518	3.82331	3.46763	4.02198	2.06804	3.9335	1.63698	2.31869	4.55098	2.82385	2.93259	2.15348	3.15278	5.43809	3.39783	2.49209	3.75375	4.20923	4.22629	4.24437
Pask	1.46819	1.93357	1.52228	1.39652	1.12496	1.81605	0.574519	0.992414	1.60512	1.8643	1.80315	0.834508	1.24147	2.63095	1.41388	1.77723	1.66544	2.22472	2.50763	1.98507
Ppp1r7	21.0678	22.4903	21.6112	24.1964	13.3952	21.7359	8.06815	11.8383	21.8289	23.8372	19.7376	12.2427	16.4908	23.6726	18.8425	18.8489	19.7521	24.1948	21.7036	23.3284
Mir6902	0	0	0	0	0	0	0	0	0	0	0	0	0	0	0	0	0	0	0	0
Mir6345	0	0	0	0	0	0	0	0	0	0	0	0	0	0	0	0	0	0	0	0
Ano7	0.0268075	0	0.0142331	0	0	0	0.0412432	0.0226648	0.0173332	0.0311543	0	0	0	0	0.0562541	0.14747	0.0395756	0.0466981	0.103019	0.0501964
Hdlbp	179.276	186.011	184.476	177.899	94.8276	165.778	73.5083	76.1189	159.415	183.416	143.525	83.3458	138.468	151.009	114.827	104.768	136.758	137.77	162.595	137.817
2019-09-02	92.2933	93.1663	99.4902	82.1723	76.6236	105.579	47.3092	44.1457	88.3823	111.642	73.6114	45.4183	74.5547	97.2396	61.6536	56.4068	88.2028	79.2197	104.591	82.3629
Farp2	2.42815	2.60721	3.13618	3.30667	1.55385	3.50873	1.03769	1.44546	2.59967	4.13313	1.9964	1.85358	2.53747	3.15571	1.69988	1.75094	2.54469	1.7435	2.71686	2.29795
Stk25	58.9126	62.6641	51.3715	50.8914	37.8983	47.8402	27.5397	26.9727	56.2884	47.5828	55.4687	27.4224	45.2445	65.1682	48.4052	29.7003	47.5744	41.3571	42.4686	46.4349
Bok	6.8884	5.18399	4.43826	1.82247	3.98948	1.26346	3.70275	1.5733	3.15121	1.57049	11.213	1.8057	4.21778	1.95933	4.13814	1.64312	1.40516	0.873831	1.92773	2.91124
Thap4	22.2349	20.6766	19.8415	21.4893	10.4594	16.2332	8.55333	10.594	22.2387	16.125	19.2489	11.138	16.7045	23.3706	25.424	15.9711	13.5864	21.1758	14.8895	15.7646
Atg4b	18.7355	24.4353	19.3727	19.9839	11.3796	19.6814	8.9446	11.8934	24.2724	18.4366	18.1131	11.0184	16.054	28.9528	30.5303	18.9283	19.0084	26.8577	23.2792	22.6792
Dtymk	37.6664	44.5225	33.002	38.292	34.5354	30.891	20.5182	23.0938	38.8106	29.3962	62.7441	21.0637	41.5389	55.8023	40.8248	33.5255	35.3195	38.3572	44.4256	50.4451
Ing5	7.7172	10.3811	8.54916	7.97652	4.53209	9.69277	3.18582	3.75752	8.28137	9.06829	6.49899	3.8523	5.64789	9.10431	7.03767	7.05143	7.57287	9.00379	11.6497	7.27771
D2hgdh	4.16441	5.80251	5.16873	4.86095	2.43613	5.77393	1.84223	2.61473	5.7262	5.64515	3.8935	2.81239	4.31085	6.56021	4.06801	3.60775	4.46745	5.48367	6.88356	4.68628
Gal3st2	0.0917518	0.109083	0.0332105	0.0996734	0.0482327	0.0658266	0.0248902	0.0776716	0.0710505	0.146345	0.149779	0.0338553	0.0316597	0	0.156507	0.110216	0.111612	0.198307	0.072719	0.206021
Gm9994	2.87606e-19	0.0438296	0.0134151	0	0	0	0.00998012	5.84995e-19	0	0.00750898	0	0.0136432	0.0570168	0.118345	0	0	0	0.0964349	0	0
Gm6086	0	0	0	0	0	0	0	0	0.0165524	0	0.0160796	0	0	0	0.0128454	0	0	0.0177517	0	0
Neu4	0	0	0	0	0	0	0	0	0	0	0	0	0	0	0.0100401	0	0	0	0	0
Pdcd1	5.32735	4.22154	3.29307	6.05579	2.65229	7.30596	0.643898	13.207	22.9268	7.05492	6.33879	7.65976	2.14978	8.64999	53.369	99.968	21.7021	152.117	156.59	80.9684
4930440C22Rik	0	0	0	0	0	0	0	0	0	0	0	0	0	0	0	0	0	0	0	0
Fam174a	3.22025	3.80974	3.61961	2.8273	3.68751	3.76056	2.0054	2.95623	3.64403	4.12546	5.21009	2.48104	3.66417	3.86181	9.93852	4.54135	4.32263	13.9389	13.0852	14.051
St8sia4	5.95716	7.74541	7.54712	5.64946	3.71074	5.20349	3.81686	2.41113	6.36831	6.53185	8.65112	2.54281	6.79292	1.96728	5.86209	6.94937	3.71373	11.5461	29.2271	11.0466
4930598F16Rik	0	0	0	0	0	0	0	0	0	0	0	0	0	0	0	0	0	0	0	0
1700063A18Rik	0	0	0	0	0	0	0	0	0	0	0	0	0	0	0	0	0	0	0	0
4930533P14Rik	0	0	0	0	0	0	0	0	0	0	0	0	0	0	0	0	0	0	0	0
Slco4c1	0	0	0	0	0.0190392	0	0	0.0184629	0	0	0	0	0.0219859	0	0.018899	0	0	0	0	0.0272539
Panct2	0	0	0	0	0	0	0	0	0	0	0	0.0144011	0.0268228	0	0.0115166	0	0	0	0	0.0166295
Slco6b1	0	0	0	0	0	0	0	0	0	0	0	0	0	0	0	0	0	0	0	0
Slco6c1	0	0	0	0	0	0	0	0	0	0	0	0	0	0	0	0	0	0	0	0
D1Ertd622e	8.25383	8.94941	9.92633	6.9625	6.45988	8.02112	4.88677	5.67932	10.897	9.43527	8.37792	4.7424	8.69382	8.37733	13.0214	12.2912	6.2854	14.8498	15.424	15.7041
Ppip5k2	9.15475	10.6769	10.2534	8.27399	5.58979	11.844	3.48174	4.11761	7.86225	11.7575	6.88579	4.88615	7.01791	10.0464	4.55776	7.82238	8.4545	13.2738	23.4382	11.0711
Gin1	2.30145	2.4839	1.89545	2.80768	2.55278	3.51543	1.86725	1.58004	2.07889	3.75257	1.98017	1.73508	1.69834	4.02109	1.70667	1.66519	3.08734	3.12702	4.5988	3.2235
Pam	25.81	24.0481	27.4467	20.7751	15.2345	16.6428	10.5542	7.99967	19.3014	19.4187	21.8572	8.04177	19.0718	19.5086	9.90219	6.2698	15.1534	8.49442	14.666	13.1615
B230216N24Rik	0.487321	0.512381	0.422247	0.337177	0.388019	0.741466	0.457162	0.374988	0.514531	0.567647	0.370873	0	0.267495	0.774052	0.575977	0.355109	0.404501	0.159285	0.644539	0.608208
1810006J02Rik	0.278447	0.500933	0.229365	0.201839	0.433459	0.110933	0.221006	0.0262301	0.119771	0.324324	0.226603	0.0667	0.0622935	0.12481	0.295002	0.681821	0.0941217	0.482174	0.981874	0.579261
Slco6d1	0	0	0	0	0	0	0	0	0	0	0	0	0	0	0	0	0	0	0	0
Cntnap5b	0	0	0	0	0	0	0	0	0	0	0	0	0	0	0	0	0	0	0	0
Gm20268	0	0	0	0	0	0	0	0	0	0	0	0	0	0	0	0	0	0	0	0
Cdh20	0	0	0	0	0	0	0	0	0	0	0	0	0	0	0	0	0	0	0	0
Rnf152	0.186216	0.114807	0.151165	0.101231	0.119566	0.0667829	0.0874163	0.0840381	0.208311	0.173505	0.207844	0.0468669	0.162403	0.041769	0.102173	0.230132	0.0566212	0.454027	0.656827	0.294404
Pign	6.85425	8.84327	9.48413	7.39234	5.26701	11.8853	3.30078	3.51992	7.40378	11.7678	4.62586	4.21347	5.96742	8.88469	3.55774	4.3129	9.10268	7.05398	10.2246	7.00717
2310035C23Rik	5.71542	6.34123	6.06263	5.32926	3.98668	7.6523	2.85059	3.18696	5.48182	8.36596	4.96041	4.00314	4.8479	8.10086	4.05029	3.94233	6.40324	6.89213	10.1699	7.00563
Tnfrsf11a	1.48622	2.57188	2.10191	1.23143	1.14667	1.36658	0.552634	0.967585	2.27986	1.86398	2.33824	0.962602	2.89687	1.2292	2.15286	2.22808	0.801294	3.22697	2.70727	3.1519
Zcchc2	8.51951	10.5968	10.5055	7.94849	5.74147	9.28506	3.40972	4.83245	10.8278	10.1724	6.57537	4.78497	7.66136	9.45802	9.03653	10.0505	7.31852	18.3276	20.3017	14.5665
Gm20753	0	0.110719	0.101431	0.104034	0	0	0.22798	0	0.123519	0.223033	0.200399	0	0.0962984	0	0.165957	0	0.0970862	0.229652	0	0
Phlpp1	11.1755	11.8255	11.6071	10.6148	5.50335	10.4258	3.87505	4.78381	9.53311	9.86871	8.04382	5.65421	8.19987	10.5414	7.1205	7.60659	6.73185	12.0961	15.4449	10.726
Bcl2	7.40078	6.9254	6.88864	6.69323	5.24213	7.67717	3.42426	4.44829	9.44863	6.84116	6.00722	4.41673	6.013	9.50078	9.33493	6.31999	6.40116	9.19234	12.0108	8.64133
Mir3473f	0	0	0	0	0	0	0	0	0	0	0	0	0	0	0	0	0	0	0	0
Kdsr	3.14158	4.18425	3.99	3.53716	2.41531	4.75035	1.40996	1.95478	3.61967	4.66068	2.19174	1.84284	2.86037	5.57947	2.17988	2.43544	4.25934	4.43904	5.97171	4.91294
Vps4b	41.6622	39.673	41.9478	36.4263	29.6265	37.6244	16.2682	20.1278	37.1544	39.1053	34.701	18.5797	33.8059	41.2023	30.4267	30.8044	34.8441	46.7455	55.5267	38.9105
Serpinb5	0.0406899	0.0235502	0.0430264	0.0442301	0.30285	1.99456	1.85727	1.75665	0.131326	0.568765	0.0425812	0.59171	0.0408938	1.03925	4.33836	7.39966	0.49551	0.85384	2.34081	0
Serpinb12	0.161164	0.0745757	0	0	0	0.077143	0.0256116	0.136371	0.0415372	0.225269	0	0.0694792	0.0649318	0.0432607	0.241258	0.80736	0.196247	0.347837	0.572662	0.0805298
Serpinb13	0	0	0	0	0	0	0	0	0	0	0	0	0	0.0435922	0	0.0324744	0	0	0	0
Serpinb3a	0	0	0	0	0	0.0382528	0	0.0542428	0	0	0	0	0	0	0.0277579	0.0320526	0	0	0	0
Serpinb3d	0	0	0	0	0	0	0	0	0	0	0	0	0	0	0	0	0	0	0	0
Serpinb3b	0	0	0	0	0	0.344115	0.0253712	0.0541155	0.082606	0	0	0	0	0.128953	0.19401	0.672824	0.0324609	0.153368	0.296094	0
Serpinb3c	0	0	0	0	0	0	0	0	0	0	0	0	0	0	0	0	0	0	0	0
Serpinb11	0	0	0	0	0.0269088	0	0.0488184	0	0	0	0	0	0	0	0.106455	0.307733	0	0.0737255	0.121872	0
Serpinb7	0	0	0	0	0.0484865	0	0.0220044	0	0.0357595	0	0	0.0298129	0	0.0744217	0.167876	0.277086	0.0280142	0.0663689	0.182807	0
Serpinb2	72.8126	6.70675	6.10827	2.29265	41.8712	9.89806	17.795	5.91399	7.4005	11.0933	8.87966	1.79572	10.2605	8.93806	7.51723	5.15105	7.27687	2.28453	5.40746	6.22482
Serpinb10	0.448706	0.778139	0.522533	0.227536	0.458337	0.625751	0.31251	0.626466	0.482519	0.513646	0.469435	0.434813	0.677167	0.232878	0.984225	2.90653	0.409689	3.51403	1.58197	1.74933
Serpinb8	4.19744	5.74527	4.65879	4.03568	4.0584	4.74207	1.67041	2.15851	4.10328	4.45282	4.79157	2.23748	4.47985	3.68694	4.77407	5.91933	3.95252	9.79957	9.76724	9.02165
D830032E09Rik	0	0	0	0	0	0	0	0	0	0	0	0	0	0	0	0	0	0	0	0
Cdh7	0	0	0	0	0	0	0	0	0	0	0	0	0	0	0	0	0	0	0	0
Cdh19	17.8075	21.8569	24.882	24.9171	11.5531	31.5837	8.21977	7.85438	16.5838	26.1333	9.10269	10.1783	12.1758	20.0282	3.55493	4.99922	22.3841	9.73192	15.864	11.4326
Dsel	2.28215	1.86407	2.53168	1.59493	1.63369	2.91231	1.33698	1.18812	1.82311	2.7951	1.29828	1.50201	1.55836	2.60476	1.05967	1.03426	2.47162	1.58518	3.35315	2.21542
Cntnap5a	0	0	0.0140695	0	0	0	0	0	0	0	0	0	0	0	0	0	0	0	0	0
Tsn	58.9383	54.7127	59.7877	57.5935	47.1624	61.7258	28.5249	35.2551	57.2697	62.6698	44.5828	32.2541	42.2268	77.3508	69.5196	49.9846	65.3771	62.1336	67.3578	67.4869
Nifk	74.3033	65.2019	62.2008	74.9751	56.916	77.2334	25.8566	35.4315	74.1694	81.3705	53.7921	33.1654	50.7916	87.0296	66.3138	45.2264	77.1433	58.6543	61.6431	63.7613
Clasp1	16.642	17.2728	18.155	18.1024	7.95649	19.5336	6.11204	6.89151	14.6453	19.3431	12.8201	9.36364	14.0345	17.8723	10.094	10.1958	12.9528	14.7948	19.0532	11.5941
2900060B14Rik	0.786831	0.404442	0.27779	0.28516	1.76075	1.0451	1.17958	2.44182	1.24096	2.13814	1.46369	1.50643	0.351921	1.87993	9.4715	7.61967	2.83832	12.3677	7.05189	5.34654
Tfcp2l1	0.0113293	0.0650902	0.0477707	0.0244511	0.0492481	0.0941974	0.0133469	0.0429104	0.0726121	0.104966	0.0117619	0.0363818	0.0340049	0.0604987	0.131702	0.485147	0.11428	1.26901	0.56576	0.379399
Gli2	0.37339	0.260851	0.288424	0.177543	0.0748876	0.0930817	0.135874	0.125166	0.190821	0.0814804	0.366407	0.067079	0.258408	0.0732614	0.0877032	0.0545457	0.0790029	0.0187112	0.113118	0.0874588
Mir6346	0	0	0	0	0	0	0	0	0	0	0	0	0	0	0	0	0	0	0	0
Inhbb	25.0249	20.9231	19.0548	10.747	15.3031	7.52208	15.3918	6.83421	10.5259	9.01429	23.8627	3.24973	13.8369	4.99504	7.08048	1.43773	6.34677	3.92632	7.58062	5.74087
Ralb	55.4264	58.0641	46.5639	44.5638	38.8338	42.4559	27.0994	30.4741	55.5988	44.8706	63.288	29.3827	52.3333	57.641	68.3486	37.0812	41.6018	47.1101	36.0161	55.7847
Tmem185b	11.8216	13.3502	12.9082	10.4651	8.73697	13.4042	6.23565	9.05371	13.3748	14.1546	9.61084	9.03734	9.81745	19.4322	15.5049	10.4205	14.4261	15.1897	13.3153	13.6725
3830432H09Rik	0	0	0.0229038	0	0.0757761	0.0774618	0.0171947	0	0	0.125895	0	0.0466142	0	0.0290062	0	0	0.043874	0.0518157	0	0.107938
Epb4.1l5	4.18388	3.73811	4.86051	4.68403	2.28775	5.0602	1.37762	1.83012	3.99913	4.69966	2.08022	2.09612	2.70412	5.15449	1.63846	1.60502	3.55736	2.65412	2.59028	2.38618
Ptpn4	4.03692	4.65542	5.01445	4.71393	2.38904	6.45659	1.7957	1.85864	3.70665	6.81991	2.20499	2.72333	3.15835	3.53263	1.62443	3.0443	4.69215	3.96231	8.40325	3.94488
Tmem177	2.63176	2.84173	3.30714	3.60195	2.49896	3.73363	1.62327	1.95923	2.94602	3.72988	2.32261	2.10017	2.55271	5.43344	2.99564	2.14415	4.3751	2.18586	2.45292	2.55263
Cfap221	0	0.0240409	0.0220858	0.0225823	0	0	0	0	0	0.0242843	0	0	0	0.0280117	0	0.0208061	0	0	0	0.0518902
Sctr	0.108666	0.0628006	0	0.0295906	0	0.0325148	0.0215234	0	0	0	0	0	0	0.0729299	0.0234761	0.0272728	0	0.0650895	0	0.0677498
Tmem37	5.23464	6.5872	4.89077	4.46303	3.9547	3.74223	3.99169	3.77904	7.68204	2.27123	11.4924	3.48204	8.15956	3.10367	18.3738	6.27233	2.55122	5.66039	3.80024	9.0312
Dbi	668.695	702.98	692.55	798.242	667.618	644.399	280.269	285.74	625.432	541.251	522.45	280.611	561.213	1080.89	588.941	302.746	773.621	413.227	433.558	594.302
3110009E18Rik	4.06564	4.37805	3.47892	5.15016	2.9248	4.02531	2.58173	2.04404	4.50976	4.56753	2.4843	2.07995	3.2526	6.82773	5.34089	5.20672	6.35255	7.22638	5.28475	6.24176
Steap3	23.87	25.5409	23.3298	20.821	12.7904	22.7824	9.63816	13.5654	21.5372	24.8216	21.0137	17.2815	22.7241	39.3878	21.9041	12.4122	20.2006	15.7166	12.6006	16.3619
C1ql2	0	0.0302555	0	0	0	0	0	0	0	0	0	0	0	0	0	0	0	0	0	0
Marco	2.99749	4.59115	4.53822	2.82964	2.99322	1.79166	7.13711	2.33677	1.90009	3.98088	5.14518	3.00163	16.3251	4.77061	20.4873	8.90318	2.10744	19.985	3.61592	2.75649
En1	0.572212	0.23632	0.216441	0.111042	0.268453	0.0489316	0.291949	0.121091	0.158185	0.14283	0.491768	0.13201	0.658112	0.137241	0.177178	0.0409093	0.103608	0.0244685	0.0811355	0.178613
Celrr	0	0	0	0	0	0	0	0	0	0	0	0	0	0	0	0	0	0	0	0
Insig2	57.0429	52.2437	72.3748	56.6228	25.7475	61.4145	20.0284	28.3352	59.4285	58.54	29.0435	24.2914	39.4404	88.2825	37.9185	23.4473	66.4753	43.2797	40.6703	36.0555
Ccdc93	7.44466	8.68398	8.03563	7.63172	3.93058	8.5989	2.60325	3.53138	7.87209	9.26544	5.89362	3.79596	6.81124	8.25567	4.07776	4.17232	6.23975	6.51951	8.52226	6.93973
Htr5b	0	0.030092	0	0.0283446	0	0	0.0413634	0	0	0.0607109	0.027246	0	0	0.105085	0	0	0	0.0623708	0	0.0324891
Ddx18	100.553	80.035	93.9511	94.1656	48.1422	65.9922	28.5863	41.6801	87.4315	67.8942	69.995	30.8921	59.6958	91.3954	70.6771	45.7718	80.2658	56.9848	67.6091	71.0007
Dpp10	0	0.0390868	0	0	0.00990039	0	0	0	0	0.0262015	0	0	0.0112861	0	0.0097448	0.0112465	0	0	0.0297946	0.0140119
Actr3	275.409	308.146	298.305	256.792	231.609	306.548	134.297	194.575	336.303	324.197	266.028	184.189	249.114	322.427	431.56	432.25	286.685	553.028	590.825	469.605
Slc35f5	12.2592	14.6401	12.5555	11.2511	9.89036	16.5046	5.56687	7.04227	12.3964	15.9863	8.28591	7.20764	10.0713	17.0948	10.3215	8.03326	13.7019	11.4204	12.6497	14.2544
Gpr39	0.329987	0.0448109	0.08229	0.0632303	0.407947	0.0463815	0.246497	0.147831	0.175362	0.203381	0.263973	0.0626576	0.156247	0.208679	0.218667	0.0777416	0.196989	0.0465382	0.0769272	0.363385
Lypd1	0.0255309	0	0	0	0.0223393	0	0.020321	0.0216462	0.0329487	0	0	0	0	0	0	0.102343	0	0.0305457	0.135001	0.0637464
Nckap5	0.213981	0.187748	0.242126	0.184396	0.116266	0.132291	0.083809	0.148977	0.0908822	0.189003	0.239407	0.0476248	0.0743124	0.0946431	0.159903	0.123431	0.052471	0.185673	0.143586	0.156594
Mgat5	37.8847	55.521	57.9649	49.2443	12.9719	55.094	11.5305	14.0895	41.0271	45.254	29.7556	20.083	36.9564	49.08	12.0523	14.6888	21.2387	19.7149	27.9487	14.2284
Tmem163	0.103719	0.263795	0.0438444	0.0225823	0.0907536	0.27271	0.0494197	0.666957	0.508441	0.193156	0.108537	0.156265	0.166946	0.445867	2.04877	2.90835	0.525896	6.43859	3.89366	3.31266
Acmsd	0.0226587	0	0.0479343	0	0	0.0270957	0.0359525	0	0	0	0.0236727	0	0.0228654	0	0.0196372	0	0	0	0	0
2900009J06Rik	1.46228	1.82105	1.3101	1.58964	0.78797	0.806814	0.8928	0.666448	1.0161	0.393023	0.706311	0.484586	0.679219	0.604655	0.779879	0.225352	0.684791	0.809061	0.297441	0.70198
Ccnt2	13.6495	16.2305	14.815	11.3827	7.40054	15.9441	5.44626	5.45599	16.0804	14.859	8.6882	6.03054	11.09	15.9093	6.84853	9.06161	12.3716	18.3287	25.2966	14.6446
Map3k19	0.0132442	0.0920749	0.0842532	0.0144838	0.081234	0.0317179	0.0947511	0.0336153	0.017177	0.046332	0.194295	0.0142748	0.133381	0.0356362	0.0230332	0.0265699	0.0403167	0.158966	0.262933	0.13242
Rab3gap1	23.843	21.9776	24.285	24.0504	11.0308	22.6463	8.88712	10.8906	22.1648	22.6784	16.6891	12.2576	18.9154	24.9986	16.5365	14.723	19.8554	19.974	23.3329	17.4841
Zranb3	3.92283	6.08708	5.88512	4.84724	2.39424	5.31586	2.07887	2.29259	4.60001	5.07415	5.72225	2.32553	6.15855	6.90282	5.07173	3.52143	4.35539	5.72868	5.25428	4.08223
R3hdm1	45.1312	41.1684	47.11	41.941	20.183	41.572	14.3333	17.7455	41.2329	39.0341	31.3103	19.6012	36.3227	41.8213	25.7382	22.1447	25.2876	32.625	33.8623	24.0147
Mir128-1	0	0	0	0	0	0	0	0	0	0	0	0	0	0	0	0	0	0	0	0
Ubxn4	69.5628	59.6869	59.2296	63.5392	42.0872	48.4758	21.4054	31.1873	64.2037	47.6484	47.9294	24.0471	46.0231	65.3215	40.6004	26.4435	55.5551	40.6392	47.2769	54.1582
Lct	0.0338285	0.0488994	0.044826	0.0644763	0.12604	0.111252	0.0470148	0.0143883	0.0437234	0.118226	0.0354347	0.0637945	0.0426527	0.181993	0.0587641	0.0170104	0.146	0.19287	0.156716	0.137347
Mcm6	87.8323	89.8955	95.8047	99.9382	60.3867	105.082	39.5396	51.5002	90.8677	107.323	82.1744	53.6529	68.6698	139.298	90.628	102.681	96.4125	117.206	141.838	96.0824
Dars	98.5253	98.4593	106.455	100.727	53.8797	114.941	39.8469	46.0092	97.9171	111.689	78.8161	52.6848	74.3262	116.762	63.7945	61.9585	110.162	88.9157	105.215	88.098
Cxcr4	65.2103	84.6318	72.701	53.5013	76.3618	34.3328	41.8688	44.9489	101.994	42.0135	96.0579	24.309	79.0503	23.4211	145.356	142.419	44.2213	181.102	226.498	150.045
Thsd7b	0	0.00964905	0	0	0	0.0100413	0	0	0	0	0	0	0	0	0	0	0	0	0	0
Cd55b	0	0	0	0	0	0	0.03968	0	0.13929	0.0573558	0	0	0.0540854	0	0	0	0	0.227893	0.0666591	0.0611288
Cd55	1.17777	1.26632	1.02822	0.673886	1.28464	0.765693	0.700773	0.68211	0.993458	0.403088	1.59992	0.333753	2.63303	0.610954	1.61173	4.40892	0.901345	6.14768	6.6043	3.73301
Zp3r	0	0	0	0	0	0	0	0	0	0	0	0	0	0	0	0	0	0	0	0.0320272
C4bp	0.0277649	0	0	0	0	0	0.0220044	0	0	0	0	0	0	0	0	0	0.0281624	0	0	0
C4bp-ps1	0	0	0	0	0.0606716	0.0827216	0	0	0	0	0	0	0	0	0.120038	0	0.0702578	0	0.091572	0
Pfkfb2	4.51562	5.35457	4.97323	4.41133	2.89472	7.16952	2.22328	2.42132	5.0563	6.98718	2.69318	2.60446	3.67136	5.906	2.57691	2.96557	5.26726	4.79264	6.80343	4.47133
Yod1	3.36849	3.01214	3.81233	3.23191	1.36143	4.17353	1.10407	1.09657	2.19976	3.89141	1.49853	1.4247	1.85268	2.14447	1.07562	1.35254	2.49059	2.7795	5.17567	2.26377
AA986860	0.645932	0.539366	0.607932	0.702075	0.361364	0.386034	0.256357	0.303683	0.486267	0.731406	0.506954	0.347775	0.180578	0.747532	0.637546	0.611108	0.764535	0.645298	0.854111	0.761415
Fcamr	0	0	0	0	0	0	0.0713038	0	0	0	0	0	0	0	0.0259861	0.136786	0	0.0358232	0	0
Pigr	0.124782	0.191182	0.0435172	0.0443858	0.0722221	0	0.0435278	0.0231742	0.190978	0.0161363	0.38993	0.0291812	0.347524	0	0.100696	0.0409093	0.0277177	0.0487772	0.0183481	0.119486
Fcmr	0.770076	1.82154	1.59378	1.97867	1.44063	0.167356	1.47249	0.562928	1.35511	0.0814804	2.38097	0.113062	5.07245	0.141053	0.697787	0.981963	0.213145	0.629465	0.92582	1.52914
Il24	0	0	0	0	0.0409978	0.559128	0	0.237471	0	0.05448	0.0489832	0	0	0.125638	0.121662	0.281163	0	0	0	0
Il20	0	0	0	0	0	0.0757086	0	0	0	0	0	0	0	0.0851954	0.0549252	0	0	0	0	0.0789901
Il19	0	0	0	0	0	0	0	0.043165	0	0	0	0	0	0.137075	0	0	0.0517299	0.0610914	0	0
Il10	5.07539	6.42349	6.38983	3.77949	11.6883	6.73599	6.0583	5.34432	8.71517	10.7514	11.542	4.34712	4.90623	10.0436	15.4011	8.64774	5.67635	13.1754	12.4715	8.27964
Mapkapk2	103.334	120.254	107.892	91.5608	85.7821	106.939	48.0084	72.6153	129.016	104.803	98.2955	62.5522	92.3205	113.476	181.479	142.092	90.6973	186.678	142.988	137.421
Dyrk3	3.04791	3.78668	4.50763	2.46443	2.16171	3.46283	1.23958	1.59902	2.89293	3.13907	1.60796	1.62771	1.49548	4.97647	2.51061	2.39734	3.45004	3.77487	5.32936	2.95528
Eif2d	34.5985	35.9005	34.109	37.8209	22.026	33.3427	15.8398	19.3859	31.4192	33.9794	26.534	20.5343	25.132	45.0019	38.3228	33.1026	38.0258	39.835	37.444	39.9821
Rassf5	3.29556	5.08701	3.76554	3.16588	3.24822	4.58077	1.77622	4.38514	8.48546	4.49868	6.72068	3.84637	5.87684	4.26425	15.4309	23.7811	5.31854	31.164	42.1119	22.6558
Ikbke	6.81117	9.36481	6.72913	7.75849	5.96448	10.655	3.56952	6.96498	10.871	10.5706	8.66214	5.61581	7.72322	10.9279	18.2752	15.198	9.30752	22.0945	20.2112	18.995
Srgap2	13.8919	15.7715	15.3697	13.7465	7.00338	16.6532	5.415	6.84618	14.0144	17.1532	12.0576	7.69046	12.196	17.1133	11.9756	11.8946	12.8767	17.783	18.6445	15.0719
Fam72a	1.51239	2.23629	0.945108	1.53637	1.91065	2.3119	0.865866	1.69986	2.33561	2.54107	1.7902	1.09487	1.64675	2.79918	3.0516	2.31004	3.1948	4.19132	3.57367	5.32267
Avpr1b	0	0	0	0	0	0	0	0.0106958	0	0	0	0	0	0	0	0	0	0	0	0
Ctse	0.270787	0.540838	0.443188	0.481703	0.689854	0.647428	0.273552	0.45839	0.730649	0.430089	0.772863	0.238629	0.619417	0.430121	1.81371	2.21978	0.39961	3.04002	3.45078	2.48888
Rab7b	17.3767	30.4518	22.3646	15.269	17.372	17.0383	11.3617	21.7464	43.2715	20.7677	39.3979	12.6991	28.9562	17.4874	73.7618	63.3325	18.763	82.1363	54.8185	65.4758
Slc26a9	0.0143611	0.0497172	0	0	0.0376976	0	0.0227258	0.0364165	0	0.100173	0.0300748	0	0	0	0.111918	0.158014	0.0435776	0.206303	0.227583	0.125337
Pm20d1	0	0	0	0	0.0129467	0	0.0234473	0.0124784	0	0	0.0154841	0	0.0148039	0	0	0	0.0149705	0	0	0
Slc41a1	10.6264	11.5501	10.4579	9.42148	5.29493	10.5079	4.33703	4.94743	10.0425	10.1592	9.24518	5.63185	8.4511	10.2937	8.8313	8.14418	7.41857	11.7599	14.348	9.22382
Rab29	10.0352	11.7058	9.69811	9.33691	5.64094	9.11515	3.99987	8.19716	14.1372	9.59503	12.6107	6.93781	9.48107	14.3705	19.9783	17.7362	12.6267	26.4516	19.4124	20.8383
Nucks1	99.4804	82.3838	101.603	100.55	63.5209	94.6926	37.3801	44.529	82.1944	93.9307	63.5652	42.4639	64.2109	120.944	61.3722	43.5217	87.7282	60.2353	79.0209	61.3945
Slc45a3	2.85962	2.71564	2.36825	2.98709	1.37095	2.941	1.12848	1.41974	3.11295	1.97214	1.72186	1.49683	2.55608	3.64998	1.97997	0.832243	2.22053	1.41726	1.56329	1.63493
Elk4	11.0185	16.0789	14.5277	11.8541	6.82251	17.4036	4.50236	5.06623	12.2187	16.641	9.04552	6.12478	9.68583	10.3754	6.03809	9.74231	9.46242	16.6188	25.888	11.8356
Mfsd4	0.12207	0.0703236	0.0791816	0.127084	0.0350322	0.023908	0.040642	0.0631559	0.0958792	0.0707761	0.225859	0.0362555	0.0410404	0.222436	0.0654083	0.0704314	0.0754456	0.0729259	0.137021	0.156902
Cdk18	8.08756	10.3428	8.72699	6.64962	3.75111	3.85078	2.7063	2.17544	6.83225	5.76721	7.53076	2.87884	8.62127	5.20438	6.69778	3.36454	2.83358	2.62933	4.28234	2.39511
Lemd1	0	0	0	0	0.0464557	0	0	0	0	0	0	0	0	0	0	0	0	0	0	0
Mir135b	0	0	0	0	0	0	0	0	0	0	0	0	0	0	0	0	0	0	0	0
Klhdc8a	0.0367007	0	0.0258485	0	0.010662	0.0146636	0.0290987	0	0.0315433	0.0142191	0.0512165	0.0131379	0.0369364	0	0.0423751	0	0.0124507	0	0	0
Nuak2	4.85311	7.39853	3.5208	3.94302	4.08797	5.07885	2.17254	6.32502	8.88459	4.38093	5.99233	2.5682	4.19081	3.00173	19.2661	24.0068	4.2082	36.994	22.9164	25.5184
Tmcc2	23.1982	23.4688	20.1126	25.1568	8.14891	16.5191	7.27659	11.9254	21.1306	16.5303	19.6521	15.7258	20.9803	32.9822	12.9322	8.34141	14.5346	13.9088	10.6458	10.7166
Dstyk	26.4604	25.7806	32.2498	34.5781	11.7605	27.9554	8.79742	12.1076	24.1612	24.8664	14.9433	12.7475	18.8534	34.7393	12.6959	10.8587	27.591	16.6891	21.9024	17.9605
Rbbp5	16.7267	21.5596	19.4159	20.1044	10.1423	21.7647	8.31453	10.6182	19.7922	24.284	12.7968	10.9264	14.9522	28.7195	16.9018	15.6919	19.4051	22.5803	25.5356	19.6168
Tmem81	2.54671	2.56387	2.12563	1.95422	1.96777	2.47129	1.04635	1.54694	3.32501	2.75659	1.59903	0.968034	2.08031	3.90589	3.16809	2.43122	2.70537	3.6279	4.47693	2.9542
Cntn2	0.0110102	0	0.0233946	0.0182216	0	0.0130697	0.0087777	0.00471123	0	0.0127812	0.00580652	0	0.0331255	0.00745874	0.0190467	0.0334584	0.0167492	0.00655693	0.0289529	0.00677498
Nfasc	0.0499449	0.0493901	0.0338649	0.00607385	0.0583869	0.0191264	0.0309023	0.0282674	0.0287325	0.012941	0.057023	0.0240019	0.0727001	0.0598357	0.0722001	0.0389411	0.0168974	0.0267075	0.095612	0.213104
Gm10538	0	0	0	0	0	0	0	0	0	0	0	0	0	0	0	0	0	0	0	0
Lrrn2	0.0467535	0.0179898	0.0165234	0.0509269	0.122993	0.0186482	0.012385	0.0395998	0.060432	0.05448	0.179556	0.0336027	0.0627332	0.0628192	0.121662	0.0312091	0.0474314	0.0561337	0.0207047	0.136269
Mdm4	13.8595	17.261	14.6563	11.0468	8.92216	21.6791	6.78023	7.36645	17.2142	19.9478	9.06577	7.49099	10.7573	21.3161	9.1325	11.6486	15.6238	21.5459	32.6335	18.8991
Pik3c2b	2.11939	2.31381	1.78519	0.942381	0.70242	0.667829	0.938372	0.33959	1.41508	0.682997	3.36808	0.344869	1.46177	0.899524	0.643895	0.274134	0.510925	0.759804	1.16216	0.85103
Ppp1r15b	62.2852	74.7489	75.8514	60.3814	42.1865	85.6489	24.8824	33.7185	69.3509	76.1321	40.6128	32.7436	41.5679	82.1539	48.3608	55.0409	65.7918	90.8423	101.104	70.2915
Plekha6	0.169462	0.153404	0.153292	0.168199	0.141906	0.0879813	0.0759932	0.0873487	0.104624	0.154493	0.26978	0.0396663	0.259434	0.123318	0.440583	0.27301	0.0523228	0.40621	0.350633	0.238972
Gm19461	0	0	0.0178322	0.0182216	0	0	0	0	0	0	0	0	0	0	0	0	0	0	0	0
Golt1a	0	0	0	0	0	0	0	0	0	0	0	0	0	0	0	0	0	0	0	0
Kiss1	0	0	0	0	0	0	0	0	0	0	0	0	0	0	0	0	0	0	0	0
Ren1	0	0	0	0	0.0321128	0	0	0	0.047315	0	0	0	0	0	0	0	0	0	0.097127	0
Etnk2	0.0457961	0.026494	0.0242126	0.0498367	0.0802186	0.0274145	0.0363132	0.0580627	0.0590266	0.0266808	0.0239705	0.0246335	0.0460239	0.0308295	0.0992198	0.137629	0	0.219577	0.181629	0.200016
Sox13	2.8676	2.75194	2.08163	1.26943	1.17789	0.424127	1.12619	0.81326	1.92648	1.15335	3.24823	0.461594	2.15682	0.774715	1.78079	0.547847	0.494917	0.83289	1.15324	1.58658
Snrpe	252.794	262.31	271.015	282.646	279.276	266.999	114.928	168.889	303.304	259.389	204.468	138.806	218.458	375.808	374.263	269.771	324.09	333.715	344.294	381.749
Zc3h11a	195.951	158.486	159.12	168.503	138.916	179.519	79.4319	98.3916	163.89	168.384	119.499	76.7238	114.678	289.473	145.482	65.2878	224.06	115.075	136.761	166.276
Zbed6	36.3792	34.6304	41.2476	37.9712	17.5987	54.7153	11.1359	13.4812	27.373	48.1354	21.4012	16.5701	24.5244	30.9465	8.91708	15.3091	33.9372	18.7703	47.0579	26.7872
Lax1	0.50647	0.865471	0.607768	0.923537	1.48823	1.56454	0.540851	1.49664	2.99271	1.36392	1.08314	1.11482	0.90113	1.82076	9.06916	13.2105	3.145	22.1092	33.3462	13.9106
Atp2b4	4.70343	4.45852	5.25085	3.85892	3.26091	2.711	2.53158	1.63798	4.05847	3.57283	5.41466	1.51957	4.1637	2.40138	5.76538	7.00504	2.45947	13.3518	20.0177	9.22429
Mir6903	0	0	0	0	0	0	0	0	0	0	0	0	0	0	0	0	0	0	0	0
Optc	0.773427	0.883788	0.330142	0.58309	0.169195	0.197958	0.255515	0.0817462	0.402255	0.259299	0.202186	0.431655	0.409525	0.478851	0.46022	0.161247	0.838647	0.160245	0.176579	0.267458
Prelp	7.5637	6.7859	5.63089	5.05609	2.62652	3.72406	2.9671	3.24998	4.86142	3.00391	5.83764	2.05987	7.6404	6.7185	4.6843	2.83061	2.69025	3.05729	4.0428	6.90832
Fmod	0.438174	1.7522	0.831243	0.218347	0.847245	0.174528	0.666504	0.788049	0.423961	0.637784	1.60468	0.235977	1.4329	1.12859	1.64554	0.457171	0.185279	0.437715	0.869093	0.934177
Btg2	81.4888	90.1063	82.9753	56.6905	83.7181	52.332	31.5282	59.1243	115.122	52.6328	78.6686	30.2788	58.3867	42.7586	182.427	158.471	58.8587	204.035	231.247	152.69
Chit1	0	0.0382691	0	0.071796	0.125913	0.303312	0.433594	0.214807	0.0852606	0.167434	0.0345414	0.123926	0.166214	0.0772394	3.92553	3.86023	0.116652	1.03424	1.71108	0.215413
Chil1	0.185418	0.250058	0.621674	0.201527	4.19421	0.33248	0.514998	0.156871	0.39882	0.25195	0.45276	0	1.27489	0.290725	0.723182	0.433413	0	0.0371026	0.204354	0.462854
Mybph	0.0571254	0	0	0.0619844	0.0500097	0	0	0	0	0	0.0299259	0	0	0.0382882	0.0248049	0.0285381	0	0.068448	0	0.0712912
Adora1	0	0	0.0121063	0.0247626	0.0200546	0	0	0	0.0146786	0	0.0119108	0	0	0.0460784	0	0.010403	0	0	0	0
Myog	0	0.0407223	0	0	0	0	0	0	0	0	0.0369235	0	0	0	0	0	0	0	0.0466277	0.0440374
Ppfia4	0.438813	0.716319	0.537421	0.458186	0.361618	0.616985	0.327781	0.626211	1.14337	0.460923	1.47635	0.592973	0.779181	0.531891	2.28161	3.11979	0.610976	2.68146	2.91213	2.9311
Tmem183a	31.2444	33.4276	35.5272	31.8346	22.1265	38.9843	16.2497	17.526	31.0544	35.5871	25.8206	19.0869	26.2713	45.137	28.654	22.3935	32.9713	30.3522	34.1517	30.4658
4933406M09Rik	0.0295201	0	0	0	0	0	0	0	0	0	0	0	0.0296077	0	0	0	0	0	0	0
Cyb5r1	30.654	47.9931	31.3715	30.0777	27.9112	30.7351	18.0627	18.556	35.0418	41.0469	29.0545	18.322	25.6467	42.9236	29.9347	18.876	38.6556	21.2804	21.562	28.2835
Adipor1	100.189	129.806	95.0691	90.6494	69.418	114.751	42.5661	63.4428	95.6279	86.9803	85.1598	42.9797	128.827	117.664	155.745	65.814	72.56	138.551	100.705	87.0483
Klhl12	6.66277	7.66691	7.34917	6.44404	4.63326	9.62423	3.83658	4.17428	7.75497	9.20537	4.73366	3.76375	4.68344	11.0396	5.32184	4.69529	8.9469	9.00586	10.1278	6.80747
Rabif	16.4382	20.0968	19.0988	18.072	13.9747	20.9563	9.62132	10.0123	17.0179	25.1953	15.6124	11.2191	14.96	25.6374	19.6739	16.2812	21.4348	23.3166	26.8473	22.1457
Mgat4e	0	0	0.0319017	0	0	0	0.0239283	0	0	0	0	0	0	0.0808859	0	0	0	0	0	0
Kdm5b	18.872	16.2699	19.7552	20.2269	6.97889	15.5977	5.61532	7.1803	16.6327	13.4693	12.6223	7.39663	15.1059	17.4102	10.0022	7.5609	10.7921	12.8007	15.5888	8.85074
Syt2	0.0615934	0.0713049	0.179467	0.268028	0.0404901	0.165762	0.0122647	0.0261028	0.238761	0.0897882	0.129083	0.11622	0.186148	0.186469	0.0934615	0.030928	0.0469867	0	0.122377	0.0769884
Ppp1r12b	2.66192	2.28633	2.8844	2.18487	0.799012	2.73109	0.661694	0.782064	1.7302	2.01991	1.80955	1.024	2.01875	1.54015	0.912615	1.27564	1.47615	1.64323	2.12434	1.50374
Ube2t	6.87883	8.02981	6.59023	6.17212	5.78462	8.3536	3.9864	4.62082	7.46764	6.80345	7.61637	3.76299	5.65859	13.6261	7.42495	5.37064	10.4131	7.72326	8.68756	9.53932
Lgr6	0.14409	0.0500442	0.0458075	0.0470334	0.0756491	0.0860687	0.0686584	0.121983	0.0557473	0.100652	0.0452611	0.0155381	0.13045	0.0774052	0.099958	0.115418	0.0292	0.0172719	0.0762539	0.0899224
Ptprv	0.0686144	0.039741	0.00916151	0.0186888	0.0751414	0.0411217	0.0204412	0.0580627	0.110714	0.0300359	0.143674	0.055457	0.172809	0.0807202	0.156212	0.283834	0.0348324	0.524874	0.771966	0.289322
Ptpn7	4.07745	6.73062	4.75777	4.27599	3.27652	4.60675	2.38597	6.22735	10.3342	6.20673	11.5508	4.54646	7.32131	4.64232	21.1895	27.4262	6.93788	39.1802	44.0153	28.7984
Arl8a	58.148	72.71	55.2979	55.7268	31.3105	38.5637	19.544	26.7858	60.303	42.6427	60.5162	25.4962	55.7773	51.1865	69.6076	38.8004	32.0761	54.2263	42.2933	41.5642
Gpr37l1	0.0695718	0	0	0	0.121724	0.0277332	0.0183971	0	0	0	0	0.0248862	0	0.031161	0.0401604	0.0463919	0.0705542	0.027827	0.0612725	0.0289476
Elf3	0.026967	0.0310732	0.0569322	0.0585582	0.0706989	0.0964288	0.0214032	0.0910413	0.069489	0.031314	0	0	0.027116	0.1447	0.18648	0.134818	0	0.0323049	0.106722	0.0335669
Rnpep	37.3241	39.3385	37.6846	32.0618	21.0237	33.1372	18.9103	30.4468	52.0497	39.5434	49.9078	27.2212	38.4516	45.8562	87.3589	62.5316	32.3144	71.8131	51.7486	51.2213
Timm17a	126.481	118.027	113.665	128.752	110.817	129.67	61.0811	72.502	129.872	117.789	93.6723	69.2264	89.2337	159.642	149.674	100.881	154.163	124.364	108.184	116.855
Lmod1	2.25087	1.24015	1.58429	0.532474	1.8435	0.379818	0.388864	0.280127	1.81109	1.00237	2.06444	0.427739	1.27899	0.498244	0.906562	0.477556	0.403019	0.269794	0.612725	0.661022
Shisa4	12.7441	11.5128	11.7032	12.1577	4.72401	10.9578	4.76906	5.93959	11.2062	9.44981	8.44477	5.85722	9.6656	12.6142	7.67876	2.81205	10.1454	6.67783	5.85758	6.24037
Ipo9	34.4655	36.5352	40.3767	36.9748	19.0041	37.0585	14.5544	15.4218	32.692	37.8082	27.5881	18.2441	27.4395	41.8437	21.5517	19.6034	28.9895	27.1602	30.9995	22.1452
Nav1	40.7237	31.4155	39.1483	30.6351	12.3449	26.51	10.4773	11.3131	24.6798	24.7787	32.2975	14.5738	33.1689	27.4692	20.0685	10.5078	16.8069	15.2058	17.6577	13.6075
Mir1231	0	0	0	0	0	0	0	0	0	0	0	0	0	0	0	0	0	0	0	0
Csrp1	677.929	625.095	606.432	594.393	414.947	516.185	254.226	333.477	668.38	449.944	480.043	293.201	492.421	740.031	651.156	356.814	532.095	557.496	419.171	441.46
Phlda3	53.6998	43.6098	49.3367	48.9174	29.295	25.9067	19.041	21.8958	40.8124	26.8933	33.4981	19.0866	42.8635	50.0752	56.9653	23.7494	26.596	22.9899	15.9483	22.8785
Tnni1	1.55866	0.930234	0.692185	0.491982	0.836583	0.480869	0.917931	0.510723	0.778589	0.527066	1.94682	0.32491	1.44404	1.01373	1.4381	1.25933	1.27531	1.38639	0.598417	1.25506
Lad1	0.767523	0.6859	0.498648	0.720608	0.427748	0.875829	0.567665	1.6241	1.73332	1.01579	1.369	0.958181	0.579256	0.890905	4.33909	5.81938	0.867254	3.55514	5.05161	2.50366
Tnnt2	2.93861	2.94165	3.48317	2.28844	2.83354	1.83502	2.43671	1.67045	3.37326	1.43022	5.64528	1.41914	4.7667	1.95485	3.41098	1.0985	1.86909	1.31458	1.15997	0.763571
Pkp1	0.0349455	0.0807904	0.0369732	0.202306	0.41772	2.01672	1.31124	1.97935	0.165212	0.514924	0.0851623	0.714246	0.140563	0.985051	6.54437	8.57843	0.365963	1.17161	2.76921	0
Igfn1	1.34596	1.0331	1.67099	1.21726	0.528402	0.499358	1.02687	0.275034	0.883369	0.709518	0.849986	0.568592	1.01003	1.27876	0.256465	0.0754923	0.72407	0.0903577	0.452642	0.514128
Tmem9	44.3427	49.0834	47.9363	51.3547	30.664	53.3596	20.4977	29.857	49.5459	41.0059	35.9133	27.8884	37.0045	81.7359	42.6336	25.3255	61.0067	31.4638	28.5175	47.2747
Ascl5	0	0	0	0	0	0	0.0731074	0	0	0	0	0.0991657	0	0	0	0	0	0.110348	0	0.114867
Cacna1s	0.0927092	0.175482	0.0983226	0.201683	0.0885958	0.0503661	0.00673358	0.0856934	0.163182	0.0293968	0.211864	0.0908282	0.16123	0.0679574	0.394812	0.287349	0.111316	0.57637	0.825327	0.452692
Gm15850	0.306052	0.238937	0.109447	0.224732	0.224536	0.370574	0.0820054	0.518235	0.592452	0	0.324421	0.111293	0.52004	0.694492	0.26872	0	0.314529	0.247884	0.202334	0
Kif21b	36.3209	35.7026	30.4599	35.9429	12.9507	29.0985	9.79399	10.522	31.2561	25.3033	32.827	15.5952	36.3712	31.1454	23.6373	17.2645	13.5008	25.0451	30.2551	15.0654
5730559C18Rik	0.121272	0.160272	0.0549691	0.037689	0.212351	0.0621607	0.192508	0.175971	0.0669905	0.141233	0.271864	0.0559623	0.104653	0.116356	0.390383	0.242925	0.0702578	0.0415805	0.114465	0.367543
Gpr25	0.0266479	0.0307461	0	0	0.0932921	0	0.0211627	0	0	0.061989	0.0278415	0.14338	0	0	0.115461	0.213403	0.0541014	0.319211	0.211255	0.0997769
Camsap2	14.7272	14.2724	15.8489	13.6926	6.39337	15.6752	4.73395	5.52271	11.2005	14.9341	9.58553	6.6177	10.4196	12.473	4.77052	5.68779	11.8825	8.15042	11.3012	7.92703
9230116N13Rik	0.124463	0.259053	0.105357	0.162281	0.152568	0.178513	0.138279	0.0842928	0.224863	0.23182	0.31251	0.0804695	0.250493	0.26752	0.323645	0.274275	0.227226	0.596841	0.592357	0.497037
Ddx59	7.94123	9.15597	9.153	9.01453	5.49751	8.68098	3.47681	4.83792	8.82682	9.7671	7.01086	4.89449	6.36478	12.3729	5.6037	4.95171	10.0295	6.82449	8.20883	7.66019
Kif14	3.33641	3.80729	3.93716	3.99426	2.01168	4.52705	1.35128	1.78021	3.06142	4.86262	2.44976	2.42015	2.68961	5.24101	1.49199	2.26379	3.658	2.60406	4.42003	2.25776
Zfp281	10.5928	12.7248	13.9191	12.0284	8.26924	17.8776	5.28838	7.54039	11.4449	14.5139	6.63045	5.58486	7.04165	15.5793	8.23421	7.47936	16.1517	15.5004	20.6929	15.3681
Gm19705	3.02557	2.33245	3.47597	3.56317	3.09108	3.91836	1.40082	2.56087	2.92822	2.20237	2.37457	1.91472	4.95226	4.06634	4.91699	3.66257	3.83705	5.74323	3.86219	3.46155
Platr22	0.174089	0	0.138241	0.283914	0.343087	0.05196	0	0.0737244	0.112275	0.0506456	0.0455589	0.0937337	0.0876506	0.351058	0.150897	0.130882	0.397534	0.365269	0.172708	0.163061
Nr5a2	1.32091	0.713866	1.17071	0.561909	0.339533	0.308891	0.398844	0.182337	0.444729	0.451497	1.0818	0.154623	0.606812	0.231552	0.435563	0.0574979	0.276733	0.206623	0.721466	0.448072
Mir181a-1	0	0	0	0	0	0	0	0	0	0	0	0	0	0	0	0	0	0	0	0
Mir181b-1	0	0	0	0	0	0	0	0	0	0	0	0	0	0	0	0	0	0	0	0
Ptprc	15.5659	31.9732	23.5032	18.6858	21.7042	31.1024	7.75985	24.8883	42.3322	28.6113	27.8837	19.9845	29.4463	18.5048	64.1181	133.816	36.4129	218.343	378.91	172.875
Atp6v1g3	0	0	0	0	0	0	0	0	0	0	0	0	0	0	0	0.0553892	0.0280142	0	0.182807	0
Nek7	32.9759	28.0419	36.6035	34.3042	14.0261	29.2122	10.7069	13.6538	25.5897	28.8397	21.9498	13.9596	23.2198	29.7161	19.0353	18.3455	25.1978	30.0163	45.2517	27.7127
Gm5833	0	0	0	0	0	0	0	0	0	0	0	0	0	0	0	0	0	0	0	0
Lhx9	0	0.0289472	0	0.0272545	0.0100273	0.0900534	0.027295	0	0.0148347	0.0533617	0.0262038	0.0123799	0	0.0674602	0	0	0.0509888	0	0	0
2310009B15Rik	8.95768	9.72412	8.32372	6.75661	7.68397	4.69839	5.07832	8.27814	7.90269	6.49367	16.643	8.76132	13.6131	13.5129	9.50664	5.31103	5.19315	5.47919	3.86774	13.3475
Dennd1b	3.29796	4.3671	4.12906	3.80301	2.23114	6.36207	1.4987	2.15099	4.50616	6.43935	2.77448	2.67432	3.34479	5.24068	3.15554	5.72041	5.86534	9.45829	16.6659	8.15969
4930596I21Rik	0.113453	0	0	0	0.0993847	0.135638	0	0	0.292791	0.396378	0	0.24444	0	0	0.196668	0	0.230191	0.136096	0.450117	0.283163
Crb1	0	0	0	0	0	0	0	0	0	0	0.011613	0	0	0	0.00959715	0	0	0	0.0146448	0
4933436E23Rik	0	0	0	0	0	0	0	0	0	0	0	0	0	0	0	0	0	0	0	0
Zbtb41	6.67841	7.3547	8.96192	6.92746	4.63491	11.2516	3.09119	3.30716	6.48371	10.5258	3.97762	4.28876	4.64152	8.08644	2.72101	3.67677	8.61221	6.02374	10.2096	5.98277
Aspm	5.28474	6.50264	7.35489	6.59605	3.49281	8.87862	2.41423	2.61932	4.91498	7.68296	3.31597	3.26464	4.08308	9.2621	1.86155	3.02616	7.88429	4.33797	10.9407	4.78683
F13b	0	0	0	0	0	0	0.0348703	0	0	0.0766874	0	0.0236229	0	0.0295035	0	0	0	0.079003	0.0580742	0.0548157
Cfhr1	0	0	0	0	0	0	0	0	0	0	0	0	0	0	0	0	0	0	0	0.0375703
Gm4788	0.0596785	0.0235502	0	0	0	0	0	0	0.0259217	0	0	0	0.0203736	0	0	0	0.0195655	0	0.0267646	0.0250982
Cfhr2	0.0371794	0	0	0	0	0	0	0	0	0	0	0	0	0	0	0	0.0355736	0	0	0
Cfh	2.84287	3.08246	3.73495	1.91077	1.80098	2.22982	1.48043	1.31571	2.80751	2.79909	2.8653	1.00442	4.06637	1.14102	1.26431	2.65924	1.33342	3.08192	7.98377	8.62501
Kcnt2	0.0263288	0.0915842	0.0698565	0.0286561	0.0577523	0.063117	0.0313833	0.0112051	0.0851045	0.0768472	0.0138463	0	0.0265297	0.0177352	0.0342544	0.0660734	0.0535086	0.110668	0.209235	0.115175
4930590L20Rik	0	0	0	0	0	0	0	0	0	0	0	0	0	0	0	0	0	0	0	0
Cdc73	18.8656	21.7055	20.059	18.686	11.649	22.6453	7.37844	8.21486	18.926	21.5405	12.726	9.6763	14.101	19.4613	10.6988	13.0229	15.6998	22.0799	28.0392	15.7621
B3galt2	0	0.013247	0	0	0.0100273	0	0.00901818	0	0	0	0.0238216	0.0245072	0.0230119	0	0	0.0227742	0.0115614	0.0273472	0	0.0141659
Glrx2	3.53252	3.99275	3.93585	4.3847	3.29569	4.11743	1.9424	2.88505	4.43027	4.26478	3.86521	1.83299	2.90463	5.57102	5.24758	3.78066	4.49783	5.97256	6.12203	5.41013
Trove2	4.35733	4.10428	5.20325	4.42441	3.40675	7.71303	2.76954	2.43672	4.27115	6.88717	2.78713	2.85559	3.57169	6.40308	2.55757	2.15259	6.35788	3.71698	5.0575	4.01895
Uchl5	25.6918	34.5299	35.1184	24.6946	25.1523	45.4577	12.5632	15.8337	38.129	44.4397	20.8417	16.7733	21.892	48.1137	34.2599	29.0723	40.7165	48.2806	57.7602	49.8267
Rgs2	40.1806	62.1536	35.8894	36.5264	41.0593	34.1415	20.1114	44.2318	88.8605	49.5893	87.8403	26.665	55.5469	59.3451	208.404	234.319	67.8681	371.49	530.746	350.371
Rgs13	0	0	0.0369732	0	0	0	0	0	0	0	0	0	0.0350309	0	0	0.0348642	0	0	0	0.0435754
Rgs1	83.7844	152.253	101.893	83.7259	72.4914	55.8921	24.1205	55.8063	206.241	70.4072	186.29	39.7619	172.159	83.9965	139.755	188.075	65.9027	348.179	352.977	267.435
Rgs21	0	0	0	0	0	0	0	0	0	0	0	0	0	0	0	0	0	0	0	0
Rgs18	0.617689	1.1363	0.713453	0.549294	0.860445	0.302037	0.467984	0.237599	0.652103	0.686672	0.851921	0.63504	1.2148	0	0.462287	1.15319	0.284885	1.00977	2.52446	1.71699
Brinp3	0.0378177	0.0219148	0	0.0205576	0	0	0	0.03196	0	0	0.0198017	0	0.0381089	0	0	0	0	0.0227094	0	0
Pla2g4a	3.40024	4.43922	4.1037	2.30526	3.36169	3.97733	2.29254	3.60524	5.00118	4.21557	4.74423	2.20514	4.94859	2.62896	7.93803	7.74689	3.3199	11.528	7.78396	10.2901
Mir7652	0	0	0	0	0	0	0	0	0	0	0	0	0	0	0	0	0	0	0	0
Ptgs2os	0.0523384	0.0201158	0.0369732	0	0.0762838	0.0208796	0.0276558	0	0.0224863	0	0.0183129	0.0188225	0.0526197	0.0233707	0.0453281	0.0174321	0.0176386	0.0417405	0.0230613	0.0869969
Ptgs2	32.5467	44.6516	35.8186	21.1417	43.5234	46.345	25.3443	24.7575	59.2835	51.6721	28.0518	14.7138	42.7343	18.9855	68.5829	42.0542	20.7973	70.2035	46.3472	37.2068
Ptgs2os2	0.598221	0.657117	0.665027	0.422678	2.25247	0.75087	0.546021	0.784738	1.81405	0.661908	0.71986	0.386557	0.752505	0.723498	1.91825	0.868935	0.394422	2.07967	1.22612	1.60521
Pdc	0.126857	0	0.044826	0.321603	0	0.101051	0	0.0715598	0	0.0492078	0	0	0	0.113539	0.146467	0.0846301	0	0.101393	0.111772	0
2310030A07Rik	0	0	0	0	0	0	0	0	0	0	0	0	0	0	0	0	0	0	0	0
BC003331	17.3779	18.563	17.1909	19.1538	13.9028	21.1606	8.21521	9.60378	18.4243	19.8611	11.0992	9.89838	12.7212	23.0704	10.0085	9.02478	21.0174	16.5588	21.7999	19.096
Tpr	55.6051	54.8841	54.9039	52.0484	33.5136	47.2597	17.9743	25.2766	50.4404	45.4207	36.3838	19.1339	40.1687	63.1507	26.5406	20.423	50.8602	40.8682	65.3434	52.6391
Prg4	5.91807	2.08158	1.72367	0.66314	6.22836	1.7303	4.09666	1.04169	1.29827	1.81142	3.7933	0.633397	3.47539	4.57469	0.645076	0.354406	0.892896	0.351036	1.50858	3.20395
Hmcn1	4.7395	4.80572	6.15015	5.7605	2.0339	5.55637	0.943182	1.37975	3.30096	4.76612	2.52584	1.79863	2.73197	3.10615	0.696606	1.07348	3.11402	1.22998	2.87913	1.76427
C730036E19Rik	0	0	0	0	0	0	0	0	0	0	0	0	0	0	0	0	0	0	0	0
Ivns1abp	85.7959	95.722	98.7868	88.8083	61.7999	120.894	47.789	42.5569	88.9529	118.29	65.0692	44.3379	68.3482	118.419	53.8799	64.4445	102.526	120.567	187.544	97.9953
Swt1	4.11223	3.61987	4.47491	4.0835	3.62583	5.0178	2.03282	2.66159	4.97588	4.57377	2.73979	1.80835	3.23604	5.62223	4.37807	3.49247	6.07759	5.91947	8.95622	6.09132
Trmt1l	9.24379	10.2816	8.81337	7.57892	4.92189	11.5418	5.06726	6.92882	12.2569	11.1307	7.23433	5.99011	8.37576	15.187	10.0739	9.84915	10.9083	16.2303	17.5323	14.2991
Mir7682	0	0	0	0	0	0	0	0	0	0	0	0	0	0	0	0	0	0	0	0
Rnf2	28.1166	27.1443	27.6807	28.7809	17.669	34.7294	12.0316	13.7022	25.7136	31.6893	17.0203	14.9994	20.3758	33.2822	15.4238	17.4602	29.4568	27.0382	35.0494	24.7762
Fam129a	25.5952	33.4318	30.6776	26.6228	14.2946	18.9914	10.3271	9.77937	24.152	24.305	23.7643	12.0727	24.7818	12.6613	17.2399	21.4377	18.2421	30.1182	43.0668	27.3126
Edem3	12.2497	13.7188	15.4733	13.5053	7.37046	19.1218	5.75829	5.49189	12.5228	18.6664	8.34457	8.00084	9.73434	13.9964	5.9678	7.75912	12.8452	11.8624	18.1154	11.2052
1700025G04Rik	4.22824	3.5641	4.44431	3.72265	2.55367	3.20462	1.8432	1.55343	3.41105	3.58338	3.57235	1.49254	3.26711	3.22897	2.73622	1.9673	2.09009	3.0792	4.08977	2.89168
Tsen15	9.77451	12.156	10.057	9.27228	9.52836	9.976	6.73334	5.97078	10.7093	11.008	12.3995	5.80972	11.3672	18.8993	10.4299	5.72758	12.5831	8.56767	7.80382	10.3004
Colgalt2	0.875072	0.446473	0.776601	0.377669	0.371899	0.18457	0.500449	0.196089	0.315433	0.434562	0.767503	0.31872	0.595672	0.34592	0.211876	0.128913	0.22189	0.185193	0.578553	0.513974
Rgl1	36.2538	45.8978	39.4408	33.1562	16.6023	29.3872	14.1029	20.0432	42.6327	33.1529	41.1821	17.2666	38.765	28.5544	54.9967	42.67	19.6033	62.8156	39.4144	41.427
Apobec4	0	0.0385962	0	0	0	0	0	0	0	0.077646	0	0	0	0.0447525	0.0289391	0	0.0337949	0	0	0
Arpc5	178.706	194.855	175.355	155.746	157.444	174.072	93.7948	123.81	196.923	194.795	187.667	113.743	178.178	223.309	253.135	225.91	185.499	305.163	296.529	294.851
Ncf2	36.0766	58.7642	42.8515	32.5101	44.3483	29.4892	16.2953	26.4612	67.2407	42.0495	64.6424	19.9206	55.3566	43.329	104.199	96.8869	43.7218	113.77	74.5733	126.381
Smg7	27.9615	34.9194	29.3693	27.5849	16.7761	36.6898	11.5292	14.9415	30.4071	35.841	20.186	13.5066	22.3524	41.2833	21.8357	21.757	28.6068	38.2339	46.8064	29.9285
Nmnat2	0.403867	0.320218	0.232146	0.301045	0.232405	0.634518	0.219803	0.312596	0.297788	0.725655	0.338118	0.298255	0.313519	0.635816	0.580111	0.393066	0.655591	0.719343	1.22074	0.576027
Lamc2	0.586254	0.596115	0.545764	0.483416	0.902713	1.66734	0.44117	1.17195	0.547792	0.494314	0.497128	0.446309	0.610183	0.964498	1.20009	2.38961	0.512704	1.05423	1.34985	0.8073
Lamc1	119.959	105.781	112.157	75.1147	53.2354	64.1048	47.5337	26.2069	68.6475	67.3999	114.925	32.2054	75.0066	57.2226	41.7426	19.5653	36.5911	31.468	55.8867	38.9173
E330020D12Rik	0.295361	0.277533	0.2346	0.160568	0.420386	0.30905	0.190464	0.171896	0.476429	0.386952	0.193253	0.139211	0.204323	0.372108	0.560031	0.499346	0.355884	0.929645	0.878856	0.599124
Shcbp1l	0.0255309	0.0884769	0	0.0277217	0.0223393	0.0304428	0.0405217	0	0.0658974	0.0891491	0.1069	0.027539	0.0770973	0.0343102	0.0884414	0.127789	0	0.0305457	0.202502	0.127339
Dhx9	61.005	71.2618	75.8388	65.4587	47.8622	101.9	33.3078	38.9644	65.9243	91.5958	47.5831	41.048	48.8099	97.4664	52.5487	60.7525	78.3653	89.1391	118.321	76.774
Npl	8.33281	9.42075	11.4627	6.59153	6.77568	3.11282	4.45835	2.4245	6.52853	5.15579	13.0797	4.60748	14.8616	1.69993	3.96584	4.91937	2.34	2.63125	5.55862	2.78575
Rgs8	0.179833	0.280804	0.209406	0.10746	0.11817	0.354794	0.0143089	0.205511	0.661473	0.240926	0.291666	0.184057	0.17193	0.253763	1.51207	3.22508	0.437851	3.90265	5.39854	2.46917
C230024C17Rik	0.0312754	0	0.0165234	0.0169756	0.0685412	0.0374558	0	0.0529695	0.040288	0.0182133	0.0163774	0.033729	0.0315132	0.0210502	0.149125	0.282007	0.158747	0.431318	0.599763	0.273309
Rgs16	37.3455	25.9299	22.0185	10.7398	20.9238	16.1656	10.9637	22.3432	55.6419	17.6379	37.5499	12.9032	25.2989	22.3247	72.8304	92.2639	29.5443	171.012	187.746	96.0409
Rnasel	4.65094	5.27672	5.21519	4.1866	2.56471	5.14021	1.93278	2.81324	6.02961	4.68864	5.49833	2.74076	5.64012	4.30485	4.95331	7.96718	3.87292	13.2687	14.8298	9.31914
Rgsl1	0.0287223	0.0165179	0.0304293	0.015574	0	0.0172137	0.0227258	0.0243201	0.0184263	0	0.0750381	0.0154117	0	0.0386197	0.0124025	0	0	0	0	0
Teddm2	0	0	0	0	0	0	0	0	0	0	0	0	0	0	0	0.0316309	0	0	0	0
Teddm1b	0	0.0238773	0.0219222	0.0224265	0	0.0247049	0	0	0	0	0.0431767	0	0	0.0832064	0.0178655	0	0	0	0	0.0515822
Teddm1a	0	0	0	0	0	0	0	0	0	0	0	0	0	0	0	0	0	0	0	0
Glul	77.6681	96.385	81.1147	72.1041	53.0893	68.686	34.2808	43.4221	86.8392	77.3284	82.31	36.5267	90.6964	96.5105	88.4465	65.7275	72.0501	102.713	108.486	89.5527
Zfp648	0	0	0	0	0	0	0	0	0	0	0	0	0	0	0	0	0	0	0	0
4930452N14Rik	0	0	0	0	0	0	0	0	0	0	0	0	0	0	0.147648	0.0853331	0	0.102032	0	0
4930532M18Rik	0	0	0	0	0	0	0	0	0	0	0	0	0	0	0	0	0	0	0	0
Cacna1e	0.0287223	0.0237138	0.0217586	0.0267872	0.0252587	0.0146636	0.0325857	0	0.0159278	0.0191719	0.012953	0.022107	0.0620003	0.00546974	0.0178655	0.0740865	0.0083005	0.0788431	0.478397	0.102549
Ier5	25.7609	32.8714	23.6441	18.27	28.8337	20.0339	13.2761	25.7218	42.0781	23.1059	33.855	13.0986	27.4167	19.9709	72.1563	79.0059	24.0308	101.76	85.7313	73.4073
Mr1	10.1929	12.0755	13.749	11.6417	5.66518	14.4855	3.9294	5.1588	9.87836	14.0031	9.22954	5.62326	9.50349	11.2947	4.99421	5.9601	13.7987	8.8034	11.8832	9.73595
Stx6	20.5435	22.9239	20.6846	18.9889	11.7279	16.3653	8.96215	10.3837	19.1176	16.2656	21.6696	10.6067	19.2053	19.1691	21.3395	18.0527	13.5879	24.4535	23.7443	20.8746
Xpr1	8.32005	9.67277	10.2097	7.58608	5.34037	10.8869	4.03365	4.0705	8.09851	10.8291	6.88847	5.1575	7.85161	9.18635	6.36365	7.23714	7.44688	11.7152	13.6806	9.77398
Gm5532	0	0.0345076	0	0.0323939	0.0521674	0.0712457	0.0236878	0.0252114	0.153813	0.138836	0.155883	0.0320867	0	0.0401115	0.051677	0.149298	0.181425	0.0714865	0.157726	0.111633
Acbd6	39.8919	38.6593	29.9527	39.8823	22.7968	24.4148	14.7516	23.5302	38.146	25.2164	40.7538	24.283	37.141	49.1268	44.8964	24.0572	28.0112	32.0975	22.9627	32.9672
Lhx4	0	0	0	0	0	0	0	0	0	0	0	0	0	0	0	0	0	0.0337442	0	0
Qsox1	25.6198	22.1178	19.7378	19.1786	15.6412	16.2139	10.7183	10.5316	19.6765	16.7378	20.9069	9.53242	18.9991	21.5014	21.9937	14.1213	16.3613	20.705	22.5542	20.7698
Cep350	5.99307	7.50614	8.18581	6.9583	3.30749	8.35504	2.37515	2.61932	5.75462	7.96191	4.9211	3.70033	5.99527	6.7064	2.97423	4.69149	5.17299	7.30714	14.0396	7.53362
Tor1aip1	39.9385	44.6354	41.6968	42.0905	22.1125	45.9734	16.008	25.106	43.1606	46.7873	34.2451	22.3682	31.7908	40.9372	47.3943	47.4613	39.1603	68.5889	65.8374	62.3487
Tor1aip2	89.3341	89.9336	98.2196	86.86	52.408	103.177	35.6397	56.5423	106.349	99.2525	57.2904	43.3842	65.3586	113.983	80.846	58.7652	98.7182	93.3822	101.195	86.1893
Fam163a	0.0134037	0	0	0	0	0	0.0107016	0	0	0.031314	0.0139952	0	0.0269694	0	0.0231808	0	0	0	0	0.0167835
Tdrd5	0	0	0	0	0	0	0.0131064	0	0	0.0193316	0	0	0	0	0.0143219	0	0	0	0	0
Nphs2	0.0167547	0	0.0178322	0	0	0	0	0	0	0	0	0	0	0	0	0	0	0	0	0
Soat1	37.7893	43.7918	46.9375	34.7181	25.3076	41.5251	16.783	20.5888	47.1277	41.6133	38.0254	20.7658	38.3149	48.3878	44.6586	28.8325	32.3527	41.5911	40.1171	29.2199
Abl2	17.8401	21.0573	19.3707	15.7173	11.8891	26.8351	8.17613	8.8235	16.8975	25.2536	11.9722	8.24212	12.0134	18.2159	13.827	16.5221	19.1152	26.8489	30.3109	22.4429
Tor3a	9.1672	14.5712	11.118	10.9392	5.65008	14.1675	4.06888	11.8782	18.4022	13.8199	10.0536	7.92934	9.57839	16.2357	21.8706	21.816	17.7325	27.6826	18.5582	31.2544
Fam20b	28.7438	28.6814	31.1406	30.095	16.543	34.4933	12.6384	15.2603	28.2239	34.3801	22.1014	17.6802	22.3195	36.0819	25.3185	20.4434	27.8504	27.9786	27.2284	22.8098
Ralgps2	0.264245	0.425049	0.406378	0.294037	0.46938	0.28068	0.269584	0.159672	0.459408	0.323845	0.550429	0.12241	0.722164	0.263708	0.536555	0.726948	0.222928	0.957632	1.5372	1.15883
Angptl1	0	0.137703	0.0251942	0	0.0208162	0	0.0377561	0.100846	0	0	0.22437	0	0.167826	0.0319897	0.0206708	0	0.0241604	0.0570933	0.0314779	0.178459
Tex35	0.193556	0	0	0.0700829	0.101416	0	0.0512233	0	0.0677713	0	0.110026	0	0.0649318	0.0866872	0	0	0	0.0774038	0	0
Rasal2	4.55105	3.95906	4.29102	3.37161	1.59688	3.24192	1.54632	1.1829	2.99006	3.67876	3.0118	1.59461	2.82842	2.52056	1.43647	1.15024	2.26129	1.80012	3.12591	2.00355
2810025M15Rik	31.5163	32.8051	33.0945	32.8821	20.8996	22.9394	19.151	14.3182	27.4702	17.7672	35.4042	14.0762	24.6329	31.8999	22.3528	15.1517	26.7421	20.0186	18.3232	23.0773
BC026585	2.46996	2.66886	1.80073	0.704255	1.27639	0.774459	1.6068	1.33659	2.19445	1.65054	4.19469	1.13377	3.30038	0.92505	3.82528	2.67724	1.72532	3.59224	2.78419	3.38595
Sec16b	0.648166	0.721716	0.517134	0.654574	0.494004	0.29869	0.543135	0.2595	0.547636	0.797389	1.01748	0.219807	0.579842	0.580787	0.29131	0.228445	0.414135	0.143933	0.600773	0.839019
Brinp2	0	0	0	0.0138608	0	0	0	0	0	0	0	0	0	0	0	0	0	0	0	0
Astn1	0	0	0.00768912	0.0157297	0	0.00860687	0	0	0.0187386	0.0169351	0	0	0	0	0	0.00731025	0.0220852	0.00863596	0	0
Mir488	0	0	0	0	0	0	0	0	0	0	0	0	0	0	0	0	0	0	0	0
Pappa2	0.0486683	0.0281294	0.0708381	0.0527958	0.0213239	0	0.0434075	0	0.00780775	0.0142191	0.0381146	0	0.00615606	0.0164092	0.010483	0.0243206	0.0185279	0.0145532	0.0562225	0.0227886
Rfwd2	17.9513	24.2608	36.7092	17.2474	12.7728	21.9158	9.1763	10.1353	24.7037	21.9169	13.7403	10.6729	15.135	42.4225	21.6902	11.8204	21.7037	21.5326	27.3186	30.0509
Scarna3a	0	0	0	0	0	0	0	0	0	0	0	0	0	0.594379	0	0	0	0	0.58495	0.552007
Tnr	0	0.0111209	0	0	0.0168814	0	0	0.00814915	0	0	0	0	0.0194942	0.0129285	0.0168319	0.0291004	0	0.0231891	0.0127932	0
4930523C07Rik	4.81497	4.43611	3.60227	2.64057	5.76837	3.1643	2.45367	3.2128	6.43468	2.85485	6.16593	1.99443	3.77645	3.00438	11.7143	12.0438	4.40816	23.0975	34.8122	21.1284
4930562F07Rik	0	0	0	0	0	0.0822434	0	0	0.0812006	0	0.0720604	0	0.069329	0	0.05965	0	0	0	0	0.085919
Tnn	0.116804	0.0935467	0.161799	0.117272	0.086565	0.0643921	0.0642095	0.250968	0.0812006	0.0209293	0.22571	0.0290549	0.226015	0.217298	0.0778108	0.0359889	0	0	0.095107	0.0335669
Mrps14	64.0497	67.0938	60.7729	63.9622	59.5246	48.9702	8.97875	11.9297	77.203	46.505	54.993	11.2992	53.3343	63.4381	94.4428	75.1062	60.7174	88.1592	61.8357	86.3696
Cacybp	59.2482	61.1071	67.2046	72.7537	59.544	75.8633	30.8979	35.8707	62.2498	72.1101	54.8976	36.044	51.3106	104.916	49.4978	49.9101	83.5938	68.9784	85.3266	80.7058
Rabgap1l	5.5225	6.12061	6.41387	5.98134	3.83945	7.62855	2.56982	3.98468	7.04118	7.98955	4.55276	3.7093	5.16816	6.12794	6.9569	11.0923	9.16315	24.8965	43.4196	19.2848
Mir1927	0	0	0	0	0	0	0	0	0	0	0	0	0	0	0	0	0	0	0	0
Gpr52	0	0.0556047	0	0	0.0421401	0.344753	0	0.0406184	0.0619935	0.0559179	0.150821	0	0	0	0	0.144377	0.0975308	0.518477	0.444899	0.179999
Rc3h1	5.95812	6.9447	7.15219	5.70911	4.54085	8.72609	2.878	3.06917	5.85972	8.56774	4.22104	3.09359	4.57908	6.89917	4.29524	5.73629	6.54983	10.081	16.6787	8.47765
Serpinc1	0.072444	0.0837341	0.0255213	0.104969	0.317193	0.490751	0.134191	0.306612	0.155843	0.421941	0.176876	0.104092	0.0971778	0.681563	0.565198	0.266121	0.539088	0.608035	0.95814	0.783742
Zbtb37	1.92216	1.9895	2.09226	2.32317	0.894589	2.5709	0.661454	0.77366	1.9599	2.23863	1.30811	1.25947	1.54195	1.46324	0.698968	1.13112	1.77275	1.30531	3.0037	1.84526
Gas5	33.9228	42.2521	32.8692	31.6557	33.7677	37.3272	16.1383	20.9809	47.1237	34.8672	21.7693	12.9632	25.664	54.9016	36.6103	36.6867	43.7258	61.6895	84.0401	62.9214
Snord47	0	0	0	0	0	0	0	0	0	0	0	0	0	0	0	0	0	0	0	0
Dars2	6.79186	7.65153	7.46957	7.7317	5.13069	8.78108	3.43569	4.10794	7.29728	8.84366	5.87188	4.8974	5.5	11.6353	5.31815	5.06656	8.81305	7.18144	9.21242	6.67597
Cenpl	2.59681	3.72339	3.15025	3.16292	2.71664	3.81332	1.97703	2.39101	3.56346	4.04223	2.92723	2.04105	2.41816	4.44093	3.67172	5.39904	5.4011	7.81282	9.69081	7.22983
Klhl20	5.52042	5.84553	5.83179	5.21401	2.93217	6.30565	2.48325	2.7576	5.52211	7.18226	4.55916	3.59233	4.83969	6.01191	4.66141	4.6368	4.84008	7.16081	8.44533	5.76042
Ankrd45	0	0.0161908	0	0	0	0.0167356	0.0111825	0	0	0.0325921	0	0	0	0	0	0	0	0.0167921	0	0.0175534
4930469G21Rik	0	0	0	0	0	0	0.0434075	0	0	0	0	0	0	0	0	0.0548268	0	0	0	0.0682117
Prdx6	144.093	149.515	129.592	122.343	119.16	133.014	74.9962	99.4339	156.894	151.181	133.051	64.8713	123.556	166.176	284.738	157.541	158.056	220.878	188.335	200.791
Tnfsf4	0.746141	1.38783	0.755661	0.740543	1.27817	1.62861	0.411951	2.00418	2.0511	1.58663	1.12021	0.558991	0.457014	0.871844	4.9762	7.89661	2.59983	15.5554	13.5114	8.29935
Tnfsf18	1.87126	1.87143	1.52621	1.7868	1.04068	1.05801	1.16407	0.684911	1.04421	1.38421	1.66707	0.653609	1.29776	1.35931	1.51222	0.202719	0.564434	1.39455	1.33756	2.05143
Fasl	0.782682	1.15462	0.399998	1.08551	0.702039	2.54859	0.171346	2.76384	4.94496	1.91719	1.01659	1.22069	0.706041	2.39376	15.7237	18.6971	5.69488	39.1441	49.6319	23.5002
Suco	18.7237	20.1395	22.6508	18.691	16.0098	25.596	9.09117	11.4194	19.8379	24.2179	12.4608	10.866	14.6673	25.4509	14.0402	16.9238	23.1618	30.1325	45.0391	25.8804
4930558K02Rik	0	0	0	0	0	0	0	0	0	0	0	0	0	0	0	0	0.0523228	0	0	0
Pigc	4.10633	4.65755	5.09004	4.14891	3.19706	4.11424	2.72133	2.9286	5.93202	4.37837	4.14988	2.52045	4.2257	6.52806	5.39271	3.56206	4.72995	5.40467	5.49096	5.59875
Dnm3	0.279244	0.22618	0.122208	0.0988948	0.130609	0.0951537	0.137437	0.0865848	0.117429	0.0661429	0.198464	0.0980288	0.160204	0.0611617	0.22664	0.207217	0.0576588	0.542306	0.390191	0.510895
2810442N19Rik	0.113613	0.0657444	0	0	0	0	0	0	0.0732367	0	0	0	0.0571634	0	0.0984815	0.170666	0	0	0	0.0708293
Dnm3os	0.125102	0.10663	0.0696929	0.0143281	0.0807263	0.0865468	0.0835685	0.0389631	0.0424742	0.0996936	0.17226	0.0212227	0.0993764	0.106246	0.0741195	0.019822	0.0668486	0.126341	0.113118	0.262992
Mir199a-2	0	0	0	0	0	0	0	0	0	0	0	0	0	0	0	0	0	0	0	0
Mir214	0	0	0	0	0	0	0	0	0	0	0	0	0	0	0	0	0	0	0	0
Mettl13	8.41802	7.67934	7.24986	9.02901	5.35662	8.98972	3.2813	5.14594	8.35226	9.58625	6.75358	5.25844	6.83337	11.8417	8.25266	6.27809	9.67942	7.4234	6.72836	7.16777
Vamp4	8.49254	10.035	9.4946	9.83699	5.83031	9.80721	4.12275	5.35616	11.092	9.24259	6.64356	5.15043	8.0275	11.0535	9.21873	8.09497	9.34814	9.95902	9.59453	9.51884
Myoc	0.100368	0.290126	0.0265029	0	0	0.0900534	0.0199602	0.0212642	0	0	0.157521	0	0.252545	0.0336472	0.0217043	0.351876	0.0763349	0.180555	0.33178	0.313189
7420461P10Rik	0	0	0	0	0	0	0	0.178899	0	0	0	0	0	0.0946431	0.0609788	0.070572	0.0714436	0	0.279429	0
Prrc2c	53.2291	49.4839	52.3186	49.0214	21.6567	41.8982	12.8774	17.9404	45.587	39.6215	41.7458	16.7076	39.0609	38.6573	19.5368	21.1234	30.0299	34.078	61.3028	36.5419
Fmo4	0	0	0	0	0	0	0	0	0	0	0	0	0.0294611	0	0	0	0	0	0	0
Fmo1	0.0448387	0.36323	0.118772	0	0.13759	0.0267769	0.160283	0.0760163	0.0579335	0.0522433	0.352262	0	0.33873	0.0603329	0.272264	0.247283	0.0683309	0.564856	0.652787	1.09216
Fmo2	0.860552	1.26648	1.11001	0.782281	0.479534	0.430184	0.620812	0.317817	0.423961	0.437278	0.88408	0.13479	1.9522	0.357522	0.406772	0.54855	0.301634	0.581488	1.03439	0.839635
Fmo6	0	0	0	0	0	0	0	0.0236835	0	0	0	0	0.028142	0	0	0	0	0.0334244	0.0368645	0
Fmo3	0	0	0	0	0	0	0	0	0	0	0	0	0	0	0	0	0	0	0	0
Mroh9	0	0	0	0	0	0	0	0	0	0	0	0	0	0	0	0	0	0	0	0.0220187
Prrx1	9.51681	6.92998	7.54843	3.59136	8.88078	3.5336	6.25129	3.0311	5.77508	4.99539	9.24026	2.13743	8.05081	3.41428	3.18094	1.3964	3.39135	1.91894	4.33553	4.65811
Gorab	7.40556	7.21635	7.75342	6.55773	4.55393	8.52941	2.77375	3.32766	6.46919	8.43098	5.15902	3.62934	5.52624	9.39354	3.98459	3.52185	8.16754	6.70854	7.0694	6.56849
Mettl11b	0	0	0	0	0	0	0	0	0	0	0	0	0	0	0	0	0	0	0	0
Kifap3	19.6108	15.9299	19.8376	19.2619	10.3134	14.9661	7.05968	7.65715	15.4445	15.7423	14.2991	7.70259	14.1393	19.9685	10.6093	6.19909	15.197	9.40792	12.4328	10.1959
Scyl3	5.51197	6.32013	5.72791	6.29064	3.49243	7.93952	2.29904	3.02053	5.96137	7.50482	5.1425	3.859	4.58832	6.78895	4.56706	6.15424	5.95472	9.58016	11.6505	7.26355
BC055324	4.84258	5.66203	5.73543	6.27803	4.24054	6.38917	2.23495	3.09681	5.5777	6.26648	4.26035	3.82464	4.20532	9.15983	4.30602	4.00686	6.02305	4.62296	7.94505	4.74556
Mettl18	2.5416	2.48373	2.19843	2.52937	2.19433	2.52468	1.10803	1.30285	2.21724	1.66763	1.5359	1.54218	1.65701	3.22334	2.01673	2.40282	2.76021	2.48907	2.74548	2.50197
Sele	1.54143	1.49233	1.4804	0.253233	0.910328	0.364198	0.611673	0.333733	1.43397	0.897562	0.637675	0.231681	0.811574	0.505868	0.528139	1.07728	0.4546	1.33218	3.69722	3.57919
Sell	3.64294	9.02301	7.07187	4.76673	11.3194	7.71494	4.50176	10.0684	10.4463	5.64755	8.21236	5.88501	12.9436	4.35193	30.2086	63.4056	7.09529	59.8889	74.8342	43.5023
Selp	1.44218	1.15854	0.916315	0.198101	1.10339	0.308572	0.325376	0.39829	0.744391	0.459645	1.42974	0.343353	1.00827	1.1629	1.82892	2.12925	0.80085	3.02115	5.84159	5.70315
Gm16548	0.042126	0.0485723	0.0889975	0.0457875	0	0	0	0.0356525	0	0.049048	0.04407	0	0.0423596	0	0.0364692	0.0421745	0	0	0.0555492	0
F5	0.589764	0.462827	0.513045	0.274725	0.737833	0.235095	0.172788	0.231742	0.326208	0.2045	0.411519	0.0982814	0.643015	0.122655	0.438221	1.06926	0.121098	1.17849	1.39277	1.46355
Slc19a2	7.33711	9.0464	7.91669	6.76362	6.07859	10.589	3.56351	3.73588	7.80806	8.56199	3.66942	3.65271	4.50858	9.11525	4.89145	4.71412	7.31037	7.95995	8.44213	4.81763
Ccdc181	15.7457	12.3508	11.776	13.0469	6.17099	9.11515	3.73605	6.26759	10.5145	8.91267	9.93794	5.27713	9.63995	13.8736	6.56106	5.07429	11.5064	8.54752	9.68256	10.8911
Blzf1	13.5839	15.0435	14.041	12.5207	8.57767	20.9058	5.26373	6.41211	11.1453	17.1384	10.4589	6.32526	8.70071	14.4966	7.26165	6.66835	13.7716	10.4629	15.1841	11.3184
Nme7	8.67509	10.1354	10.0091	10.1821	8.46483	11.964	4.84673	6.79869	10.4407	11.8003	7.54104	6.67455	7.32278	15.1913	10.1031	8.36306	12.2469	9.55329	9.68458	12.3682
Atp1b1	0.342593	0.652538	0.234764	0.350414	0.423559	0.457758	0.303853	0.562801	0.88415	0.375449	0.442785	0.477511	0.344739	0.43327	2.21812	4.32021	0.715621	5.31495	11.1651	4.45162
Dpt	5.83812	7.48881	3.17544	1.38717	4.86084	2.05943	4.30444	3.91529	3.25224	1.07746	6.60991	1.09941	8.95677	6.17401	3.62226	3.32391	3.85158	2.52426	8.60592	24.545
Gm20743	0	0	0	0	0	0	0	0	0	0	0	0	0	0	0	0	0	0	0	0
Xcl1	3.327	9.49777	2.53201	4.18177	3.00439	6.4628	1.32026	8.09593	30.9243	8.35493	8.81252	7.27826	5.44034	6.42761	52.94	75.0903	24.5558	99.4833	214.964	78.854
4930568G15Rik	0	0	0	0	0.045821	0	0	0	0	0	0	0	0	0	0	0	0	0	0	0
Tbx19	0.235204	0.181369	0.228383	0.191871	0.0858034	0.328177	0.249022	0.0830195	0.17708	0.228305	0.123128	0.232313	0.355146	0.50073	0.254841	0.0392223	0.238639	0.141054	0.207384	0.0489646
Sft2d2	21.8931	24.8684	24.0724	21.9819	13.6714	24.5793	9.35534	10.7761	21.9868	24.0677	17.3354	12.0335	17.3453	24.5366	17.7964	18.0061	20.602	26.062	32.3845	21.0415
Tiprl	34.0619	32.3557	30.1186	30.8696	30.0119	35.3538	16.3738	21.8588	37.4036	35.4962	26.8979	18.8459	25.5629	48.8138	40.3548	32.5247	41.7143	53.0397	69.0958	49.7291
Gpr161	2.57192	3.00952	2.76399	3.08801	1.63356	3.48754	1.02374	1.2281	2.29907	3.0758	2.04062	1.45527	2.16327	3.34317	1.1112	0.876808	2.13426	1.12299	1.50252	1.29356
Dcaf6	23.4679	19.6309	24.1371	23.3474	11.6439	21.4824	8.32559	10.2854	19.3671	19.6257	14.2212	10.0175	15.3246	24.9379	11.2777	9.16002	21.1221	14.2987	17.2273	14.7034
Mpc2	20.5345	27.5579	22.6085	18.9341	20.9252	21.6251	11.9811	12.8802	28.0625	21.9227	24.6858	15.7311	23.3137	38.8034	29.5282	18.6126	29.2686	31.4539	33.4482	45.2388
Adcy10	0.0100528	0	0.0530059	0.0436071	0	0.035862	0	0.00853114	0.0516873	0.0349886	0	0	0.0202271	0.0538687	0.0174225	0	0.030534	0.0119944	0.026428	0
Mpzl1	160.442	175.937	159.29	157.699	84.566	164.996	64.3441	82.9478	161.292	160.987	113.541	88.3866	124.566	248.901	107.467	61.5468	157.409	80.8073	91.0443	85.7571
Rcsd1	12.6629	10.5387	10.5933	7.80677	6.09382	5.75545	5.51167	5.87414	12.317	8.40478	15.1041	6.79506	13.9356	7.39509	16.6703	23.9152	7.97085	25.9111	33.8214	22.0453
Creg1	45.708	50.0104	52.6728	34.0741	25.8306	37.0942	18.7335	20.7053	50.0046	41.8776	42.0504	23.1985	48.2944	43.1142	48.1229	32.0118	39.4923	45.2422	44.3973	46.8362
Cd247	1.89838	3.281	1.48989	3.18176	2.00851	3.56356	0.603617	5.00205	8.68253	3.36594	4.37291	3.69263	2.13938	4.81155	28.9517	64.2524	9.61864	97.4585	86.8281	52.0572
Pou2f1	2.7216	3.85259	3.66182	3.35199	2.11868	5.07024	1.47321	1.56464	2.91526	4.69567	2.54877	1.99254	2.30735	3.62445	2.15094	2.76088	3.37756	4.61288	5.92929	3.58227
Dusp27	0.0389347	0.0901123	0.0687113	0	0.0114235	0.0154605	0.0205615	0.0329786	0.100408	0	0.0407945	0.0140222	0.0782699	0.0348075	0.0224426	0.0260076	0	0.0622109	0.0171698	0.0323351
Gpa33	0.0228183	0	0	0	0.0199277	0	0	0	0	0	0.0238216	0.0245072	0	0	0.0197849	0.0227742	0.0231228	0.0273472	0.0301312	0.0283317
Mael	0	0	0	0	0.0295742	0	0	0	0	0	0	0	0	0	0	0	0	0	0	0
Ildr2	0.164355	0.204593	0.0736193	0.0137051	0.0553406	0.068058	0.105332	0.0320873	0.0326364	0.0736519	0.244618	0.0204648	0.178086	0.118843	0.0602406	0.0822403	0.0449116	0.0454187	0.11699	0.205097
Tada1	13.0236	14.0657	13.1976	11.2995	9.84848	14.1428	6.00888	7.70604	14.8208	14.9695	13.6751	8.75665	10.3866	21.9201	13.3555	11.6572	16.0536	15.1759	19.5072	16.9231
Pogk	8.71865	8.92946	11.7531	8.96578	5.01734	9.64782	2.73179	3.65413	8.56713	9.62954	6.09253	4.68959	5.97915	8.55369	3.97322	4.59997	7.48067	6.70534	9.86773	6.01772
Gm4846	0	0	0	0	0.0524213	0	0	0	0	0	0	0	0	0	0	0	0	0	0	0
Gm4847	0	0	0	0	0	0	0	0	0	0	0	0	0	0	0	0	0	0	0	0
Fmo9	0	0	0	0	0	0	0	0	0	0	0	0	0	0	0	0	0	0	0	0
Gm16701	0.111538	0.064436	0.118118	0.0605828	0	0	0.0884985	0	0	0	0	0.0600047	0.0561374	0	0.0967098	0.0558109	0	0.133697	0.147458	0
Fam78b	2.01407	1.79767	1.61832	1.02414	0.852449	0.64169	0.984786	0.672942	1.50002	0.983037	2.69542	0.457678	1.72985	0.70626	1.38169	1.05085	0.597191	1.02	1.66614	1.73609
Uck2	60.1164	65.4091	52.2891	53.7231	41.875	51.4248	24.0119	30.9924	60.1967	51.5108	57.8428	30.6908	50.9887	67.6263	63.6417	49.0409	41.3082	58.5468	61.221	55.9319
Mir6347	0	0	0	0	0	0	0	0	0	0	0	0	0	0	0	0	0	0	0	0
Tmco1	98.1492	90.0399	96.5679	93.7957	15.9852	42.6955	11.4192	11.371	85.9985	86.7862	71.8526	11.8759	76.9595	104.19	71.1094	13.3093	97.3457	70.8849	47.4744	46.5958
Aldh9a1	59.2309	60.8623	57.5127	55.3429	27.6513	57.0288	19.9299	25.9472	54.613	57.6609	44.4466	29.3255	49.5888	61.5676	40.9202	35.7869	48.6837	49.6089	55.121	41.3705
Mgst3	18.64	23.8459	22.2221	22.6542	19.4399	13.0678	12.6356	8.83508	23.1879	10.1469	25.1345	10.7995	22.0699	26.9503	27.6002	16.0565	25.1453	19.5809	18.1506	18.4338
Lrrc52	0	0	0	0	0	0	0	0	0	0	0	0	0	0	0.0397174	0.0459702	0	0.110028	0	0
Rxrg	0	0	0	0	0.0272895	0	0	0	0	0	0	0	0	0	0.0270197	0	0	0	0	0.0388021
Lmx1a	0.0312754	0.0361431	0	0.0169756	0.0411247	0	0.0620451	0.0662119	0.040288	0.0182133	0.0491321	0	0.0315132	0.0421005	0.0135837	0.0313497	0.0317198	0.0187112	0.0207047	0.0389561
Pbx1	5.37123	4.40765	5.8614	4.35495	3.70338	4.58714	2.58341	2.82254	5.02757	5.15531	4.32854	2.86911	4.31071	5.34792	3.91475	3.04205	5.44735	3.62886	5.13157	4.92156
Mir6348	0	0	0	0	0	0	0	0	0	0	0	0	0	0	0	0	0	0	0	0
Nuf2	17.3625	16.6845	18.7907	17.0264	13.4112	20.6308	7.64754	11.221	18.1171	19.7644	15.6986	8.43742	13.7298	30.7695	11.3883	11.7836	26.0376	17.0479	27.0106	19.1858
Rgs5	105.647	114.386	156.001	88.2521	42.5124	41.4343	39.5238	21.4896	84.1074	65.3642	117.296	20.6323	92.2294	21.672	23.3336	10.4053	37.7424	15.8764	70.327	31.8199
Rgs4	17.6084	13.6671	20.8794	11.8834	8.60928	3.62764	8.0144	5.57262	11.3815	4.93979	16.9034	2.12151	16.5226	2.28967	2.12259	1.52897	4.46522	1.63827	6.92261	1.97121
1700084C01Rik	0	0.0418671	0.0384456	0	0	0.0433531	0	0.0306867	0	0.0843562	0	0	0	0.0487304	0	0	0.0367593	0	0	0
Hsd17b7	9.80164	10.8725	11.7925	10.0348	5.20583	15.2636	3.69505	4.7903	9.14397	14.1531	5.8628	5.60381	6.25793	11.241	5.97932	7.27032	12.7015	10.9165	17.8951	10.9742
3110045C21Rik	0.597743	0.531679	0.535621	0.19997	0.523451	0.494736	0.364936	0.311323	0.830745	0.803301	0.336778	0.445677	0.370243	1.236	0.557964	0.598878	0.979755	0.385899	0.668947	0.631305
Ddr2	26.6945	34.0571	31.1794	27.1406	15.773	44.7423	11.9626	16.2528	28.4382	42.9751	16.7809	16.4225	17.5474	42.1258	11.7837	10.2681	37.0983	14.9749	19.0936	19.2357
Uap1	31.4086	32.1186	28.6106	29.1704	26.1528	32.2397	15.0446	18.9455	32.7693	37.686	25.0697	10.376	24.1114	36.7136	32.203	30.4189	34.5627	49.7143	64.2304	50.343
Uhmk1	13.9037	16.7493	19.4707	16.4122	5.03549	19.2352	4.70737	4.91088	12.2672	18.103	8.60795	8.47052	12.983	9.94632	7.08491	12.3075	9.65377	14.87	28.6427	10.1058
Sh2d1b2	0	0	0	0	0	0	0	0	0	0	0	0	0	0	0.132145	0.648784	0.209884	0.731817	0	0.216029
Sh2d1b1	1.31117	2.48488	1.85112	1.26694	1.08435	2.78655	0.404736	2.40451	4.13592	2.07855	3.96377	1.45136	1.97917	1.46854	6.24509	8.90472	2.67602	8.04887	8.90993	11.8042
Gm7694	0.204247	0.362085	0.187484	0.103567	0.226567	0.227923	0.140443	0.184375	0.368994	0.332951	0.313403	0.146664	0.260313	0.219619	0.637251	0.42287	0.165713	0.914132	0.630231	0.95173
1700015E13Rik	0	0	0	0	0	0	0	0	0	0	0	0	0	0	0	0	0	0	0	0
Nos1ap	0.14042	0.345076	0.288424	0.148109	0.0922767	0.125915	0.0418444	0.178263	0.339793	0.2045	0.249383	0.0377714	0.548182	0.235862	0.578782	0.422026	0.195951	0.336802	0.483278	0.467473
Olfml2b	18.0925	14.3717	17.1242	7.20421	10.765	7.41832	10.5602	6.69415	13.8011	11.3518	24.5257	4.43151	12.8629	10.0174	12.9923	3.69983	8.26359	5.90332	7.82688	11.2391
Atf6	41.5947	44.0236	45.2525	45.1511	21.1552	42.9097	12.666	17.8556	38.0125	47.3807	22.1211	18.5963	26.2531	40.8731	21.1279	23.862	39.9567	34.6249	40.7485	30.6736
Dusp12	8.6987	9.09251	9.97508	9.41462	6.18698	10.2623	4.16051	6.43019	12.2543	11.5908	8.3474	7.65016	7.07155	18.4806	11.7863	7.1923	12.9489	10.1098	9.24221	11.473
Fcrlb	1.78844	2.39722	1.20523	0.972128	1.63737	0.485969	0.871036	0.722473	2.57016	0.99422	4.63643	0.78802	2.536	0.873999	4.08676	1.30305	0.371151	1.26709	1.12883	1.31896
Fcrla	0.314669	0.733819	0.799832	1.16275	0.99207	0.413767	0.663498	0.452787	0.730962	0.549753	1.23307	0.440624	1.80343	0.380064	0.47971	1.35366	0.415025	1.63795	5.0033	2.07853
Fcgr2b	79.2628	116.199	90.6001	68.071	99.0177	82.1524	44.8159	67.3101	151.719	86.8336	147.696	61.876	134.349	53.242	221.539	139.106	66.5414	138.218	160.188	221.964
Fcgr4	17.286	29.8869	17.7733	18.9725	16.1607	55.3034	9.67675	64.4611	48.4917	34.5261	30.4973	23.0239	27.8571	39.5053	159.593	167.611	54.3923	224.357	94.4133	205.426
Fcgr3	85.8664	123.931	102.837	72.3185	79.7027	91.2625	46.2104	93.6923	159.92	90.5047	176.224	69.939	155.549	63.0678	304.926	239.437	70.1408	254.433	181.459	280.32
Mir6546	0	0	0	0	0	0	0	0	0	0	0	0	0	0	0	0	0	0	0	0
Cfap126	2.42288	2.91843	3.04653	3.4568	1.72381	2.29293	1.24198	2.05066	2.99615	2.23384	3.06361	1.79395	2.13337	3.32411	3.58742	2.02269	3.53349	3.99397	3.33733	3.71685
Sdhc	167.928	168.466	152.75	173.318	117.876	153.934	77.9775	101.358	162.985	143.367	141.307	92.8891	139.219	216.788	229.26	137.582	162.559	164.927	139.26	150.9
Mpz	0.235682	0.363393	0.471327	0.370038	1.90341	0.156518	0.228581	0.221682	0.13523	0.732045	0.465862	0.197447	0.500693	0.281609	0.726283	2.72841	0.584592	4.36404	2.00852	2.61483
Pcp4l1	0.662687	0.766364	0.982572	0.216167	0.551376	0.198117	0.394516	0.224356	0.598698	0.192997	1.31778	0.107124	0.666906	0.356362	0.574353	0.697144	0.100792	0.55622	0.481932	0.868583
Nr1i3	0	0	0	0	0.0349052	0	0.0316238	0	0	0	0.0416879	0	0.040161	0.0497249	0	0	0	0	0	0
Tomm40l	12.0027	12.525	10.9441	11.1039	7.7694	9.46548	6.0292	6.58095	11.9248	9.18028	11.4353	5.75578	10.2303	15.2651	13.8809	12.3145	12.4888	14.5377	12.5883	13.733
Apoa2	1.23777	2.92922	2.62134	1.23346	1.80644	1.97289	1.30992	0.852732	1.19786	1.44156	1.89784	1.02198	1.66067	2.03126	1.78802	1.65338	1.77897	1.69105	0.954773	2.18847
Fcer1g	161.957	286.265	200.526	128.044	193.441	158.822	88.3889	269.652	420.705	151.225	414.536	117.376	294.224	199.846	981.924	689.415	216.183	833.393	428.561	851.748
Ndufs2	161.061	162.608	152.479	167.205	130.736	158.464	77.2	103.755	165.942	146.551	142.321	90.3709	129.634	236.683	209.928	128.471	184.145	169.559	153.072	187.106
Adamts4	41.5291	37.4699	32.9672	20.1009	12.4417	17.1847	11.5688	11.3504	28.8456	17.0435	27.443	10.0087	21.0718	20.4242	10.5107	5.13896	13.657	11.6523	16.2971	11.8824
B4galt3	24.0324	28.5255	22.3771	20.3602	14.3424	20.0822	10.3043	13.9292	27.0592	21.5396	21.4034	12.3224	19.9253	31.4913	25.4707	15.8064	18.2337	22.4231	19.3783	19.8225
Ppox	11.7798	10.9371	7.55694	10.5621	6.27456	10.1759	4.02644	5.84638	12.427	9.04608	8.96765	6.63665	8.85447	13.5204	12.52	9.84859	9.88663	13.229	13.9851	11.4827
Usp21	13.4968	15.1091	12.239	12.5126	7.08284	10.8419	5.29909	6.76507	15.371	11.4269	13.1719	8.29884	12.6185	18.6878	14.3061	8.199	9.56588	11.4471	12.088	10.9912
Ufc1	97.7788	103.239	94.5932	106.762	65.2366	84.0727	41.5963	56.1819	97.8808	82.6026	87.7025	52.7119	78.4543	117.15	113.512	87.2713	101.729	104.762	94.431	112.171
Dedd	16.0821	19.0875	15.1719	16.6173	9.75925	16.7029	7.25952	9.26049	19.3646	14.8018	13.3593	8.83244	13.4319	23.5627	19.5681	12.6978	13.5126	18.6354	17.5317	16.6447
Nit1	14.0763	16.2616	15.234	17.18	9.36552	14.5751	6.38067	9.72105	17.7884	14.1912	14.3055	8.3658	14.4793	23.3863	19.8403	14.5042	14.7273	18.9786	19.4757	16.1495
Pfdn2	83.1722	95.9435	84.8122	88.1775	61.6713	76.0705	31.9008	57.3026	94.0265	82.0549	76.9098	37.5038	72.9506	136.8	116.023	70.8283	91.4199	98.803	59.3313	84.2992
Klhdc9	0.0671782	0.116443	0	0.109485	0.0587677	0	0.0266938	0.113579	0.0432549	0	0.105411	0	0.0337118	0.045084	0.0872603	0.168136	0.0340913	0.0804423	0.0887104	0.0418817
Pvrl4	0.69125	1.09558	0.559179	0.631525	0.469507	0.745929	0.567785	0.979172	1.134	0.698335	1.18453	0.60649	1.13755	0.750184	1.93656	1.87887	0.675453	2.04368	1.61884	1.69066
Arhgap30	70.253	64.8361	69.0848	69.0324	30.0073	53.0704	17.6426	32.1159	66.1943	54.1635	55.0022	35.5147	57.0212	61.5615	57.8667	63.8733	45.7297	87.9358	89.6859	70.0867
Usf1	24.9627	29.2075	22.703	24.7432	13.0072	21.2285	8.64459	18.0472	31.4808	20.6041	26.4441	12.9774	22.304	39.287	40.3571	31.413	24.4433	44.0845	34.8253	41.0864
Tstd1	0.0947836	0.328558	0	0.411932	0	0	0.0751515	0.240527	0.488921	0.441272	0.0991576	0.102071	0.190691	0.636479	0.574648	0.189785	0.384343	0.567734	0.125238	0.709371
F11r	29.2441	21.2611	24.0403	12.9382	17.3644	9.04949	15.2045	7.52867	16.4278	10.6289	26.3616	5.14095	15.4261	7.88488	25.463	7.14155	8.76844	15.6685	13.0133	27.0773
Alyref2	2.911	3.22393	2.38772	2.58497	1.47199	1.81334	1.30162	1.76977	2.38074	1.57577	3.9471	1.81037	3.30053	3.52649	4.76166	2.50545	2.07987	3.83389	3.95763	3.0703
Itln1	0	0	0	0.0498367	0	0	0	0	0	0	0	0	0	0	0.0397174	0	0	0	0	0
Cd244	1.33319	2.23237	1.89709	1.60038	1.76341	2.00891	0.749592	2.01017	3.3514	1.34251	2.23804	1.36116	2.38987	1.43722	7.15017	9.22469	1.84582	13.0038	11.2945	10.1403
Ly9	8.18266	14.9223	12.6201	8.47769	4.62792	8.25622	3.8961	9.0723	20.3717	11.7408	17.4237	7.12654	15.3948	9.28315	30.1263	30.2461	12.4233	41.6448	55.7307	32.7579
Slamf7	5.59063	12.0342	8.47669	6.63374	4.21757	10.307	1.74989	9.20829	16.5962	9.58321	7.49816	4.53699	8.08217	5.99683	26.0755	27.8792	8.84092	49.6587	39.9222	30.0712
Mir7683	0	0	0	0	0	0	0	0	0	0	0	0	0	0	0	0	0	0	0	0
Cd48	13.1165	22.8306	15.2439	11.5757	10.6055	16.1168	7.43603	18.7998	36.3284	20.0667	31.5165	15.4555	21.5694	16.5841	62.6728	79.2034	23.5085	117.557	134.856	95.9993
Slamf1	0.291212	0.493901	0.246706	0.527646	0.272007	0.557056	0.0924665	0.378044	0.901951	0.293968	0.56889	0.313667	0.371269	0.234867	1.17809	2.27588	0.768241	5.37732	10.1162	3.78044
Cd84	12.5917	22.3448	21.6987	10.6084	12.235	13.26	7.35343	10.6232	28.4956	16.1036	27.7187	9.49149	26.6011	11.441	32.0812	24.4397	11.5838	36.9416	45.9823	35.2722
Slamf6	0.747737	0.839958	0.610713	0.69678	0.729583	1.04701	0.237359	1.21155	2.04001	1.14456	1.27431	0.62127	1.01047	0.890077	2.44417	4.17359	1.60392	4.27736	16.1027	7.1727
Vangl2	5.93514	6.11537	5.08644	5.64853	2.8918	4.63799	1.94288	2.75607	5.60253	4.33028	4.85738	3.65612	4.64783	7.23166	3.16248	2.2905	3.3036	2.10413	2.25984	1.93118
Nhlh1	0.021063	0	0	0	0	0.0502067	0.0333072	0	0	0	0.0218861	0	0	0.0281775	0	0	0.04254	0.0503764	0.0277746	0
Ncstn	78.0862	81.161	78.904	75.2927	40.6765	70.3975	28.4699	38.1416	79.2701	69.8999	61.6967	37.4534	62.3624	76.8577	73.1273	50.5577	57.6154	72.7426	70.4549	56.5612
Copa	161.75	178.859	176.056	171.123	92.5631	173.508	73.5164	82.1605	149.17	187.267	133.826	87.69	134.426	163.979	132.234	115.007	154.799	145.39	165.921	143.67
Pex19	33.9825	32.3201	42.1596	38.3121	19.0055	36.51	11.828	19.1319	32.4974	35.6451	27.1221	17.8991	23.9707	42.8622	41.1102	24.2981	37.1873	38.0487	32.1973	34.2708
Dcaf8	38.8605	39.5147	38.5219	37.2277	21.5881	37.8803	14.5091	19.2612	35.987	37.6353	31.5745	19.5378	29.843	49.6053	31.1442	24.7535	34.1082	32.364	35.8274	33.8912
Pea15a	68.5007	69.5237	63.3867	46.4287	44.9655	39.1888	36.4241	25.7171	58.8392	43.8633	78.8076	22.8746	57.9913	41.3165	59.6438	35.3785	36.6624	46.1013	55.1678	59.4353
Casq1	0.473439	0.772905	0.471818	0.302758	0.268326	0.53267	0.24313	0.16502	0.467216	0.356756	0.728644	0.359902	0.728614	0.598854	0.386248	0.251079	0.42377	0.567574	0.257715	0.382324
Atp1a4	0	0	0.0317381	0.0163527	0	0.0178513	0.011904	0	0.0426303	0	0.0160796	0.0161697	0	0.0200557	0.0129931	0	0	0	0	0
Atp1a2	0.536469	1.0856	0.612349	0.464727	0.120582	0.130219	0.279443	0.0639199	0.376958	0.371614	1.18408	0.0541937	0.966648	0.113539	0.228117	0.101078	0.101978	0.190951	0.377566	0.188314
Igsf8	83.2831	97.3813	72.0798	74.2569	47.9345	58.5112	34.8358	57.2729	87.9946	66.4503	86.5665	59.5601	85.0461	147.467	89.9966	37.9247	65.0713	56.1401	36.9219	69.2209
Kcnj9	0	0	0	0	0	0	0.0126255	0.013497	0	0	0	0	0.016123	0	0	0	0	0.019191	0	0.019863
Kcnj10	0.20329	0.190037	0.153292	0.0735092	0.118297	0.299965	0.107256	0.0571714	0.473306	0.247317	0.363578	0.12481	0.242871	0.129782	0.192386	0.12568	0.176237	0.243086	0.344573	0.240974
Pigm	4.58551	5.00753	4.76791	3.70287	3.63509	5.14356	2.34244	2.47467	5.33894	5.09955	3.29751	2.77007	3.9969	6.50568	3.21534	2.93591	4.42135	5.2577	7.79608	4.60437
Slamf9	11.5323	16.8674	12.3563	9.76161	5.90749	15.4752	2.85816	17.9789	22.9401	9.55573	18.4597	8.34571	11.0545	8.39291	45.7101	42.0475	19.8397	51.3688	22.1815	54.7292
Igsf9	0.126219	0.277369	0.13366	0.109797	0.176811	0.165921	0.130223	0.160309	0.374616	0.132286	0.290624	0.122283	0.330229	0.305311	0.514112	0.531117	0.089675	0.62035	0.417292	0.472555
Tagln2	279.203	285.122	238.748	165.666	241.073	153.12	168.566	188.127	316.618	169.99	386.755	123.462	281.344	152.155	622.334	493.721	177.874	560.185	464.772	432.244
Cfap45	0.68742	0.596279	0.606623	0.218036	0.576888	0.205449	0.477483	0.145411	0.406628	0.33359	0.719413	0.216017	0.749427	0.192436	0.422127	0.315606	0.348769	0.17176	0.492368	0.536301
4933439K11Rik	0	0.064109	0.176195	0.120543	0	0.0663048	0.0880175	0.046985	0.143194	0.258341	0.11613	0	0.22323	0	0.336491	0.500049	0.0563248	0.265955	0.146616	0.138425
Vsig8	0.171695	0.268047	0.153455	0.0373775	0.030082	0	0.690072	0.0580627	0.177236	0	0.242534	0.0624049	0.175008	0.350561	0.125649	0.0687444	0.104497	0.0694075	0.0907304	0
Slamf8	3.12131	9.05294	3.33217	4.00485	3.02444	12.1723	2.05086	15.1115	14.1962	12.5146	6.80018	8.73467	5.79271	7.80532	59.2658	59.8358	14.0748	93.3216	62.6738	69.8003
Fcrl6	0.0272862	0.0315638	0.0865435	0.0295906	0	0.0651891	0	0.138536	0.281547	0.0952202	0.114195	0.117483	0.137192	0.0732614	0.992641	0.846864	0.276584	1.86345	1.40624	1.4634
Dusp23	3.90432	2.68325	3.27622	3.32333	2.74152	1.23285	2.45559	2.77466	5.08566	2.18783	7.90134	1.98344	4.00305	2.07917	7.82138	4.61248	1.71894	4.23914	2.53271	5.7923
Crp	0	0	0.0325561	0	0	0	0	0	0	0	0	0	0	0	0	0	0	0	0	0
Apcs	0	0.0613287	0	0	0	0	0	0	0	0	0	0	0	0	0	0	0	0	0	0
Olfr16	0	0	0	0	0	0	0	0	0	0	0	0	0	0	0	0	0	0	0	0
Olfr1408	0	0	0	0	0	0	0	0	0	0	0	0	0	0	0	0	0	0	0	0
Olfr1406	0	0	0	0	0	0	0	0	0	0	0	0	0	0	0	0	0	0	0	0
Olfr218	0	0	0	0	0	0	0	0	0	0	0	0	0	0	0	0	0	0	0	0
Olfr1404	0	0	0	0	0	0	0	0	0	0	0	0	0	0	0.043704	0.0506094	0	0	0	0
Fcer1a	0.0509023	0	0	0.0552876	0.0891035	0.0608856	0	0.0430377	0.196911	0	0.0533009	0	0	0.205033	0.0881461	0.356796	0	0.304977	0.134496	0.444377
Olfr418	0	0	0	0	0	0	0	0	0	0	0	0	0	0	0	0	0	0	0	0
Mptx2	0	0	0	0	0	0	0	0	0	0	0	0	0	0	0	0	0	0	0	0
Ackr1	0.270468	0.521212	0.286297	0.0979603	0.868315	0.0538726	0.50081	0.267012	0.465342	0.314898	1.32061	0.0971445	0.861702	1.0903	1.21101	1.12887	0.228708	1.83722	2.92037	5.17516
Cadm3	0.665081	0.59497	0.425192	0.34107	0.582473	0.164965	0.517884	0.244347	0.534362	0.365384	0.932319	0.189236	0.631436	0.725155	0.543789	0.578353	0.2419	0.66193	1.84205	1.94211
Aim2	2.53043	3.66353	2.70117	1.85611	3.20658	3.34457	1.943	2.29844	6.13236	3.56996	4.09032	2.10484	2.58774	2.18425	8.03474	11.8094	3.63176	24.7126	36.0994	19.3124
BC094916	0	0.148334	0.0634762	0.0780256	0.0439171	0.188873	0	0.213406	0.737676	0.342697	0.193253	0.122662	0.115353	0.19774	0.747397	1.29138	0.763053	2.39488	3.25855	1.15359
Pydc4	0.674016	1.6127	0.564251	0.821527	0.426225	1.69205	0.221487	1.9409	2.41806	1.71396	0.564275	0.876322	0.620443	1.12312	3.18714	5.93479	1.76578	8.469	7.69744	8.55803
Pyhin1	3.35811	8.52257	5.42885	5.03304	3.90456	7.63764	1.72945	9.33218	13.6707	8.91188	4.45762	4.64828	6.59563	6.52607	14.095	26.6172	8.10647	38.5156	36.6753	42.5333
Pydc3	1.06703	2.27374	1.53652	1.79708	1.07115	3.52658	0.623457	2.96247	4.70089	2.86731	1.14627	2.04559	1.21245	1.84231	5.06405	9.56897	3.5827	13.4304	16.4821	13.934
AI607873	13.4969	27.5225	20.2685	11.8937	13.9349	21.6437	7.06533	17.2063	28.6852	23.1845	18.5264	9.23037	18.15	14.8253	30.9293	51.2765	18.6623	88.3494	95.9581	83.301
Ifi204	21.4567	41.0184	27.4716	23.4571	22.7722	42.0369	12.0794	42.1232	53.2434	38.3533	29.4488	22.1909	30.1918	34.1877	74.4678	105.848	36.4214	138.229	83.4422	127.165
Mndal	23.951	27.9466	19.2204	17.7912	15.4562	31.125	7.78895	42.1855	55.1561	32.6984	24.7654	18.5503	19.1829	44.3361	69.143	80.6524	52.6114	126.827	130.773	152.324
Mnda	27.6336	55.4667	30.336	29.7005	29.2318	47.3368	13.9448	66.4945	92.0324	60.2629	34.5618	27.2707	31.9473	60.9262	144.496	159.515	66.6033	230.185	131.364	203.697
Ifi203	10.5944	13.5707	10.4425	8.28676	7.82943	27.4795	4.89315	19.3823	24.7278	25.5011	8.33057	11.1064	8.89433	25.9904	27.0446	40.5861	31.0089	71.8948	75.0795	73.0607
Ifi202b	0.0582424	0	0.0616766	0.0316152	0.254872	0.695403	0.115433	0.0492769	0.0374772	0.101611	0	0.250757	0.0586291	0.195585	0.428919	0.262044	0.118134	0.0697274	0.153686	0
Ifi205	11.8077	26.9523	11.1587	12.2092	22.6039	30.7112	8.18094	37.089	40.3417	27.0184	13.7784	15.3842	14.9651	20.7383	81.4555	100.503	32.2013	142.813	132.539	150.495
Olfr433	0	0.180388	0.0549691	0	0.0910074	0.0621607	0	0.0879854	0.268274	0.121102	0.217521	0.0559623	0	0.139727	0.450623	0.208342	0.210922	0.810181	0.618616	0.355686
Olfr432	0	0	0	0	0.0486135	0	0	0.0940973	0	0	0	0.0598784	0	0.0747532	0	0.0556703	0	0.0666888	0	0.382786
Olfr430	0	0	0	0	0	0	0	0	0	0	0	0	0	0	0	0	0	0	0	0
Olfr429	0	0	0	0	0	0	0	0	0	0	0	0	0	0	0	0	0	0	0	0
Olfr427	0	0	0	0	0	0	0	0	0	0	0	0	0	0	0	0	0	0	0	0
Olfr231	0	0	0	0	0	0	0	0	0	0	0	0	0	0	0	0	0	0	0	0
Olfr424	0	0	0.058241	0	0	0	0	0	0	0	0	0	0	0	0	0	0	0	0	0
Olfr421-ps1	0	0	0	0	0	0	0	0	0	0	0	0	0	0	0	0	0	0	0	0
Olfr420	0	0	0	0	0	0	0	0	0	0	0	0	0	0	0	0	0	0	0	0
Spta1	0.0186695	0.0287836	0.0986498	0.0337955	0.174018	0.00749116	0.0295796	0.00522055	0.0079639	0.00718944	0.0844179	0.0267811	0.125027	0.0250282	0.0160937	0.0186974	0.012599	0.0372626	0.123218	0.0620526
Olfr419	0	0	0	0	0	0	0	0	0	0	0	0	0	0	0	0	0	0	0	0
Mptx1	0	0	0	0	0	0	0	0	0	0	0	0	0	0	0	0	0	0	0	0
Olfr417	0	0	0	0	0	0	0	0	0	0	0	0	0	0	0	0	0	0	0	0
Olfr248	0	0	0	0	0	0	0	0	0	0	0	0	0	0	0	0	0	0	0	0
Olfr414	0	0	0	0	0	0	0	0	0	0	0	0	0	0	0	0	0	0	0	0
Olfr220	0	0	0	0	0	0	0	0	0	0	0	0	0	0	0	0	0	0	0	0
Fmn2	0.00813798	0.0281294	0	0.00887717	0.0213239	0	0.00637285	0.00687585	0	0.00942616	0	0	0.0162696	0.0109395	0	0.00815374	0	0	0	0.0101625
Grem2	2.38315	1.04749	0.634598	0.439342	1.64753	0.566459	1.88047	0.92009	0.665376	0.795312	1.37094	0.345248	2.04748	1.47965	0.930038	0.446768	0.608011	0.217178	0.47907	1.73932
Rgs7	0	0	0	0	0	0	0	0	0	0.0504859	0.0226306	0	0.0218394	0.029172	0	0	0.021937	0	0.114633	0.0270999
Fh1	73.0097	73.3976	65.3991	73.4671	53.1336	64.9465	30.7746	33.6815	65.2278	59.8278	59.1336	34.8561	62.9124	82.9623	56.7801	50.8371	66.1984	60.4031	80.018	73.2674
Kmo	1.29538	2.07782	0.995496	1.54447	1.18919	1.39862	0.48085	1.14954	2.26472	1.63041	2.0771	1.89021	1.47174	1.03892	4.43669	7.57721	1.50506	6.83824	18.29	10.9262
Opn3	0.914645	0.7505	0.656029	0.352751	0.775023	0.634836	0.491792	0.624302	0.380706	0.962107	1.04964	0.635545	0.445288	0.674105	0.485911	0.857126	1.04764	0.884226	1.13135	0.994228
Chml	1.79211	1.64803	2.1325	1.77185	1.36003	2.45854	0.934645	0.585084	1.35449	2.48467	1.21446	0.928242	1.35682	1.76623	0.865368	0.931916	1.9481	1.61652	4.11889	2.05559
Wdr64	0	0	0	0	0	0	0	0	0	0	0	0	0	0	0	0	0	0	0	0
Exo1	2.63527	3.14592	3.09152	3.33859	1.70998	4.3173	1.35417	1.56451	2.56875	4.81341	2.79726	2.48079	2.46096	6.00031	2.66195	2.58305	3.68334	3.63654	5.26455	2.95774
Becn2	0.029201	0.134923	0	0	0.051152	0.209274	0.0925867	0.0741064	0	0.339821	0	0.0627839	0	0.196082	0.0758913	0.058482	0.207216	0.174958	0.270003	0.10917
Pld5	0.0159568	0	0	0	0	0	0	0.013497	0	0	0.0166751	0	0	0	0	0	0	0	0.0210414	0
Cep170	22.9285	19.3383	24.3717	20.9598	8.97661	21.6538	6.53939	8.35072	19.4013	20.068	15.818	9.8145	18.3508	18.772	7.99841	9.17478	14.6618	15.111	19.3486	12.7367
Mir350	0	0	0	0	0	0	0	0	0	0	0	0	0	0	0	0	0	0	0	0
Sdccag8	10.2085	9.71398	9.13452	10.5651	4.25539	7.20506	3.58779	5.00587	10.3297	7.08544	9.50007	3.8542	9.19261	10.2521	6.6932	6.45326	8.88583	9.43878	12.3536	11.8009
Hmga2-ps1	2.07391	3.07756	2.15933	1.39029	2.78455	1.40483	0.987551	1.93084	4.63858	1.6908	3.83394	1.19125	2.71306	1.48644	5.57211	6.78686	1.543	9.32364	5.48473	6.5571
Akt3	10.4605	11.3059	11.4849	10.6043	4.60419	13.1371	5.08289	5.06597	11.9623	12.093	8.17797	5.62693	9.06216	11.7772	7.60464	7.34328	10.3108	13.0825	15.1732	11.3222
Zbtb18	12.4232	17.2576	13.198	11.4181	8.80234	13.1838	5.22971	6.06908	15.1711	13.6026	10.4763	6.18049	11.7804	15.8977	10.9825	7.67463	9.83727	10.5419	13.1859	11.3716
2310043L19Rik	0	0	0	0	0.0654949	0.0894158	0	0.126567	0	0.0870722	0	0	0.0751919	0	0	0	0.0758902	0.268994	0.395578	0.37324
1700016C15Rik	0	0	0	0	0	0	0	0	0	0	0	0	0.0700618	0	0	0	0	0	0	0
Adss	32.9852	33.6636	36.7138	31.0681	28.84	38.9547	16.8911	19.8816	35.561	38.476	29.4218	18.2524	27.1465	42.1745	34.9415	37.4384	37.0229	53.2092	68.9344	47.9176
Gm16432	0	0	0.0332105	0.034107	0	0	0	0	0	0	0	0	0.0315132	0	0	0	0	0	0	0.0783742
Desi2	12.0291	12.0504	13.3277	11.0293	8.33143	16.2308	5.72258	6.51156	11.6799	15.5102	9.48935	7.80516	10.4842	13.7193	8.77874	9.37019	10.1555	13.0864	16.1719	10.5603
Cox20	32.0375	36.2389	31.8269	33.9402	34.5837	27.714	15.6266	18.2421	38.208	29.0359	24.0162	14.1782	28.7223	45.5626	31.3016	27.6607	37.9411	39.2469	50.3752	50.7455
Hnrnpu	252.573	265.889	254.636	226.066	171.702	253.735	100.523	130.648	265.679	246.304	197.227	114.299	191.78	331.818	186.831	165.434	221.082	229.943	274.621	217.599
Efcab2	1.62456	1.75973	1.95974	1.63184	1.18855	1.32753	0.620211	0.556944	1.27376	1.58072	1.29113	0.64224	1.17947	1.57529	1.49716	1.05071	1.66914	1.01089	1.65873	1.51436
Kif26b	0.986611	0.766037	0.985026	0.68946	0.431936	0.783544	0.352431	0.345957	0.645701	0.673092	0.84805	0.645146	1.07086	0.918751	0.574205	0.451829	0.564878	0.625147	0.549769	0.67719
Smyd3	4.70439	4.1401	4.12906	4.38984	2.86781	5.05956	1.79534	3.0539	4.83503	4.97797	3.52873	3.15347	2.87664	6.99398	14.8527	5.07429	6.06811	7.1373	6.38866	5.04428
Tfb2m	8.35755	9.88635	8.87227	6.97605	9.0548	11.6473	5.68567	4.51145	7.86849	12.5395	8.21028	6.47521	7.42333	13.5532	6.67076	6.81357	11.8854	10.9654	20.1692	13.7572
Cnst	8.47467	8.93682	9.25345	8.60088	5.15861	8.89536	3.5819	3.75179	8.06119	9.13459	7.73876	4.65018	8.19298	11.4515	5.43435	5.02734	7.64283	8.01241	10.2955	7.91148
Sccpdh	37.9085	32.6259	35.9139	33.5929	23.684	35.6901	14.5481	17.0083	33.7801	37.084	27.3985	18.1617	28.747	46.1303	26.0542	16.9211	36.6697	22.3655	23.3763	24.2666
Ahctf1	12.7599	15.1004	14.6252	12.4639	9.27095	18.1006	5.80723	6.56809	14.2248	18.6259	9.50855	7.50451	10.3246	18.0719	6.8534	9.24901	14.9396	14.6223	25.0308	16.7536
Cdc42bpa	11.022	11.4905	10.5091	8.89445	6.60001	10.7901	4.65639	3.60307	7.44609	10.2807	8.27191	4.06516	7.20215	9.943	3.4126	2.27728	7.09618	3.72274	5.96397	4.56048
Adck3	17.411	16.6713	17.0756	22.2979	9.34724	10.8168	3.32206	5.95232	16.8838	10.5662	6.17457	9.43047	7.14	25.6571	7.4626	7.18808	20.515	9.07991	12.1368	15.3935
Psen2	105.304	115.84	98.7405	113.946	61.4691	100.006	36.4872	63.1966	110.821	94.3889	77.7276	65.6953	80.7927	151.352	92.5329	60.5602	92.7514	80.9939	62.4824	74.0447
Gm5069	1.62249	1.69398	1.38093	1.78322	0.911471	1.07283	0.709551	0.930659	1.65899	0.904432	1.57908	1.04168	1.4304	1.75314	1.70327	1.3396	1.18964	1.58102	1.47256	1.62769
Itpkb	28.9699	29.2474	26.4902	24.7967	12.9737	23.5938	11.5397	12.3061	24.1417	23.1535	29.8421	15.196	23.679	21.9678	25.0775	25.7066	15.1247	44.1593	50.8536	29.137
6330403A02Rik	0.087603	0.0459557	0.143312	0.0778699	0.0627025	0.0570604	0.0316238	0.0403638	0.123206	0.0277992	0.10824	0.0342343	0.00806151	0.0213817	0.0758913	0.0477978	0.0323126	0.0382221	0.136853	0.129187
Parp1	70.7548	71.531	68.9986	72.8361	30.1665	57.4524	21.5943	29.0079	60.68	57.9423	60.3753	33.973	56.4703	69.2178	46.1186	44.4172	43.2665	49.6061	54.0652	41.8552
Mir6904	0	0	0	0	0	0	0	0	0	0	0	0	0	0	0	0	0	0	0	0
Lin9	3.73278	4.58379	4.75695	4.3808	3.10961	5.76533	2.03186	2.12489	4.58237	5.38601	4.04432	2.47257	3.3574	6.57049	2.74848	3.49135	5.51301	5.58395	7.55671	4.30827
Mixl1	0.182387	0.0791549	0.0482615	0.0742879	0.0199277	0	0.0181566	0	0.0588704	0.079723	0.0238216	0.0245072	0.0230119	0	0.0789919	0.0227742	0.0924912	0	0.0602625	0.0853031
Acbd3	72.8257	66.5786	59.8811	69.2841	27.6908	43.4	19.0474	25.6195	62.5605	44.9307	73.6173	20.6316	63.7668	46.2178	39.4697	22.144	39.927	37.0471	39.1247	33.8803
H3f3a	546.828	645.356	581.139	584.57	425.328	556.823	228.802	361.772	602.086	574.555	551.214	334.013	535.49	593.04	635.015	628.102	592.597	749.238	758.202	802.638
Sde2	34.9786	35.7821	33.963	31.7827	19.5995	28.9855	11.7001	17.8087	34.44	28.5825	25.2533	14.2552	23.9389	34.1856	35.4216	25.5042	28.9014	41.408	40.5009	34.9152
Lefty2	0.0212226	0	0.022413	0	0.0929114	0	0.0168339	0	0.0309187	0.0493675	0	0	0.0235982	0	0	0	0	0	0	0
Pycr2	18.5398	19.061	13.9633	16.6056	12.8908	16.0757	8.91177	11.5757	21.8629	13.3812	20.4595	11.7413	15.4705	26.1013	26.6776	16.873	18.2467	19.8856	15.5383	20.2061
Lefty1	0.0976558	0.263468	0.103394	0.0353529	0.227963	0	0.12914	0.137644	0.204407	0.0757288	0.544771	0.315435	0.42213	0	0.64862	0.684492	0.165121	0.312014	0.559364	0.487336
Tmem63a	19.6909	20.9088	18.1203	18.4623	11.1896	14.6395	8.10843	10.0245	20.4129	16.6086	18.1435	9.04164	15.8422	18.8192	24.3568	18.1123	12.3265	20.5739	21.2621	15.9281
Ephx1	81.2502	82.1385	91.611	92.6516	39.6646	87.0478	24.2078	48.5799	76.7747	88.2028	47.7272	45.2048	52.8993	101.236	69.2804	48.9895	97.7306	54.2287	53.0985	63.5753
9130409I23Rik	0	0.0317274	0.0291205	0	0	0	0.0218841	0	0	0	0	0	0	0	0.0237714	0.027554	0	0	0	0
Nvl	17.6873	17.5734	19.668	18.671	10.7985	19.1863	6.76869	9.35485	17.6738	20.3611	12.7615	9.4786	13.1817	21.2268	10.1263	11.3459	18.9831	16.9106	23.569	16.7959
Cnih4	13.9997	16.9887	17.0541	12.2827	11.8607	17.6732	6.79418	8.25929	14.986	14.8678	12.4127	7.17252	14.1754	22.5083	17.2171	10.2557	17.8136	70.8619	37.8176	16.8237
Wdr26	58.3953	44.4941	71.501	57.3594	33.3311	54.2395	20.8953	24.9098	46.0418	51.7514	36.8836	26.2617	37.796	49.7622	43.548	40.0856	42.1167	59.207	76.1866	54.1044
Cnih3	0.0205843	0	0	0	0	0	0	0	0	0	0	0	0	0	0.0178655	0.137067	0	0.281148	0.109247	0.0772963
Ccdc121	0	0	0	0	0	0	0	0	0	0	0	0	0	0	0	0	0	0	0	0
Lbr	23.3959	26.8028	24.8985	22.1778	19.002	29.4556	10.5182	14.4143	25.2801	27.0754	20.5722	15.1921	18.3396	30.4013	24.7397	32.441	29.031	43.8161	68.2691	40.1776
Enah	24.8952	20.1214	28.1618	30.1138	14.0257	14.8709	4.1765	3.48631	18.0142	10.0652	17.3094	3.97206	19.1971	10.8145	2.92964	2.05952	19.4558	4.3239	15.9288	5.10726
Srp9	61.3524	61.2826	54.8681	55.7192	76.1076	52.6425	31.2057	40.4287	64.0196	61.0707	66.531	33.6563	50.6085	77.0811	90.8294	64.6643	75.6322	70.5698	85.0416	99.0951
Vmn1r1	0	0	0	0	0	0	0	0	0	0	0	0	0	0	0	0	0	0	0	0
Degs1	128.822	117.642	116.927	87.4719	87.6946	88.1865	65.8519	55.69	103.609	97.3588	122.309	52.3666	90.7418	96.5542	111.891	62.832	96.1091	96.1209	106.707	104.596
1700047M11Rik	0	0	0.0804904	0	0.0666372	0	0.0603617	0	0	0	0.159158	0	0	0	0.0659989	0	0	0	0	0
Fbxo28	13.3155	13.5397	12.8618	11.5807	7.90622	13.4903	5.73352	6.43796	12.816	14.3498	10.3057	6.37276	9.56989	14.4444	10.9452	8.94071	12.1332	14.0048	15.0358	12.5807
Trp53bp2	11.8596	14.0595	10.9014	11.5029	8.3459	13.1207	4.34147	6.96498	13.0847	12.2962	8.11112	5.85255	8.96571	16.1846	12.4313	11.1034	11.8991	17.1035	16.5984	13.3858
Capn2	88.8869	92.0507	88.0776	77.4709	53.4237	71.7547	37.3536	38.7942	81.5554	77.3702	80.9581	42.6741	85.6205	79.086	71.6286	63.7456	57.4741	82.8419	80.2622	72.217
Capn8	0	0	0	0	0	0	0.0500209	0	0	0	0	0	0	0	0	0	0	0	0	0
Ccdc185	0	0	0	0	0	0	0	0	0	0	0	0	0	0	0	0	0	0	0	0
Susd4	0.153824	0.266903	0.40736	0.278774	0.247002	0.0306022	0.0814041	0.0434197	0.0993146	0.119505	0.322039	0.0276653	0.645214	0.034476	0.0667371	0.0257264	0.0520263	0	0.237347	0.0640543
Tlr5	0.603647	0.679195	0.760078	0.425637	0.471411	0.507008	0.375517	0.220918	0.799982	0.627079	0.956141	0.527157	1.36269	0.526256	0.565641	0.751831	0.182018	0.899739	0.970765	0.855187
Disp1	5.23049	6.78459	5.56202	5.53125	3.38225	7.37864	2.3018	3.28054	5.2262	7.78936	4.78904	4.10849	4.43324	8.12423	4.39801	3.36651	6.01993	5.4736	5.03377	5.17855
Brox	28.1582	31.216	30.4717	25.7921	18.1175	32.8564	12.6693	13.1274	29.4352	32.8727	19.9436	14.2641	23.9481	28.8615	20.6154	20.5608	30.3064	30.4456	39.5002	31.5785
Aida	17.2431	19.0971	17.6745	13.6973	12.9769	19.9507	9.49759	12.2077	17.8968	21.4696	17.5999	9.64434	14.4181	23.8607	19.7478	20.9274	22.0563	31.356	31.0278	32.709
Mia3	31.7753	36.3604	33.5815	32.9279	19.0157	34.2164	12.8692	14.3462	29.3642	37.021	23.0587	16.2562	24.8533	34.7619	13.6449	13.8602	27.027	22.4642	32.5505	21.9662
Taf1a	4.07027	4.77726	3.74657	3.85658	2.76272	4.83228	1.71225	2.57017	4.26959	5.02958	2.66296	1.60029	2.70603	5.3025	2.38644	2.90638	4.74047	4.99446	6.76791	5.09032
Hhipl2	0.142973	0.212606	0.108139	0.0887717	0.0894843	0.188714	0.209462	0.0691405	0.0263902	0.46332	0.138017	0.065942	0.113741	0.0823777	0.318625	0.0614342	0.207216	0.38414	0.224385	0.382478
1700056E22Rik	0.485726	0.561771	0.457257	0.762813	0.283557	0.451701	0.171346	0.502574	0.626806	0.314259	0.790729	0.406895	0.651809	0.435259	1.4034	0.43257	0.602379	0.647057	0.499606	1.07784
Dusp10	11.7393	20.142	13.0623	12.4266	7.11165	14.1255	4.65867	11.3208	18.2356	13.2688	7.97489	5.28534	8.26935	15.4588	23.0559	22.5573	15.8934	47.0521	47.2254	34.5675
1700112H15Rik	0	0	0	0	0	0	0	0	0	0	0	0	0	0	0.0581735	0	0	0.0804423	0	0
4930488B22Rik	0	0	0	0	0	0	0	0	0	0	0	0	0	0	0	0	0	0	0	0
Hlx	9.8452	9.92299	7.43915	6.42146	5.36436	3.1965	4.70773	5.34966	9.91272	3.73723	21.0119	3.87479	12.06	4.83525	12.5153	5.11422	3.18161	6.17855	4.85399	7.79738
2019-03-01	0	0	0	0.0264758	0.0426478	0.0291677	0	0.0206275	0.0313872	0	0.0510676	0.0262758	0.0244777	0.0328185	0.0211137	0.0244612	0.0247533	0.0583727	0	0.0304874
2019-03-02	70.6619	73.5773	62.5811	69.4596	57.0193	68.7596	31.9085	52.9117	79.0044	61.3229	64.4378	39.9379	56.1675	96.9545	108.776	70.5768	89.9296	80.8487	74.5191	103.326
Mir1981	0	0	0	0	0	0	0	0	0	0	0	0	0	0	0	0.637678	0	0	0	0
C130074G19Rik	10.6282	7.46755	8.46507	4.99146	5.27043	2.90848	5.64815	2.1678	5.38235	5.26251	12.9217	2.30519	7.21637	3.19615	5.77143	1.9427	2.89539	4.18892	5.29771	8.65334
Mark1	1.0632	0.88575	0.665845	0.26102	0.65076	0.177716	0.517283	0.280636	0.619623	0.439355	1.1485	0.147801	0.747815	0.476365	0.366611	0.183318	0.162453	0.123302	0.272191	0.442375
Rab3gap2	21.9853	21.3568	21.2742	19.2828	12.1388	19.1602	8.47096	9.14742	20.7577	19.8935	17.9447	10.3846	18.1809	19.9488	14.6011	11.7772	14.6247	15.3818	18.3797	13.6668
Snora36b	0	0	0	0	0	0	0	0	0	0	0	0	0	0	0	0	0	0	0	0
Iars2	48.8505	45.6901	47.1587	49.5433	31.6537	53.7413	17.7569	22.9043	43.7804	48.9267	32.1872	22.7108	32.934	55.0137	31.0707	28.7894	43.4564	34.6449	43.5075	36.7187
Mir194-1	0	0	0	0	0	0	0	0	0	0	0	0	0	0	0	0	0	0	0	0
Mir215	0	0	0	0	0	0	0	0	0	0	0	0	0	0	0	0	0	0	0	0
Bpnt1	49.1507	51.4015	48.5053	53.026	32.0898	61.2071	20.6231	27.2473	50.1067	62.4379	38.2802	29.5242	37.4249	76.9281	39.661	30.1536	58.3027	42.0563	35.7843	39.3157
Eprs	183.597	193.732	190.398	198.798	124.022	174.476	66.2962	90.5008	168.975	182.958	123.724	77.0375	115.286	189.954	122.436	84.1225	192.167	104.488	129.379	141.227
9630028B13Rik	0	0	0	0	0	0	0	0	0	0	0	0.0165487	0	0	0	0	0	0	0	0
Gm2061	0	0	0	0	0	0	0	0	0	0	0	0	0	0	0.016389	0	0	0	0	0
Slc30a10	0.0178716	0.0103032	0	0	0.0234817	0.128306	0.0141886	0.0303047	0	0.135481	0	0.00960076	0	0	0.0465093	0.0268511	0.136069	0.12874	0.0590842	0.0782202
5033404E19Rik	0	0	0	0.0800502	0	0	0.0584378	0	0	0.085794	0	0	0	0	0.0637841	0	0.149409	0	0.0972953	0.275618
Mir297c	0	0	0	0	0	0	0	0	0	0	0	0	0	0	0	0	0	0	0	0
Lyplal1	17.9494	15.5764	17.6007	17.2331	8.98422	21.549	6.35686	9.24407	14.606	20.1421	8.79673	8.87539	9.75809	27.2348	12.7996	6.9959	21.1882	10.5146	9.23413	11.6898
A730004F24Rik	0	0	0	0	0	0	0	0	0	0	0	0	0	0	0	0	0	0	0	0
Tgfb2	3.39114	2.91221	3.28669	2.40151	5.27158	2.72009	2.15667	1.37441	2.50863	3.02324	3.08624	1.08261	2.42314	2.22685	1.79984	0.686038	2.09573	0.648816	2.00112	1.50266
Rrp15	33.6279	39.0391	28.9685	32.7796	22.9273	25.9212	12.9537	15.6227	37.8765	29.3358	30.0767	14.5628	25.3026	33.2202	25.3626	23.3717	29.3596	27.2605	30.7756	33.6952
D1Pas1	0	0	0	0	0	0	0	0	0	0	0	0	0	0	0	0	0	0	0	0
Spata17	0.24382	0	0.0849076	0.106059	0.0427748	0.239398	0.0953523	0	0.103375	0.0466515	0.20963	0.105103	0.16123	0.430618	0.0846026	0.0802721	0.121988	0.144093	0.211929	0.0500424
1700007P06Rik	0	0	0	0	0.0555945	0	0	0	0	0	0	0	0	0	0	0	0	0	0	0
Gpatch2	7.14786	6.63364	5.96512	6.12384	3.05427	5.91133	2.48601	3.19498	6.51432	5.77249	5.65481	2.86671	5.28791	6.2912	3.918	3.29875	5.08687	4.62168	4.49073	4.75419
Esrrg	0	0.011448	0.0104703	0.0322381	0	0	0	0	0	0.0115031	0	0	0	0	0	0	0.0100792	0.0236689	0	0.0123181
9330162B11Rik	0	0	0	0	0	0	0	0	0	0	0	0	0	0	0	0	0	0	0	0
Ush2a	0.0065423	0	0	0.00358201	0	0	0	0	0.00843237	0.00766874	0.00342436	0	0	0.00878474	0	0.00660734	0.00326091	0	0.0043766	0
Kctd3	19.7388	20.7348	20.0812	19.5509	10.5401	19.4098	6.90216	7.85349	18.4466	20.0843	13.4055	9.18376	14.9131	21.8036	12.6421	9.68636	14.872	13.0944	14.3457	10.2733
Kcnk2	1.74632	0.80774	1.18004	0.958267	1.07775	1.86897	0.461972	0.929131	1.3092	1.937	0.957183	0.877711	1.02103	2.63774	1.77311	1.03313	1.07995	0.937161	0.703792	0.518902
Cenpf	9.85462	9.55649	10.7927	10.7432	4.91884	8.19581	3.38194	3.8408	7.13347	7.70069	6.73244	3.51249	7.35722	12.1508	2.57056	2.25662	10.4468	4.24761	8.96665	5.62262
Ptpn14	19.9979	21.8937	21.3599	21.9677	8.72897	21.4454	6.3155	7.75048	19.2311	20.0392	14.0708	10.6939	16.1871	19.9452	8.77431	7.05172	12.474	8.62508	10.2522	7.12389
Smyd2	83.7674	79.1173	79.3686	85.7579	51.655	70.6321	30.9973	41.9462	75.8262	72.6775	62.3062	41.081	61.4542	108.648	65.3879	40.2006	86.142	58.1662	55.9005	67.0884
Prox1	1.76626	2.11543	1.96367	2.11199	0.430794	1.52326	0.410508	0.694079	1.40009	1.55739	1.54454	0.720183	1.53608	1.01737	0.492112	0.581446	1.22877	1.0587	1.3012	1.30695
Rps6kc1	8.8838	10.016	9.08871	9.3732	4.33586	8.12106	3.57733	3.74861	7.41767	9.38782	8.43509	5.17784	7.76968	9.72719	7.42805	5.73264	5.89824	6.5782	7.06569	5.85358
Angel2	15.6288	15.954	15.0779	14.5204	13.4576	17.4252	7.86987	10.0054	17.7225	18.2259	12.6106	9.96293	11.287	22.0553	22.254	15.4918	19.004	21.2558	26.6177	20.8699
Vash2	0.736567	0.789914	0.935946	0.800814	0.633244	1.12065	0.531472	0.555416	0.708631	1.07634	1.28935	0.447193	0.889551	1.06196	0.568742	0.308577	1.01903	0.658252	0.531252	1.02887
Mfsd7b	6.18088	9.18508	8.11333	5.66394	6.94919	12.1974	4.1961	5.22068	8.7998	13.8855	4.95773	4.81377	6.07838	9.45669	8.48388	10.9895	10.4429	18.042	21.1247	15.5204
A230020J21Rik	0.0315945	0.0366337	0	0.103255	0.0276703	0.0757086	0.0251307	0.0267394	0.0816691	0.0369058	0	0	0.159178	0.0425977	0.0274626	0	0.128509	0.0379023	0.0419144	0.039572
Spata45	0	0	0	0	0	0	0	0	0	0	0	0	0	0	0	0	0	0	0.161261	0
Tatdn3	4.005	5.21638	4.15164	4.30792	3.50715	5.44289	2.10797	2.39076	5.11376	4.27165	4.54398	2.24847	2.6729	6.8163	3.78364	3.63221	4.7049	5.15535	5.40746	8.40821
Nsl1	3.74826	4.43006	2.67811	4.0525	2.09266	3.57344	1.71766	2.25362	3.7941	3.46419	3.02996	2.06618	3.05619	6.29452	2.93658	3.36271	3.97772	4.32901	4.72168	4.93295
Batf3	2.05253	4.06879	1.78519	2.94831	1.92575	2.54126	1.68724	3.78477	5.20262	2.13431	5.5229	2.68417	4.05714	4.43331	12.3255	9.98734	3.12351	11.0731	9.69317	12.2595
Fam71a	0.327115	0.459229	0.197954	0.330168	0.941045	0.55849	0.463535	0.217481	0.512501	1.034	1.39357	0.67938	0.634807	1.31871	1.43765	1.66182	0.853321	2.38081	2.99663	3.38241
Atf3	185.234	269.887	185.43	127.656	156.562	138.675	65.9101	121.863	251.369	126.277	225.857	68.3288	186.241	150.122	245.433	279.745	162.018	366.756	333.377	315.664
Nenf	53.7783	61.2705	46.1105	67.0829	40.008	35.7469	21.027	23.7662	55.2718	22.0786	54.3668	21.1003	48.1307	64.0681	46.8171	24.5541	47.3189	30.3349	30.3124	42.5689
Tmem206	8.97587	9.56123	10.0304	8.70476	5.35967	8.37034	4.00059	4.25577	10.0448	9.74537	8.98999	4.58613	9.50701	9.86095	8.514	5.64646	9.57269	9.39176	17.7929	10.8309
Ppp2r5a	42.9966	43.9796	39.2883	36.0165	29.2135	38.4225	20.6585	24.5101	42.0226	38.6707	39.1631	22.2926	38.7194	44.1077	46.2487	39.8512	36.8019	59.4856	60.807	54.4245
Dtl	7.27057	8.86503	9.05811	8.9636	5.2189	13.9238	4.12179	4.96067	9.01514	14.6887	5.49684	6.53862	6.65236	16.4684	7.36249	9.46396	14.3388	14.4323	24.913	11.7441
Ints7	15.4228	20.1664	15.4512	15.7707	7.99076	18.6479	6.55622	8.5929	16.6642	18.2166	12.1705	9.44727	12.1959	25.3274	12.1711	11.5426	15.2962	19.5249	20.8133	12.202
Lpgat1	7.27376	7.98582	9.05124	6.89257	4.88432	10.5197	3.37497	3.43028	7.74263	10.4309	5.76781	4.17279	6.70908	8.50197	4.5839	7.27243	7.39515	10.809	15.406	7.69176
Nek2	14.2357	16.9066	15.3506	15.617	9.72117	15.788	6.16772	7.89004	13.1665	13.9937	12.3683	8.35152	11.4012	22.6396	12.3635	13.2476	14.2773	12.8196	15.5863	9.98401
1700034H15Rik	0	0.0691788	0.0253577	0.0130821	0.0209431	0.0143448	0.00949915	0.030432	0.0618374	0.0138996	0.0375191	0.0128852	0.0360569	0	0.06216	0.0479383	0.0486172	0.172079	0.0791155	0.134422
Slc30a1	6.8758	8.74875	7.48135	6.21604	5.68892	12.9674	3.70683	6.34335	8.77966	10.7043	4.63658	4.28838	4.97087	8.12771	13.3826	15.6061	12.0179	31.4251	25.8157	21.3267
Rd3	0.0560085	0.0165179	0.0152146	0.015574	0	0.0170544	0.0227258	0.0362892	0	0.0314738	0.132061	0.0154117	0.0719673	0	0.0620124	0.043018	0.0581035	0.0686079	0.0755806	0.124875
Traf5	1.65728	1.88778	1.46682	1.10248	1.66784	1.41934	1.07978	2.13546	2.96851	1.9878	3.28724	1.19883	2.36466	2.22735	5.25245	5.77383	2.30887	8.86673	9.28934	7.93411
Mir3473c	0	0	0	0	0	0	0	0	0	0	0	0	0	0	0	0	0	0	0	0
Rcor3	6.14434	5.84847	6.10844	5.14642	3.05998	6.01014	2.26873	2.52204	5.46839	6.01421	4.66174	3.24165	4.92455	5.43858	2.59876	3.00114	4.62575	4.29511	5.4689	4.12889
Gm10516	0.299669	0.392831	0.381021	0.347923	0.210066	0.35846	0.174472	0.169222	0.36103	0.349087	0.186553	0.172182	0.201098	0.564047	0.346531	0.180226	0.202769	0.335523	0.26428	0.299485
Kcnh1	0.0217013	0.0673798	0.0539875	0.0158855	0.0063464	0.0173731	0.052065	0.0426557	0.0188948	0.0169351	0.0534498	0	0.0219859	0.00977924	0.0252479	0.0511717	0.0222335	0.0262277	0.0481427	0.072831
Hhat	2.74314	2.72496	2.63164	2.50165	1.56375	2.55289	0.935126	1.48034	2.20928	2.72304	2.00355	1.50694	1.482	4.08242	2.23392	1.34635	2.01717	1.61125	2.04488	1.70037
1700065J18Rik	0	0	0	0	0	0	0	0	0	0	0	0	0	0	0	0	0	0	0	0
Sertad4	0.472801	0.410003	0.411286	0.128485	0.414039	0.26235	0.335116	0.092442	0.239698	0.255625	0.636038	0.163718	0.373761	0.204204	0.424342	0.32137	0.0342395	0.0809221	0.558185	0.442529
Gm15867	0.315626	0.0608381	0.222821	0	0.598974	0.125756	0.250585	0.178135	0.0679274	0.0613499	0.275289	0.0567203	0.211798	0.0707752	0.0456234	0.158154	0.0533603	0	0.0695207	0.262684
Syt14	0.00670187	0.00768653	0	0	0	0	0	0	0.00858852	0.00766874	0	0	0	0	0.00575829	0	0	0.0158326	0.0262596	0.0247903
Diexf	4.74125	4.88438	3.85503	4.81656	2.47954	5.25178	1.665	2.30112	4.84362	5.17129	3.13046	2.55317	3.20921	5.5503	3.31028	3.23253	3.94185	4.09392	5.6103	4.0037
Irf6	0.151909	0.175645	0.0670753	0.206355	0.177319	0.620332	0.482172	0.385684	0.114305	0.26537	0.0795047	0.313541	0.0636126	0.52725	1.65632	2.19335	0.179795	0.394535	0.836773	0.221111
A130010J15Rik	4.1984	4.72182	5.29813	4.9234	2.50556	4.91564	1.42644	1.91059	4.34158	4.16956	3.52873	2.06164	3.38026	4.9468	2.52966	1.98782	3.86566	3.20618	4.71512	3.35577
Traf3ip3	0.93507	1.99179	0.703473	1.89925	0.926575	1.82386	0.507784	2.10363	3.81049	2.06337	2.70376	2.41168	2.37712	1.28987	6.41961	10.7483	2.57152	15.6356	23.9732	14.1583
Hsd11b1	1.33766	1.82416	1.08678	1.05296	2.51076	1.62112	1.01485	1.98406	2.50176	1.66971	2.47775	1.51477	2.28419	1.70457	7.77546	10.8194	2.83951	14.5767	22.1113	15.7597
G0s2	7.80097	4.58199	8.91595	1.41334	44.0947	1.11013	4.37334	2.14858	11.1051	1.44204	21.3376	0.533474	30.8662	1.91375	3.11228	0.496253	0.691016	0.445391	3.60228	2.93634
Lamb3	0.0909539	0.120204	0.0826172	0.0565335	0.261726	0.434966	0.185654	0.53899	0.234857	0.151298	0.244767	0.195931	0.274678	0.192104	1.46438	2.00498	0.19773	1.111	1.32325	0.535223
Camk1g	0.0212226	0.0492265	0.0225766	0.0232052	0.0186584	0	0	0	0	0	0.0445167	0	0	0	0	0	0	0	0	0
Mir205	0	0	0	0	0	0	0	0	0	0	0	0	0	0	0	0	0	0	0	0
4930503O07Rik	0	0	0	0	0	0	0	0	0	0	0	0	0	0	0	0	0	0	0	0
Plxna2	8.77833	5.46921	6.89125	3.30075	2.98611	2.57824	2.79672	1.18901	3.66808	3.06814	6.55288	1.26831	3.53153	1.62087	2.23008	0.710781	1.71791	2.0923	4.0965	3.25261
Cd34	79.3705	59.6393	67.3049	38.0891	50.1879	20.77	43.9931	15.9922	40.8473	28.9773	83.912	14.7007	48.3446	22.7503	33.9153	11.1734	20.5347	18.9676	38.6516	52.3974
Gm16897	0.0209034	0.0242044	0	0	0.0184046	0.0250237	0	0.0176989	0	0	0	0	0.0211065	0	0.0544823	0	0.0211959	0	0	0.0783742
A330023F24Rik	0.120634	0.185949	0.170142	0.0546647	0.0351591	0.120177	0.0239283	0.0594634	0.311217	0.140434	0.126106	0.0433297	0.17193	0.0944774	0.0871126	0.191191	0.083005	0.421563	0.597743	0.18816
Mir29b-2	0	0	0	0	0	0	0	0	0	0	0	0	0	0	0	0	0	0	0	0
Mir29c	0	0	0	0	0	0	0	0	0	0	0	0	0	0	0	0	0.518781	0	0	0
Cd46	0.129091	0.149315	0.0911243	0.0935996	0.150664	0.102804	0.204893	0.145666	0.111026	0.350845	0.0900756	0.138958	0.0866246	0.578301	0.18648	0.129335	0.567546	0.257959	0.341375	0.322273
Cr1l	35.7897	39.3989	38.9649	31.8158	27.919	40.0592	16.5034	22.9844	42.3652	40.9356	32.5986	19.6944	26.8291	43.8461	45.982	44.0445	42.5251	64.8562	68.1846	63.7404
Cr2	0.100847	0.116606	0.142494	0.137051	0.110427	0.0200827	0.0734681	0.0355252	0.0434111	0.00974569	0.0879912	0.00909545	0.363794	0	0	0.0842084	0.0256426	0.0403011	0.0777689	0.0629765
B020014A21Rik	0	0	0	0	0	0	0	0	0	0	0	0	0	0	0	0	0	0	0	0
H60c	0.0193078	0	0	0	0.0168814	0.0468596	0.047616	0.117017	0	0.0447343	0	0	0	0	0.101287	0.449018	0.0383898	0.0689277	0.13315	0
Ppp1r14c	1.1883	1.14726	1.1393	1.25199	1.32614	1.15157	0.690793	0.643401	0.488609	1.13913	0.596434	0.458689	0.873574	1.00958	0.726726	0.678025	1.05994	0.330725	0.861518	0.496883
Iyd	0.0338285	0.0783372	0	0.110575	0.0594023	0.0809683	0.0537484	0	0.0437234	0	0.212757	0.0730163	0.0341515	0.0455812	0	0	0.0343878	0	0	0
Plekhg1	5.00215	4.57545	4.63556	2.92791	2.0471	3.02021	1.9246	1.53013	3.2602	3.58514	4.0796	1.36836	3.03186	1.9222	2.18977	1.8329	2.15072	4.25609	5.07854	3.64263
Mthfd1l	90.0758	90.1805	87.7856	90.3819	44.7427	85.4844	28.1158	40.8587	87.287	88.1487	62.3956	43.5595	62.6186	96.9141	73.468	54.4563	63.3461	61.3623	64.9066	49.2639
Akap12	42.3635	25.438	33.2193	15.4759	27.5744	10.2471	10.7954	5.5087	18.1015	9.78867	28.8598	3.71612	16.1169	6.3217	5.54686	3.08014	7.81521	6.79106	16.7153	7.71624
Zbtb2	7.94123	8.90248	7.27849	5.90737	5.04196	8.68098	3.31196	4.3258	7.95172	8.66472	6.41442	3.11797	6.67288	10.825	7.92016	8.0043	8.49986	13.1617	14.479	11.6271
Rmnd1	6.20098	11.2192	4.53347	4.49387	2.26249	9.26593	2.87103	2.62428	11.8654	7.22204	5.40751	2.7827	6.24005	8.33407	3.13517	4.14154	10.4856	6.19518	8.86195	5.80462
Gm5512	4.33882	0.389396	6.83939	4.72405	3.59422	1.79852	2.5085	2.80917	0.279361	5.05322	2.15377	2.61974	1.93242	13.857	4.03272	2.17002	4.8426	5.04484	5.19402	6.15691
Armt1	7.9998	8.22279	7.60193	7.63094	4.90971	8.58216	3.50928	4.34044	8.20548	7.32604	6.43943	5.13009	6.62817	10.5064	7.3089	7.16952	8.04689	9.59071	11.2415	8.47673
Ccdc170	0.242703	0.112191	0.334068	0.211027	0.021197	0.203058	0.0577164	0.123256	0.125236	0.226068	0.10154	0.0261494	0.146573	0.195585	0.231365	0.0729619	0.123025	0.0291064	0.128268	0.0908463
Esr1	0.485566	0.63602	0.408505	0.51799	0.291427	0.832475	0.327901	0.474943	0.629305	0.943734	0.49817	0.557476	0.605199	0.774715	0.806604	0.749441	0.891562	1.18345	1.26198	1.32528
Syne1	8.47212	10.3714	10.4554	8.00783	6.30426	8.46533	3.60631	3.56882	9.58495	9.63258	8.01077	3.92229	6.74558	8.80894	4.87934	4.10442	8.44946	6.12145	10.3636	8.19449
Myct1	11.6253	8.96937	7.95464	4.47113	6.38106	3.27778	8.45184	3.38585	6.54352	4.28715	13.8541	1.94175	6.19886	3.65992	6.64226	1.88154	4.63019	3.4224	5.46369	8.14552
Vip	0	0.0789914	0	0	0.0599101	0.0408029	0	0	0	0.0795632	0.0714649	0.0736479	0	0	0	0	0	0.0409408	0.0451127	0.127955
Fbxo5	6.58538	6.34597	6.85085	7.84944	4.17327	9.63316	3.50747	4.52265	7.08163	7.36694	7.64674	4.54166	5.87112	13.47	7.43499	8.4782	9.2014	11.704	11.2671	9.87746
Mtrf1l	3.40519	3.20071	3.03639	2.85736	2.19713	3.57058	1.59634	1.71922	3.34047	3.5019	2.12549	1.43696	2.34443	3.96092	2.10562	2.17452	3.69713	2.91256	5.16103	3.52915
Rgs17	0	0	0	0	0	0	0.00505018	0.00547521	0	0	0.00669983	0.00694792	0.0193476	0	0.0110736	0.00646676	0	0.00767641	0	0.00800679
Oprm1	0	0	0.0397544	0	0	0	0	0	0	0	0	0	0	0	0	0.0188379	0	0.0225494	0.024913	0.0234045
Ipcef1	0.518597	0.705362	0.674516	0.757362	0.644795	0.62336	0.205254	0.717253	1.69787	0.675009	0.898373	0.610532	0.547743	0.743885	1.9463	4.11159	1.0008	7.01368	18.6421	5.37533
Cnksr3	4.57131	4.30593	3.89479	2.63278	2.43892	3.14852	2.46293	1.84489	3.34016	3.56117	4.03911	1.53246	2.86359	2.74631	3.93587	2.83567	2.45724	5.58938	4.64375	5.30866
Ulbp1	2.03721	2.58807	3.28129	1.62187	1.15581	2.12653	1.1387	0.947084	2.48068	3.00758	2.28196	1.14337	2.54084	1.65816	2.2382	3.70812	2.50349	5.81344	12.1792	4.83456
Lrp11	2.27385	2.61162	2.87966	2.33828	1.5338	2.93861	0.951118	1.24848	2.43867	2.05778	1.20582	1.10863	2.00995	4.25364	1.29163	1.09288	2.85255	2.09982	1.88951	1.41905
Pcmt1	23.0876	32.0389	26.2562	20.2438	17.1204	21.5782	11.7986	15.277	31.2771	24.5205	23.6406	11.7875	22.0312	32.757	31.651	21.139	23.0094	37.9899	39.7206	35.4767
A630066F11Rik	0.541575	0.52988	0.61742	0.31693	0.948407	0.647268	0.264533	0.564074	0.537485	0.38807	0.653755	0.448583	0.754557	0.559737	1.083	0.625869	0.887412	1.14858	1.10156	1.0917
Nup43	17.9233	18.3867	17.265	16.2731	14.9157	19.6363	7.80326	9.55425	16.0804	22.5707	12.0663	8.88916	13.4356	24.376	17.5095	16.6994	19.2515	18.7715	21.3462	20.282
BC020402	0.357752	0.468879	0.63149	0.414891	0.501366	0.684405	0.227138	0.100973	0.646482	0.222234	0.32457	0.334005	0.384021	0.544985	0.537588	0.334584	0.483949	0.25732	0.788631	0.476404
Lats1	13.614	18.0167	17.6941	13.9815	7.74718	20.3301	6.11457	6.52072	13.5352	18.998	9.70449	8.16469	10.2202	17.2527	8.18888	8.64563	13.5627	14.4633	18.8295	11.5185
Katna1	33.7749	38.7629	35.0742	33.4253	25.285	36.7752	14.7494	23.2202	39.0128	37.2544	24.9232	15.5806	27.0975	49.8642	46.3821	39.9737	43.8287	73.2158	70.7652	65.8951
Ginm1	30.3789	30.438	34.3939	26.2932	21.6379	29.0993	14.8732	18.6682	32.8228	31.8743	23.4691	18.4254	23.1833	40.6223	22.9489	19.216	33.016	28.7704	31.6455	33.0032
Ppil4	20.8028	18.7931	20.3742	18.992	11.4259	16.1795	6.53698	8.31341	19.6594	16.9385	12.8619	7.14284	13.4747	17.7299	13.8257	12.0606	16.968	21.1525	33.0201	24.7716
Zc3h12d	1.26234	2.00537	1.05325	1.08115	0.88215	1.28051	0.597124	1.53255	3.47195	1.54445	2.12161	1.0437	1.95044	1.16539	3.71351	5.77411	1.47482	9.8757	13.3545	7.54378
Mir5104	0	0	0	0	0	0	0	0	0	0	0	0	0	0	0	0	0	0	0	0
Tab2	45.1133	52.4148	49.374	42.9997	28.6719	48.0478	18.4163	24.0233	46.9897	46.2021	35.2047	23.151	35.2175	47.6842	41.9218	38.4144	37.3668	56.9308	78.9814	50.0805
Ust	2.49756	3.02898	3.0961	2.82091	1.47224	2.94196	1.15072	1.29928	2.35825	2.92291	1.92509	1.7582	2.04733	3.2419	2.19627	2.50207	2.39795	3.18411	3.86639	2.49365
Sash1	28.0802	31.294	28.8524	21.4468	14.6852	24.7288	11.361	9.52025	20.6465	26.1911	23.5608	13.1938	20.7285	25.5364	14.5224	10.8169	15.8864	16.7688	19.0475	15.7341
Samd5	0.543809	0.53217	0.620201	0.409284	0.128197	0.700185	0.0995608	0.123893	0.539828	0.46284	0.306406	0.180267	0.48413	0.365478	0.199473	0.251501	0.14852	0.275871	0.304342	0.261145
Gm6150	0.0175525	0	0	0	0	0	0	0	0	0	0	0	0	0	0	0	0	0	0	0
Stxbp5	6.77559	6.90398	7.78368	5.47721	3.08753	7.85903	2.29627	2.99405	6.62066	7.99179	4.92349	3.38844	5.55071	8.38827	5.06006	5.72195	5.2345	11.7075	9.97125	6.36047
Adgb	4.90784	6.64509	6.78181	6.38377	1.9882	6.30134	1.96885	2.33664	4.36266	5.88288	3.22143	2.60698	3.79653	7.87743	1.93331	1.5031	5.3682	2.61414	3.71658	4.29441
Rab32	21.681	23.459	24.5016	16.7455	18.1444	25.4057	11.0318	15.8449	25.6185	30.2743	22.5481	18.4449	24.416	31.5528	33.1066	24.9469	23.073	30.3311	28.7391	35.0527
Gm5177	0	0.0160272	0	0.014951	0.0241163	0.0164168	0	0	0	0.0161363	0	0	0	0.037128	0.0239191	0	0	0	0.0181797	0.0172454
Grm1	0.0378177	0.183496	0.104049	0.0903291	0.0331282	0.0632764	0.00601212	0.0511869	0.0682397	0.0263613	0.842839	0.0406769	0.129277	0.0914939	0.111327	0.0898317	0.0383898	0.036303	0.0700257	0.066056
4930567K20Rik	0	0	0	0	0	0	0	0	0	0	0	0	0	0	0	0	0	0	0	0
Shprh	5.00789	4.75976	6.62786	5.08708	2.1244	7.11613	1.67666	1.99985	4.51538	6.95459	3.44431	3.05582	4.13072	5.21084	1.96668	2.76454	4.97526	4.08545	6.17892	3.07738
Fbxo30	7.69981	8.52306	10.0176	6.46195	5.27031	11.0947	3.72078	4.84391	7.86178	9.98534	4.46953	3.20754	4.78033	6.82591	6.49904	7.55261	9.23415	12.4452	17.3962	12.4934
Epm2a	9.91605	8.16637	9.73165	10.201	1.90608	6.53405	2.14994	2.86583	7.49029	5.80252	5.71972	3.85508	6.61982	8.51623	3.73123	2.51979	4.22051	4.11727	5.11692	2.17338
Utrn	19.4957	18.5334	23.0306	18.1177	7.75556	16.9256	5.53019	5.9117	14.7025	17.4791	12.5754	7.69475	13.7897	13.7601	7.62531	8.32314	12.225	12.6371	23.598	11.8417
B230208H11Rik	0.191641	0.332483	0.280571	0.364743	0.419624	0.171819	0.11411	0.224229	0.24735	0.167434	0.250723	0.103208	0.38578	0.257575	0.29072	0.240113	0.291703	0.172399	0.253506	0.47856
Stx11	6.51789	7.62144	7.03048	5.314	11.9241	7.32652	4.11157	8.08383	12.1456	9.99876	7.7791	3.978	7.51347	9.05408	24.2771	26.1684	10.6869	46.5652	47.1463	33.819
Sf3b5	50.13	59.8599	46.9077	43.0544	49.3773	28.2205	32.7332	39.3608	48.6313	25.9208	95.3915	46.1784	64.3272	77.4073	103.969	46.0893	41.9864	57.542	42.0299	96.6454
Plagl1	42.1322	43.6983	45.3483	36.7795	25.549	74.1482	18.3301	20.6809	38.4429	61.6111	22.0852	26.9435	28.2118	72.3422	14.0753	15.8316	49.2711	27.4025	35.2749	25.3204
Zc2hc1b	0	0	0	0	0	0	0	0	0	0	0	0	0	0	0	0	0	0	0	0
Ltv1	39.0594	40.6565	36.9502	31.3739	30.2708	37.4064	15.6514	20.6386	34.9033	38.8505	28.3582	16.151	28.1833	46.6175	26.8397	26.794	41.9005	38.5057	49.966	43.6233
Phactr2	10.1201	9.32654	10.4459	8.25312	5.67584	8.44286	4.10893	3.25062	7.02526	8.2987	6.94014	3.98975	6.89215	8.02262	4.48025	3.72949	6.10887	6.35447	10.5889	6.5474
Fuca2	25.4411	26.5902	25.6166	35.2755	14.2866	22.3948	9.73279	12.4795	41.092	43.2646	32.6818	12.1026	18.417	28.8166	41.5232	19.3972	42.992	48.8195	50.2951	48.0688
Pex3	12.6606	10.8382	13.126	10.8049	7.38239	10.9784	4.8893	5.94646	10.0464	12.0163	8.70055	5.66255	8.70907	10.6907	7.99443	7.1937	9.31197	9.69978	12.5937	11.3676
Adat2	6.60932	6.56283	7.56904	5.93524	3.52289	5.62507	2.50886	3.13157	6.62831	4.35073	4.36025	3.09485	4.40994	4.97233	5.79077	5.39777	4.77412	6.76099	7.59981	4.66242
Aig1	4.95188	4.58085	4.35204	3.39123	2.86185	4.08444	1.1791	2.34708	5.36752	3.40252	3.98997	2.29319	3.48814	3.12786	6.78105	6.20106	4.57179	8.84546	7.00627	8.65242
Hivep2	7.49109	8.04469	8.75268	7.36493	3.54662	9.00613	3.32482	3.37375	6.11581	8.99831	6.48038	4.17785	6.29091	8.40468	6.16093	6.85701	6.07685	11.6662	18.9064	11.2731
Adgrg6	0.184461	0.593826	0.365315	0.200593	0.274038	0.211028	0.191065	0.149359	0.217368	0.373851	0.302237	0.181404	0.379477	0.183319	0.535521	0.64302	0.325646	0.529032	1.22006	0.841175
Vta1	43.5956	47.8485	38.3278	38.9585	31.7674	44.8161	22.4301	28.0645	42.1867	45.6605	36.8805	25.7084	35.968	57.0131	46.2262	38.3491	45.2515	50.9659	51.1267	57.017
1700016L04Rik	0.057285	0.0663986	0	0	0	0	0	0.0485129	0	0	0.0600007	0	0	0.0770737	0	0	0	0	0	0
Gje1	0	0	0	0	0	0	0	0	0	0	0	0	0	0	0	0	0	0	0.0469643	0
Nmbr	0	0	0.0471163	0.0484351	0	0.106311	0	0	0	0.103688	0	0	0	0	0	0	0.0452081	0	0.0589158	0.111017
C330004P14Rik	0	0	0	0	0	0	0	0	0	0	0	0	0	0	0	0	0	0	0	0
Gm20125	0.0306371	0.0178262	0	0.0333283	0	0.0183294	0	0	0.0198317	0	0	0.0330973	0.0153901	0	0.0132884	0	0	0.0551742	0	0
Cited2	63.3009	67.4614	60.3775	55.5869	35.5067	56.6946	23.0579	46.0172	64.2095	61.117	66.2743	37.4833	53.6911	76.6117	97.6209	68.4991	52.5792	101.181	86.896	82.1163
Txlnb	0.831351	0.934323	1.41349	0.967455	0.471665	0.853833	0.269584	0.416243	0.831057	0.750099	0.588245	0.441382	0.483104	0.960023	0.263848	0.363685	0.7841	0.659851	0.990964	0.993766
Heca	8.78168	9.67767	10.9722	8.18475	4.61155	9.64702	3.51324	4.20433	9.07307	8.07263	6.62777	3.67886	6.31626	6.56104	6.92043	9.46775	6.2814	17.963	27.3462	13.323
Abracl	85.8758	97.4937	90.7016	91.4857	83.5078	91.6611	41.6415	55.0604	106.171	97.5266	84.7514	43.3723	76.2783	133.306	148.201	106.125	110.149	173.729	182.901	181.504
Reps1	43.8961	45.9542	44.3764	40.0187	23.8848	40.1365	15.5835	21.7803	42.9014	41.8208	32.6294	18.8315	31.4682	49.6845	37.2742	31.7027	33.1944	47.327	47.6728	36.3256
Ect2l	0	0.02077	0.0189774	0.0196232	0.0314782	0	0.0286177	0	0.046378	0	0	0.0193278	0.0362035	0.0483989	0	0.0361295	0	0.0431798	0.23802	0.0674418
Ccdc28a	2.86473	4.76205	4.1235	3.11417	1.84223	3.85269	1.84741	2.19747	3.35015	3.33638	2.81036	2.07301	1.75668	8.18158	3.49159	2.73544	3.95104	5.52733	4.38014	4.80454
Nhsl1	3.02541	2.79708	2.74829	1.73728	1.10389	2.0011	1.38952	0.852096	1.74847	2.28944	2.59537	0.909672	1.98372	1.75446	1.05273	0.915468	1.41123	1.33569	2.12215	1.27462
Hebp2	4.23542	4.51854	4.13773	2.94083	2.6561	3.1686	2.27727	1.7578	2.99724	3.0234	2.88808	2.17773	3.95967	4.07645	2.39205	2.08047	3.54861	2.03105	2.24032	2.96713
Arfgef3	13.2386	7.03727	8.98662	11.5944	3.67139	6.50791	3.51421	2.26368	5.44309	13.9753	5.43759	11.2886	8.07367	4.60171	2.59876	4.39753	8.49452	4.77504	15.0195	3.0683
Gm4922	0	0	0	0	0	0	0	0	0	0	0	0	0	0	0	0	0	0	0	0
4930444F02Rik	0	0	0	0	0	0	0	0	0	0	0	0	0	0	0	0	0	0	0	0
Perp	0.439451	0.857621	0.523515	1.07507	1.58762	8.96469	8.61189	9.99761	1.2761	2.04755	0.862343	2.69213	0.663389	5.02089	28.9273	38.307	3.20503	12.3168	20.1598	4.38834
Tnfaip3	64.6729	95.9806	65.2666	49.2826	66.2056	67.716	31.8765	56.0373	126.278	76.4123	95.6086	38.4886	72.4493	60.2121	191.01	191.866	62.4052	336.039	405.365	225.698
Gm20139	0	0	0	0	0.00774261	0	0.00697406	0	0.0226425	0	0.00923088	0.00947443	0	0.0117682	0.0152078	0.00885664	0.0340913	0.0316652	0.0348445	0.0218647
Olig3	0	0.11677	0.0534967	0.0274102	0	0.0905315	0	0	0	0.117747	0.0793558	0	0	0.0339787	0	0	0.10257	0	0.0333295	0.0315652
Ifngr1	41.4735	47.3451	37.8977	27.7486	28.3715	34.4498	18.0578	25.7814	63.7896	34.903	55.7114	23.4322	43.8124	36.5351	83.9698	101.285	43.1119	167.008	250.959	134.936
Il22ra2	0.0635082	0.0245315	0	0	0.037063	0.101051	0.0503816	0.0179536	0	0.0492078	0	0	0	0.0283432	0.0183084	0.0847707	0.0858212	0.304178	0.61525	0.211102
Il20ra	0.0250522	0.0289472	0	0.0270987	0	0	0	0.0422737	0.0323241	0.0581546	0	0.0807222	0.0252105	0.0671287	0.173339	0.250376	0.0506923	0.269634	0.264448	0.0936179
Slc35d3	0.0397325	0.0459557	0	0.12942	0.0521674	0.0474972	0.0630071	0.201692	0.0768283	0.11567	0.0623829	0.0213491	0.0798822	0.213486	0.25809	0.875121	0.26191	1.52329	0.97127	0.792826
Pex7	8.83242	8.89054	9.33738	8.70445	5.83552	11.5477	4.0244	5.22463	9.36524	10.8278	7.02083	4.89689	6.97086	10.2957	8.71835	7.89549	9.03035	11.5847	11.8555	12.413
Map3k5	3.72592	3.69297	3.60718	3.05094	2.4322	3.88712	1.78199	2.1133	4.22103	4.51976	3.23051	1.90739	3.22358	4.79945	4.2694	4.60531	4.52644	8.6206	11.7606	8.39466
Map7	0.876349	1.30965	0.756642	1.58014	0.271499	1.25724	0.310346	0.696116	1.02656	1.0364	0.465564	0.537263	0.719086	1.23218	0.794644	0.959048	1.05327	1.00225	1.44411	0.908617
4930405J17Rik	0	0	0	0.180347	0	0	0.0658929	0	0.107122	0	0	0	0	0	0	0	0.0841907	0	0	0
Gm6251	0.184461	0.106303	0.195336	0.300733	0.327855	0.440066	0.0734681	0.156744	0.358688	0	0.0961798	0.0994184	0.0927806	0.12481	0.0809114	0.461811	0.0941217	0.110508	0.367635	0.229733
Mir6413	0	0	0	0	0	0	0	0	0	0	0	0	0	0	0	0	0	0	0	0
Bclaf1	61.9422	55.5882	62.9823	93.4904	30.3755	46.6615	17.1759	20.8359	46.0657	43.1169	71.7732	19.5322	69.6878	47.6859	23.553	25.3951	42.7264	39.3197	65.9263	48.6611
Mtfr2	3.73278	3.24388	3.18608	2.13955	3.01124	5.03024	3.03456	2.73824	5.10892	5.61224	2.81721	2.33905	2.80013	6.26352	4.19617	5.62074	5.85289	8.5979	9.39354	8.13197
Pde7b	1.58084	1.72571	1.60686	1.47096	0.941299	1.23971	0.993684	0.834906	1.38712	1.56123	2.50112	1.02147	2.17617	1.07074	1.73177	1.60896	1.12916	2.56232	2.1405	2.65163
Ahi1	13.3682	11.1718	14.5598	12.5903	6.30299	10.1477	3.67196	5.33642	10.3069	9.97432	7.159	4.34548	7.93575	14.8565	6.22161	4.55934	11.4591	5.76578	8.62157	7.50637
Myb	0.259458	0.458902	0.161635	0.497744	0.387511	0.661294	0.10906	0.549049	0.97347	0.835413	0.39931	0.460457	0.445288	0.656369	1.9686	5.36122	1.15318	7.36151	10.5266	5.00178
Hbs1l	47.0099	45.3926	47.1155	40.1754	25.9201	42.603	17.5184	20.4451	41.3737	39.7821	34.8059	20.2683	36.391	44.043	30.1082	29.1832	31.3999	42.2951	50.3604	33.422
4930455C13Rik	0	0.0593662	0.0543147	0.334996	0.0449325	0	0.0815244	0	0.0663659	0.119664	0.21499	0	0.0517402	0	0	0.0514529	0	0.0615712	0	0.0640543
Aldh8a1	0.0465939	0	0	0.0252298	0	0.0835185	0.0185173	0	0	0.0541605	0.0244172	0	0.0702084	0	0.0806161	0.0233366	0	0.139455	0.12305	0.116098
1700020N01Rik	0	0	0.0520243	0	0.0861842	0	0	0.0416371	0	0	0	0	0	0.0661342	0.0853408	0	0	0	0.0649757	0
Gm5420	0	0	0	0	0	0	0	0	0.0610566	0	0	0	0	0	0	0	0	0	0	0
Sgk1	52.4562	60.356	48.9501	28.1235	62.6318	48.7109	36.9041	40.3942	61.9865	60.2702	66.866	22.8052	49.6406	46.8422	165.478	98.4218	49.204	150.846	125.78	141.714
4930444G20Rik	0	0	0	0.064009	0.0774261	0.207681	0	0.0748703	0	0.161683	0	0.055457	0	0.237685	0.0510864	0.0590443	0.227226	0.0706869	0.11598	7.73318e-42
E030030I06Rik	4.28664	5.33871	4.29724	4.40183	2.93407	2.49743	1.91582	1.91836	3.69275	2.52078	4.36293	1.75365	3.74831	6.59502	4.3354	1.32076	2.64727	1.70464	2.20295	4.07992
Raet1e	6.99627	4.31836	5.36864	3.94349	4.93382	1.84968	3.46755	0.564966	4.2432	2.86156	5.51426	2.29054	4.34662	4.28198	3.1737	1.34804	5.44661	2.02177	2.58472	3.83864
H60b	0.71343	0.317274	0.581101	0.35789	0.336359	0.196842	0.174231	0.1393	0.283265	0.383437	0.34452	0.177361	0.331401	0.221276	0.237862	0.0549674	0.222779	0.263237	1.01605	0.205559
C920009B18Rik	2.1154	3.78292	3.25593	2.47548	1.52847	2.84664	0.880776	1.1447	2.81922	3.16383	2.32246	1.71803	2.48939	1.92651	2.28427	2.81416	1.91163	4.78128	8.56013	3.24614
Raet1d	6.98718	6.5746	8.04937	5.68045	4.91669	9.21317	3.64599	4.07738	5.57895	8.16913	4.59251	3.26173	6.94711	10.4805	4.44127	3.71065	7.38818	4.45104	4.34496	4.71646
Gm10825	2.51272	2.16302	2.46674	2.10825	1.17535	3.16733	0.7538	0.889149	1.76221	2.29775	0.924726	1.16182	1.33953	1.91242	1.23035	1.05549	1.92068	1.29188	1.0859	0.930944
Slc2a12	0.0138824	0.0320545	0.0147239	0	0.0242433	0	0.0440087	0	0	0.0161363	0.0290326	0.0149064	0.0139244	0.018564	0.132293	0.0972825	0.0281624	0.0332644	0.110088	0.0172454
Tbpl1	14.4577	19.8923	15.6585	12.8872	11.6601	17.0681	7.78053	9.16028	16.8732	17.5764	11.531	7.91835	12.0244	20.1263	14.1564	12.451	15.6777	19.0416	21.1313	17.9983
Mir7663	0	0	0	0	0	0	0	0	0	0	0	0	0	0	0	0	0	0	0	0
Tcf21	0	0	0	0	0	0	0	0	0	0	0	0	0	0	0	0	0	0	0	0
Eya4	1.14602	1.39879	1.4696	1.13503	0.501747	2.05481	0.555881	0.635889	0.96941	2.07615	0.826164	0.671927	0.986582	1.48876	0.463469	0.573995	1.52433	0.763323	1.24599	0.858113
Rps12	3029.31	3179.82	2900.51	2888.94	2196.43	1721.32	1165.13	1445.7	2974.85	1379.99	2714.47	1168.5	2448.47	2912.67	3355.36	2388.67	2459.96	2793.52	2922.9	3585.42
Snora33	0.99411	0.574855	0	1.08068	0	0.594193	0.394516	0	1.28281	0	0	0	0	0	0.430838	0.99588	0	1.19176	1.97183	0.620372
Snord100	0	0	0	0	0	0	0	0	0	0	0	0	0	0	0	0	0	0	0	0
Slc18b1	6.80686	8.1052	9.87643	8.01935	4.36582	8.68688	3.89862	3.45677	5.88751	8.82752	4.44705	4.87415	4.79484	10.063	3.36447	2.93042	6.88734	4.05826	5.10868	4.13304
Vnn3	0.0576041	0.166651	0.213659	0.219282	0.30285	0.0344275	0.0228461	0.17075	0.520621	0.201464	0.211119	0.155254	0.318943	0.154976	0.924132	0.895083	0.116948	1.07102	0.685949	1.00716
Vnn1	0	0	0.0229038	0	0	0	0.0171947	0.0183356	0.0279517	0.100652	0	0	0.0216928	0	0.0375027	0	0	0	0	0
Taar1	0	0	0	0	0	0	0	0	0	0	0	0	0	0	0	0	0	0	0	0
Taar2	0	0	0	0	0	0	0	0	0	0	0	0	0	0	0	0	0	0	0	0
Taar3	0	0	0	0	0	0	0	0	0	0	0	0	0	0	0	0	0	0	0	0
Taar4	0	0	0	0	0	0	0	0	0	0	0	0	0	0	0	0	0	0	0	0
Taar5	0	0	0	0	0	0	0	0	0	0	0	0	0	0	0	0	0	0	0	0
Taar6	0	0	0	0	0	0	0	0	0	0	0	0	0	0	0	0	0	0	0	0
Taar7a	0	0	0	0	0	0	0	0	0	0	0	0	0	0	0	0	0	0	0	0
Taar7b	0	0	0	0	0	0	0	0	0	0	0	0	0	0	0	0	0	0	0	0
Taar7d	0	0	0	0	0	0	0	0	0	0	0	0	0	0	0	0	0	0	0	0
Taar7e	0	0	0	0	0	0	0	0	0	0	0	0	0	0	0	0	0	0	0	0
Taar7f	0	0	0	0	0	0	0	0	0	0	0	0	0	0	0	0	0	0	0	0
Taar8a	0	0	0	0	0	0	0	0	0	0	0	0	0	0	0	0	0	0	0	0
Taar8b	0	0	0	0	0	0	0	0	0	0	0	0	0	0	0	0	0	0	0	0
Taar8c	0	0	0	0	0	0	0	0	0	0	0	0	0	0	0	0	0	0	0	0
Taar9	0	0	0	0	0	0	0	0	0	0	0	0	0	0	0	0	0	0	0	0
Stx7	87.5379	97.7956	103.219	88.967	52.37	99.8378	34.4709	48.2953	90.0552	102.181	73.2016	47.7965	78.4808	114.559	72.9375	70.0329	98.6332	98.9956	103.177	94.5305
Moxd1	0	0.0196252	0.0538239	0	0.0889766	0.465408	0.147778	0.157635	0.0218617	0.197151	0.0354347	0.145906	0.0340049	0.0909967	0.865663	1.00066	0.0687755	0.0609315	0.268656	0.0845332
Ctgf	118.354	49.9888	58.8966	24.652	161.035	24.3852	50.7453	20.3407	40.3128	28.8719	119.86	11.6774	44.6635	20.19	49.2508	9.62141	25.1404	16.5513	28.9051	33.8541
Enpp1	1.90955	2.21716	1.83443	1.33921	1.34188	1.44659	1.37509	0.984138	1.92773	1.56922	2.73145	0.961844	2.72171	1.22091	2.07535	1.89139	1.28999	2.48332	3.0547	2.50813
Enpp3	2.24337	1.56511	2.33618	1.33017	0.876692	0.930817	1.57458	0.643401	1.05264	1.40354	1.90141	0.519199	1.64191	0.573163	0.690995	0.501455	0.921651	0.511281	1.25036	1.5042
Med23	7.94012	10.5129	10.0853	8.14706	4.72058	11.4151	3.65345	4.46421	8.71938	10.8247	7.04867	4.85912	6.89024	11.4725	6.68213	7.25739	8.16635	10.5042	13.3141	8.82995
Mir6905	0	0	0	0	0	0	0	0	0	0	0	0	0	0	0	0	0	0	0	0
Arg1	238.361	263.512	256.748	156.337	332.974	187.489	211.919	193.794	324.649	256.161	496.979	93.7372	473.798	158.418	745.92	320.548	121.487	302.362	154.639	197.531
Akap7	14.0214	12.0978	12.4582	10.6823	8.72212	12.2664	5.1067	5.21966	9.85557	11.1138	9.19887	5.66963	9.93911	15.7898	7.61896	4.93905	10.2412	6.31129	7.2485	7.44632
Epb4.1l2	70.4208	75.5779	85.0247	65.7342	33.9357	64.0377	24.4829	27.6471	64.1022	68.4521	56.843	30.2531	60.5174	59.9976	38.232	32.1004	44.4284	48.7378	56.1576	44.4686
Smlr1	0	0	0	0	0	0	0	0	0	0	0	0	0.0779768	0	0	0	0	0	0	0
4930401C15Rik	0	0	0	0	0	0	0	0	0	0	0	0	0	0	0	0	0	0	0	0
Mir680-3	0	0	0	0	0	0	0	0	0	0	0	0	0	0	0	0	0	0	0	0
Tmem200a	0.101485	0.0879863	0.0268301	0.0138608	0.0778069	0.0454251	0.0603617	0.0322146	0.0654289	0.103368	0.106155	0.0409295	0.0894094	0.102268	0.0879985	0.0761952	0.0257908	0.0303858	0.050331	0.0950037
Gm9767	0	0	0	0	0	0	0	0	0	0	0	0	0	0	0	0	0	0	0	0
Samd3	0.334136	0.16109	0.177013	0.309766	0.146348	0.432734	0.176877	0.471505	0.811694	0.324324	0.299557	0.299897	0.366432	0.224591	1.19743	2.34729	0.536864	3.2791	8.57545	3.41305
L3mbtl3	10.3435	8.97067	11.7303	9.6473	3.63116	9.78569	3.09684	4.36451	8.90489	10.033	8.71038	5.47104	8.42237	10.6728	7.50615	5.85565	5.79049	8.30987	10.4606	6.07284
Gm8709	0	0	0	0	0	0	0	0	0	0	0	0	0	0	0	0	0	0	0	0
Arhgap18	31.9291	30.5226	35.1511	24.0296	17.0251	24.5234	15.7562	10.2865	23.1436	22.1943	28.085	10.7727	21.0937	19.6505	12.9027	13.0139	20.5452	23.4038	33.9222	27.297
Lama2	2.76197	2.93282	3.12947	1.89847	1.26573	1.05339	1.27517	0.682237	1.53235	1.48949	2.55279	0.578698	2.7415	1.206	0.805718	0.581446	0.719623	0.560538	2.30209	1.83094
4930579H20Rik	0	0	0	0	0	0	0	0	0	0	0	0	0	0	0	0	0	0	0	0
Ptprk	9.16768	8.5103	9.6896	7.77048	4.3728	6.8482	3.64816	3.17537	6.62925	6.87854	7.08232	2.83008	5.0336	7.22222	3.46398	3.96145	5.4263	4.24441	5.73167	4.50305
Themis	0.348976	0.510419	0.369569	0.718428	0.224663	1.37359	0.0977571	1.64193	2.08639	1.51793	0.569188	1.09272	0.50553	1.26915	4.49649	10.4597	2.65542	17.1321	26.2871	10.8708
4930519F09Rik	0.0422856	0	0.035828	0	0	0.0913284	0.0268141	0	0	0.157369	0	0	0	0	0	0.0416122	0.102867	0.162004	0.0548759	0.0843793
2310057J18Rik	0.395729	0.640599	1.34085	0.430153	0.346514	0.425721	0.219803	0.267903	0.663815	1.84337	0.207099	0.340953	0.278782	0.584931	0.377242	0.277508	0.240863	0.189831	0.366288	1.03703
Soga3	3.88868	3.24257	3.80955	3.68075	1.25088	3.32034	1.04984	1.33226	2.4749	2.71122	2.83731	1.60964	2.06301	3.73302	1.34124	0.794989	2.45576	1.23686	1.80148	1.48572
9330159F19Rik	0.684229	0.406405	0.695293	0.693665	0.210574	0.873438	0.18349	0.250459	0.381799	0.775501	0.261294	0.229029	0.381529	1.18064	0.264438	0.194565	0.741116	0.288185	0.391369	0.588653
Echdc1	26.8003	20.9209	29.2853	24.7203	9.2443	21.923	8.1831	7.81185	20.5236	20.1506	10.0368	9.88398	12.6308	32.3764	11.3224	8.34549	19.5807	12.5258	22.7057	16.1366
Rnf146	29.3995	33.3681	35.1843	29.8517	8.43881	15.7732	13.3744	7.97929	15.0251	15.9435	23.2672	10.3302	10.2868	32.8743	21.3244	20.0949	21.4128	16.4069	42.4623	23.8325
Rspo3	0	0.075557	0.0230674	0.0710173	0.0190392	0.0521194	0.0518245	0.0921873	0.0562158	0.0508054	0.0683383	0.0468669	0.0438253	0.234204	0.0754484	0.0873012	0.154745	0.0522955	0.172876	0.190315
Cenpw	31.873	41.0034	29.5478	9.68561	25.1927	24.0434	3.56158	4.49935	24.3116	6.83429	38.0781	5.42771	10.221	15.5153	45.1056	23.1667	8.62585	28.1647	8.58639	13.4206
Trmt11	3.05318	3.50506	3.39696	3.10249	2.98357	4.54905	1.73847	1.85393	3.82564	3.24675	2.40777	1.81088	2.58261	4.28182	3.22154	3.28033	3.56906	4.7744	6.08533	4.44577
Gm20300	1.1682	1.07023	1.6548	0.940045	1.12928	2.15825	0.75861	0.898953	1.50752	1.9084	1.01614	0.751638	1.12978	2.67122	0.802174	0.57765	2.47829	1.49146	2.12669	1.06044
Hint3	8.32372	9.27846	6.43171	6.19533	5.71291	6.18531	4.2258	6.34704	10.5476	6.02619	8.08253	5.16874	7.01791	11.5899	13.3238	12.0951	7.83626	14.2944	15.5681	16.753
Ncoa7	9.05454	7.60116	9.86973	6.67672	3.03231	8.52048	2.59916	3.81164	7.81774	8.84797	5.9435	3.72737	6.16207	7.16652	5.26839	6.82215	7.05601	8.8509	13.1362	9.7903
Hey2	0.618327	0.476729	0.414722	0.448219	0.415182	0.394322	0.32718	0.313997	0.425522	0.624204	0.431469	0.377461	0.518575	0.914276	0.75035	0.413029	0.31364	0.444752	0.436146	0.437294
Hddc2	46.086	42.1969	51.5708	49.5452	33.8639	43.7954	14.8275	21.9033	43.8992	36.065	30.5788	19.6502	29.8447	53.0479	38.0537	23.8859	47.8633	29.3685	34.3156	41.0982
Tpd52l1	31.1632	39.3868	33.1503	32.6828	20.0253	27.3372	13.4941	14.2249	25.0452	29.2125	19.6386	17.3377	21.5459	36.3208	16.5792	10.6059	30.8209	15.2378	15.5789	21.7135
Gm3258	0	0	0.200572	0	0.168434	0.349216	0.0783981	0	0.125705	0	0.409583	0.106745	0	0.129119	0.170386	0	0.0982719	0.343359	0.13618	0.242513
Rnf217	14.143	9.7704	12.5603	11.7836	6.3921	11.7366	5.43147	6.19387	10.3615	10.3293	9.31902	5.97483	9.98616	14.2006	11.4989	6.92885	8.07238	8.35753	8.25293	7.5618
Nkain2	0.016276	0	0	0	0.037063	0	0	0	0	0	0	0	0	0	0	0	0	0	0	0.0203249
Trdn	0.104039	0.73529	0.208097	0.175986	0	0.0138666	0	0.00980445	0.0746421	0	0.653308	0	0.465369	0	0.0301203	0.0347237	0.0117096	0.0139135	0.0917404	0.0577413
D830005E20Rik	0	0	0	0	0	0	0	0	0	0	0	0	0	0	0	0	0	0	0	0
Clvs2	0	0	0	0	0	0	0	0	0	0	0	0	0	0	0	0	0	0	0	0
Gm4794	0	0	0	0	0	0	0	0	0	0	0	0	0	0	0	0	0	0	0	0
Sult3a1	0	0	0	0	0	0	0	0	0	0	0	0	0	0	0	0	0	0	0	0
Rsph4a	0	0.0165179	0	0	0	0	0	0	0	0	0	0	0	0	0	0	0	0	0.0188531	0
Zufsp	3.57656	4.69762	4.23147	3.26399	2.49401	4.645	1.66464	3.02728	5.55553	4.60268	2.54132	2.11621	2.88822	4.74757	4.66909	5.46314	5.24147	11.5931	12.1156	11.27
A830082N09Rik	0.13308	0.123148	0.18323	0.130198	0.116647	0.278608	0.100402	0.112688	0.163182	0.27911	0.118513	0.114704	0.174129	0.268349	0.086522	0.0666357	0.195951	0.12762	0.158399	0.191085
Rwdd1	186.917	146.663	166.613	159.983	76.6655	80.7278	45.6357	61.4866	148.111	84.3244	136.842	45.145	111.934	124.84	118.571	77.6087	93.7671	99.5246	108.435	134.072
Trappc3l	0	0	0	0	0	0	0	0	0	0	0	0	0	0.0591727	0	0	0	0.105551	0	0
Fam26d	0	0.0161908	0.0297749	0	0	0	0.26766	0	0	0.0162961	0	0	0.014071	0.207685	0	0	0	0.0167921	0.0185164	0
Fam26e	2.86377	3.68332	3.74411	3.14501	1.84249	4.22693	1.48439	2.07765	3.35624	4.2202	1.83486	1.44769	2.23494	5.61627	2.00093	1.4345	4.56587	2.69762	2.39585	2.33429
Fam26f	0.771832	3.29098	0.817174	1.41583	0.8871	4.26709	0.612515	8.00221	5.16639	4.04494	1.81714	2.59751	1.60189	3.76003	25.7022	35.941	7.53655	53.3995	25.7499	37.6236
Dse	8.90662	11.6435	11.5109	8.66147	5.76571	11.1639	4.65723	4.93508	9.84323	12.1014	9.60459	5.74744	10.5414	10.061	8.15817	8.52684	7.28176	13.6099	12.774	12.7644
Tspyl1	31.381	33.4675	35.0739	27.0212	17.0879	32.7923	13.5981	16.828	33.4251	30.1898	25.0592	17.889	27.9747	41.1084	27.2825	22.6137	29.4026	36.6006	39.6532	31.9902
Tspyl4	1.3383	1.39273	1.21864	1.5711	0.949168	1.66384	0.669149	0.679563	1.53703	1.51186	1.27431	0.835898	1.2255	2.15823	1.04387	1.4882	1.38485	2.16587	2.44215	1.68697
Nt5dc1	5.53431	6.04423	6.97943	5.80722	4.05548	8.86715	2.5471	3.51318	5.95138	7.7213	4.60487	3.5183	4.0029	6.37905	5.16312	7.10373	6.92113	9.99852	14.5603	8.53832
Col10a1	0.283393	0.694078	0.565069	0.48949	0.160564	0.637865	0.07936	0.183483	0.408814	0.621488	0.209333	0.179635	0.520187	0.806704	0.101139	0.18374	0.372188	0.359832	0.529233	0.166449
Frk	2.16024	2.199	3.03769	2.40338	1.15073	3.95581	1.18054	1.43336	1.79719	3.37009	1.11173	1.52412	1.55397	3.53213	0.681398	0.990116	4.08266	1.4139	2.84176	2.03526
Hs3st5	0.0178716	0.0206065	0	0.0373775	0	0	0.0141886	0	0	0	0	0	0	0.023868	0.0308585	0	0.0361664	0	0	0
Hdac2	64.0464	68.1328	68.1338	63.312	50.8319	71.5805	34.7064	36.5299	66.1946	66.8451	48.2856	31.8078	48.2896	101.206	52.4304	36.2147	67.9215	54.6037	61.002	56.4391
Marcks	46.683	43.5665	50.3327	34.1156	46.3387	59.8442	32.895	31.6465	43.4804	64.7155	42.6236	30.5886	37.5263	61.8766	34.6885	25.9618	54.7344	50.1303	54.1628	58.7229
4930591E09Rik	0	0	0	0	0	0	0	0	0	0	0	0	0	0	0	0	0	0	0	0
Rfpl4b	0	0	0	0	0	0	0	0	0	0	0	0	0	0	0	0	0	0	0	0
Lama4	87.9596	74.5756	78.745	51.6231	34.652	45.6827	35.8668	18.2008	45.8612	46.2091	80.1783	18.2875	50.8274	38.6419	24.0695	10.0059	29.3049	19.425	35.2901	30.9697
Fam229b	2.85978	3.22442	3.25528	3.88602	2.37914	4.01702	1.70239	2.66261	2.58327	2.58133	3.44148	1.46298	3.38144	4.03568	2.41671	1.57578	3.62687	2.8286	3.02541	2.67704
Tube1	2.44123	2.61686	2.28302	2.38251	1.29517	2.08748	1.06066	1.43285	3.01223	2.5318	1.88325	1.28574	2.29518	4.09518	2.03858	2.12433	2.07898	3.01219	3.46375	1.97937
Wisp3	0.073561	0.085206	0.0389364	0	0	0.0439907	0	0	0	0.128611	0.192509	0	0	0.197905	0	0	0.0747045	0.0882787	0	0.0919241
Fyn	39.9645	39.1194	34.5394	26.7394	23.2367	26.5991	16.5745	15.7979	32.9546	29.3975	35.6684	14.7281	25.4314	28.5212	38.9345	45.7247	22.5185	71.6621	83.1681	50.9572
Traf3ip2	3.67725	3.97868	2.94935	3.70053	2.07235	3.78654	1.67606	2.94299	4.27537	3.9224	3.86714	2.31353	3.4257	4.91763	6.23239	5.72659	3.4908	8.48979	7.70316	6.29365
E130307A14Rik	0.940974	1.08805	1.56106	1.05701	1.12611	1.04988	0.522814	0.955743	1.37619	0.876793	1.24721	0.506693	1.16789	1.60181	1.30492	1.13126	2.03659	1.12811	1.61749	1.87898
Rev3l	4.87912	5.63635	6.68463	5.25606	3.26548	7.92693	2.09354	2.31538	4.66685	7.28962	4.13469	3.08854	3.82145	5.8339	1.81534	2.57391	5.41681	4.19484	9.82329	5.05121
AA474331	0.80199	1.15233	1.13226	0.944406	0.643652	2.07378	0.318282	0.509067	0.603695	0.856183	0.699314	0.575793	0.672476	1.16754	0.405443	0.736367	1.01059	0.96147	1.83918	0.667181
2010001E11Rik	0	0.026494	0.0484251	0	0.0200546	0.0819246	0.0181566	0.0286494	0.0590266	0.0532019	0.0239705	0.0246335	0	0.0306637	0.0197849	0	0	0	0	0
G630090E17Rik	0.223076	0.348347	0.141185	0.149199	0.120709	0.175006	0.107737	0.151778	0.151158	0.315057	0.306555	0.240398	0.218394	0.472387	0.260895	0.0926433	0.14852	0.330405	0.11497	0.300409
BC021785	0.137867	0.156838	0.15002	0.0798945	0.0891035	0.109498	0.0764742	0.113961	0.155374	0.239329	0.308192	0.0555833	0.128984	0.0593384	0.173044	0.155764	0.105831	0.279229	0.269498	0.124413
AI317395	0.0389347	0	0.0412268	0.0278774	0.0170084	0.0232704	0.0155113	0.0305593	0.025141	0.0226867	0	0.0227386	0.0213996	0	0.0168319	0.0780228	0.0395756	0.0233491	0.103019	0.0779122
Slc16a10	1.93764	4.48321	3.30927	1.7474	2.38193	2.84792	1.59502	2.06747	4.26288	3.98663	3.58277	1.66624	3.43816	1.45097	6.71284	6.31549	2.12004	11.8105	8.72493	6.70292
Rpf2	44.8487	46.5426	44.3391	46.1117	30.8318	50.1825	17.4932	28.0206	50.3687	47.651	29.3899	21.4428	29.6895	64.1129	38.9582	34.1335	49.4108	43.8959	46.3311	44.7165
Gtf3c6	44.1205	47.9108	43.9136	43.5388	25.5501	41.5261	15.9652	19.7781	40.2543	44.7252	34.9621	19.5941	35.8067	51.0803	42.1907	34.8193	49.0584	40.6386	39.0339	48.115
Amd1	25.7556	14.2999	24.8282	37.198	10.7894	14.9186	6.80428	9.57653	21.0617	15.9695	11.6226	7.71901	10.7262	18.0896	24.895	13.8885	57.016	66.4318	48.9129	24.8951
Amd2	17.9856	26.0163	24.8282	3.60195	20.4364	29.0267	12.4913	17.1077	21.0617	30.3513	25.3437	13.4977	21.1031	36.315	24.895	26.4074	0.00281624	0.00415805	48.9129	46.444
Cdk19	10.9633	10.9041	12.8019	11.4399	5.35979	12.398	4.05722	5.75776	9.18441	10.9201	9.02006	5.64221	8.51706	12.2872	8.00742	7.76868	9.26736	12.2429	15.6598	11.8176
Slc22a16	0	0	0	0	0	0	0	0	0	0	0	0	0	0	0	0	0	0	0	0
Ddo	0.608913	0.784517	0.700037	0.529515	0.472299	0.852718	0.31756	0.220918	0.538735	0.587617	0.382337	0.393505	0.525171	1.07555	0.331766	0.139457	0.935436	0.417085	0.506171	0.390793
Mettl24	1.46787	1.85523	1.37357	1.70691	1.37501	1.59147	0.894003	1.21346	1.7619	1.70949	0.893014	1.13971	1.51146	3.53246	0.828456	0.547144	1.87013	0.818497	0.631914	1.15036
Cdc40	41.1401	34.5608	40.8818	36.9949	16.3051	33.9512	12.3419	15.7505	31.5977	32.9925	23.7686	16.3536	24.2179	37.3051	20.0647	18.893	32.3497	29.4216	36.9788	28.0122
Wasf1	10.9706	11.408	12.4402	11.236	7.45601	11.3528	4.79226	5.78615	11.0665	12.8245	7.92456	8.00173	8.25909	19.9155	7.57481	3.67031	9.96741	6.69878	7.49696	5.51776
Gpr6	0	0	0	0	0	0	0	0	0	0	0	0	0	0	0	0	0	0	0	0
Fig4	10.2369	11.1718	11.8219	10.1891	6.34501	12.2182	4.87499	5.9569	9.01982	13.0773	8.83768	6.63223	8.064	11.5224	8.62297	8.33255	11.5057	10.777	13.0502	12.1177
Zbtb24	6.27438	8.01656	6.2951	6.38315	3.36842	5.91356	2.79179	4.36871	7.30165	6.05176	6.17695	3.54634	5.07274	10.4465	6.27905	5.18746	5.79923	7.72566	7.53668	6.81778
Mical1	27.2626	31.103	24.9726	22.1984	17.8496	20.4879	11.0683	14.6557	26.525	20.634	26.7874	12.5579	21.686	30.2989	28.3131	23.81	19.1122	32.4152	31.9145	29.3758
Smpd2	9.05709	10.6617	9.69386	9.03104	6.21935	7.94494	4.24071	5.7081	11.0989	8.11992	9.10269	5.82463	8.85183	15.1499	10.4478	6.56038	8.69314	8.28044	8.40072	10.1654
Ppil6	0.0488279	0	0.103231	0.0529515	0.128197	0.175006	0.0774361	0.0412551	0.188791	0.284063	0	0	0.0982038	0.262216	0.0422275	0.0489224	0.197878	0.116905	0.0644708	0.243591
Cd164	77.6233	78.3534	88.1437	66.4356	62.961	111.317	46.0288	53.1741	82.338	119.28	56.9288	56.7199	66.0179	111.84	79.5111	96.2131	106.756	166.26	207.322	127.707
Ccdc162	0.049147	0.132797	0.0520243	0.0177543	0.0286857	0.0392091	0.052065	0.0277581	0.0212371	0	0.0343925	0.0706161	0.0329789	0.0440895	0.0853408	0.0985477	0.0665522	0.177037	0.347098	0.18431
5730435O14Rik	0	0	0	0	0.074126	0	0	0	0	0	0	0	0	0	0	0	0	0	0.223712	0
Cep57l1	4.40823	4.73605	4.60938	4.27225	3.04348	5.47126	2.53952	2.18474	4.56191	4.2806	3.73761	2.33159	3.31914	7.41416	3.45748	3.2338	5.37042	4.35156	5.08073	3.94181
Sesn1	5.54739	6.67469	5.79744	5.33829	2.97456	7.08409	2.363	3.19651	6.49777	6.50022	6.66306	3.38705	6.49186	7.25487	5.99217	6.04543	6.32498	9.61054	15.3084	9.46511
Armc2	0.386155	0.595461	0.556562	0.571409	0.206639	0.666873	0.246978	0.317817	0.346039	0.549753	0.35926	0.265789	0.44265	0.937149	0.204493	0.182756	0.587705	0.282908	0.297946	0.32135
Foxo3	15.6466	16.6543	16.5292	17.1052	4.28712	12.929	4.2442	5.29071	11.7029	10.962	16.1243	6.75148	15.7488	11.6786	8.90941	8.61498	6.70828	11.6523	13.9752	11.319
Lace1	3.67613	4.22694	4.17847	3.67997	2.05509	4.02196	1.8462	2.23249	4.34173	4.25711	3.41215	2.23685	3.82467	6.6711	4.69817	2.7256	4.67777	4.63127	4.58635	3.91409
Snx3	221.384	230.254	222.624	199.247	126.871	177.223	109.372	131.083	229.859	189.182	240.099	127.168	211.655	254.83	267.016	172.618	165.865	218.757	194.891	194.84
Nr2e1	0	0	0	0	0	0	0	0	0	0	0	0	0	0	0	0	0	0	0	0.020171
Ostm1	26.6	26.1197	30.9733	24.7463	20.2014	31.9857	11.0272	13.9324	27.4143	30.3206	20.5104	13.0579	20.1426	31.3892	20.8393	17.3942	29.7542	28.6557	33.0509	30.44
Sec63	34.1851	34.8745	37.3004	28.8234	22.7663	36.3031	13.7967	14.8741	27.8554	35.7263	20.6483	13.1115	23.5954	38.7331	13.6816	14.2939	29.3437	24.0243	34.7252	27.979
Scml4	0.715025	0.724987	0.570631	0.884758	0.99207	0.539045	0.593637	0.521418	0.695514	1.0249	0.943783	0.568592	0.907579	0.813003	1.08684	1.63089	0.848133	2.57144	5.26522	1.97691
Sobp	1.44633	1.5149	1.91983	1.7203	0.679192	1.15268	0.698729	0.514543	1.25767	1.28164	1.55734	0.835266	1.71901	1.67606	0.44516	0.33599	0.871848	0.691037	0.651272	0.78482
9030612E09Rik	0.223715	0.129363	0.207279	0.152002	0.0734914	0.200508	0.0443695	0.0236835	0.216431	0.130209	0.175536	0.0903229	0.14071	0.22542	0.0484287	0.0559515	0.0850801	0.100593	0	0.139503
Pdss2	2.85547	3.81252	3.57152	1.72793	2.21693	3.35556	1.16816	1.59456	3.00099	3.47809	2.37189	1.71197	1.65891	3.56064	1.86244	2.18225	2.83729	2.36449	2.88805	2.88214
Bend3	4.34855	4.41992	4.25748	3.52673	2.28179	5.09527	1.67089	2.001	4.05285	4.19033	2.96148	2.27664	2.91739	5.12548	3.78394	3.15507	3.18635	4.13758	4.88328	2.88599
1700021F05Rik	25.9359	23.4037	22.6913	22.2938	17.6692	20.0883	11.4391	13.0968	23.8218	18.9285	19.2762	10.7038	21.786	31.157	23.1761	11.9946	24.7027	17.559	14.9097	18.8303
Cd24a	7.38626	8.34185	9.31235	5.24874	32.7425	5.97795	6.86609	7.27337	10.9035	7.96638	14.887	5.04532	14.5474	5.13725	21.9205	22.746	5.27778	22.2928	42.0706	22.5265
F830002L21Rik	0	0	0.0301021	0.0619844	0.149648	0	0.0226056	0	0	0	0.08948	0	0.0287283	0	0.0493146	0	0.0289035	0.068288	0.0377061	0
1700027J07Rik	0	0	0	0	0	0	0	0	0	0	0	0	0	0	0	0	0	0	0	0
4933404K13Rik	0	0	0	0.068214	0	0	0	0	0	0	0	0	0	0	0	0	0	0.0753247	0	0
Qrsl1	6.96771	7.23008	6.05952	5.55835	4.84878	6.36574	3.04899	3.72238	5.84613	6.94245	4.7408	4.62239	4.37227	7.97588	6.8658	5.91877	6.69287	6.79714	8.47799	7.86975
Rtn4ip1	4.70966	4.47438	4.13429	4.13006	2.82098	4.20685	2.19563	2.62301	4.63156	5.40359	3.4994	2.62101	3.94647	6.54148	4.23382	3.15718	4.70727	5.01669	5.64902	3.80215
Aim1	1.92838	4.28074	2.33995	2.29514	2.24333	3.9794	1.011	3.35962	5.10393	3.6885	3.27726	2.50125	3.48433	2.34569	10.7723	18.2586	3.5415	29.2661	30.3797	20.0481
Speer5-ps1	0	0	0	0	0	0	0	0	0	0	0	0	0	0	0	0	0	0	0	0
Atg5	17.2374	16.1898	18.5427	14.8742	12.4169	15.6508	9.01758	9.22204	16.3911	16.6953	15.1206	9.29669	13.9564	17.9326	21.0541	17.0066	15.8946	22.7041	26.06	24.2079
Mir1929	0	0	0	0	0	0	0	0	0	0	0	0	0	0	0	0	0	0	0	0
Prdm1	9.23517	7.73396	8.02695	5.0251	4.76793	5.32207	3.78824	4.13328	8.96704	6.28294	7.7858	2.73217	5.03507	3.69257	11.068	12.0124	4.38474	20.2181	20.1469	13.7828
Prep	44.8167	47.9674	45.3922	40.4439	28.7938	42.9556	20.8417	22.3721	39.6279	45.2135	42.0867	22.844	36.6936	45.7168	37.3799	33.1913	32.5141	38.8319	43.5566	36.5291
Popdc3	0.0282436	0.0325451	0	0.0306807	0	0	0.0223651	0	0	0.0656636	0.0589585	0	0.0284351	0.0757477	0.146615	0.0282569	0.0286071	0.0676483	0.0373695	0.0352607
Bves	0.0974962	0	0.103231	0	0.113728	0	0.0257319	0	0.0418495	0.113433	0.0339458	0	0.0653715	0	0	0.0324744	0.0659593	0.0388618	0.0858488	0
Lin28b	0.0193078	0	0.0103067	0.0210249	0.0253856	0.0693331	0.015391	0.00814915	0.0124924	0.0225269	0	0.0103587	0	0.0908309	0.00841596	0.0580602	0.0293482	0.081082	0.0637974	0
Hace1	4.72976	4.76761	6.11792	4.04721	2.8376	5.37371	2.27643	2.47429	4.91107	5.82968	3.54972	2.31669	3.38569	6.00445	3.72886	3.23253	4.30885	5.37268	7.74945	4.57788
D030045P18Rik	0	0	0	0	0.0241163	0.032993	0.0218841	0.0233015	0.0356033	0	0.0577675	0	0	0	0	0	0.0560283	0.0331045	0.0728873	0.0688276
Snord14d	0	0	0	0	0	0	0	0	0	0	0	0	0	0	0	0	0	0	0	0
Snord14c	0	0	0	0	0	0	0	0	0	0	0	0	0	0	0	0	0	0	0	0
C130030K03Rik	0.0240948	0.111537	0.0510427	0.0524843	0.126801	0.403885	0.114952	0.204238	0.373679	0.44958	0.0757826	0.363818	0.0971778	0.972951	0.0627506	0.0725401	0.587557	0.260358	0.382953	0.331204
Grik2	3.27227	3.65781	4.90861	4.18551	1.86254	9.40109	0.917691	3.61097	4.56035	8.8796	2.02022	4.15852	2.16224	7.32962	2.00654	3.0644	7.88102	3.92296	5.32212	4.92803
Ascc3	11.2523	11.2845	13.4301	11.9739	5.31181	12.8086	4.06095	5.38825	11.1154	13.9748	9.57615	5.17973	9.34226	9.83062	6.1407	7.75533	9.8936	10.7113	15.9685	10.9511
Sim1	0	0	0	0	0	0	0	0	0	0.0247636	0	0	0	0	0	0	0	0	0	0
Lilr4b	56.7047	110.286	74.5837	51.4119	145.101	67.7035	30.6189	56.8779	150.319	72.8184	123.355	38.5019	107.184	70.1486	168.257	162.22	50.8517	276.581	225.827	213.073
Lilrb4a	67.5524	148.64	100.791	70.3631	138.915	84.4935	39.1259	74.2123	175.955	103.579	136.799	52.1888	149.658	63.8359	228.464	228.462	59.4133	350.865	297.101	278.588
Fam162b	0	0	0	0	0	0	0	0	0	0	0	0	0	0	0	0	0	0	0.124397	0
Gprc6a	0	0	0	0	0	0	0	0	0	0	0	0	0	0	0	0	0	0	0	0
Rfx6	0	0	0	0	0	0	0	0	0	0	0	0	0	0	0	0	0	0	0	0
4933411G06Rik	0	0	0	0	0	0	0	0	0	0	0	0	0	0	0	0	0	0	0	0
Vgll2	0	0	0	0	0	0	0	0	0	0	0	0	0	0	0	0.0317715	0	0	0	0
Ros1	0.007021	0	0	0	0	0	0	0	0	0	0	0	0	0	0	0	0	0	0	0
Dcbld1	8.57504	7.28225	7.61845	5.21401	3.9283	4.66126	3.93013	2.59945	4.65326	6.26952	7.70943	2.82452	4.80935	6.97972	3.18522	1.72845	4.37614	2.29605	3.60481	2.88552
Gopc	17.2605	13.4027	18.0209	15.4179	7.39902	16.6938	6.09834	6.6166	13.5805	15.9876	10.5315	7.68591	12.5148	16.7263	10.35	8.97628	11.7914	12.593	16.7934	8.82395
Nepn	0.0285627	0.066235	0.0302657	0.031148	0.0501366	0.0342681	0	0	0.11087	0.033391	0.0598519	0	0	0	0.0248049	0.0286787	0.0581035	0.0686079	0	0.0714452
Nus1	54.2344	48.6961	55.133	44.13	41.3651	57.0551	21.7985	18.7464	48.9134	57.8092	41.847	18.1034	38.3093	55.6208	39.2395	21.7352	43.5829	47.4044	51.3696	41.4333
Zfa-ps	0.0191482	0.0222419	0.0628218	0.0436071	0.0464557	0.136435	0.0150303	0	0	0.106883	0.0205462	0	0.0592154	0	0	0.0372541	0	0.0657292	0	0.0706753
Slc35f1	4.84002	5.48557	4.60088	3.25512	2.62843	5.2317	1.69927	1.73513	3.94572	4.82731	2.58748	1.4242	2.76436	4.49878	0.933286	0.483601	3.03502	0.893502	2.32802	1.24444
Cep85l	2.65713	4.14909	3.53242	2.93056	1.34176	3.73283	1.29309	1.18201	2.30251	3.54631	2.04985	1.04446	1.97126	1.64225	1.12626	2.73965	2.38091	4.23194	7.33502	3.7036
Gm19395	0	0	0	0	0	0.0948349	0	0	0	0	0	0	0	0	0	0	0	0	0	0
Pln	0	0.0256763	0	0	0	0	0	0	0	0	0	0	0	0	0.0191943	0	0	0	0	0.0277158
Gm20597	0.152228	0.231087	0.201553	0.196544	0.166657	0.397988	0.113268	0.0966439	0.0858852	0.35452	0.119406	0.133147	0.12444	0.345257	0.115461	0.162091	0.202769	0.228053	0.188699	0.237432
Mcm9	2.74904	4.03608	3.51033	3.29608	1.25088	3.99502	1.20856	1.44851	3.02582	3.704	2.8909	1.74165	2.42739	3.4592	2.48788	2.64603	2.46095	4.37827	6.07658	3.63293
Asf1a	27.4177	27.3171	14.1329	11.2587	10.6823	14.4683	5.42955	7.30864	28.45	14.8593	8.58532	6.9555	8.47264	37.5402	20.1199	8.53078	31.9077	14.8769	31.4639	28.1494
Fam184a	0	0	0.0279753	0.0143281	0.0115505	0.0315585	0	0.044693	0.0170209	0.0308347	0.041539	0	0.0265297	0	0.0916897	0.119073	0.0938252	0.300979	0.506676	0.280392
Man1a	11.7219	11.5504	11.4112	6.31696	7.72586	7.26754	5.70935	3.70303	8.69893	8.97163	12.406	4.74088	12.1057	5.32073	8.9695	11.2219	6.41302	16.4337	22.9637	16.5614
Gm16998	0.169781	0.196252	0.179795	0.0921979	0.0371899	0.152214	0.0673358	0	0.27374	0.0493675	0.17762	0.0457299	0.085452	0.0570179	0.220734	0.170104	0	0.305297	0.112277	0.317808
Tbc1d32	1.85291	1.99261	2.61103	2.27287	1.07965	2.55114	0.858411	0.933715	1.55374	2.85501	1.37317	1.07933	1.71945	2.37403	0.968574	0.895646	1.90911	1.28788	2.5455	1.41274
Msl3l2	1.58531	2.28437	1.67868	0.821839	1.13194	0.728874	0.851677	0.928876	1.85684	0.937344	2.19487	0.446562	1.4971	0.786649	1.71213	1.58815	0.593782	1.98819	1.96728	2.19171
Gja1	69.2191	44.5245	58.0259	30.8212	35.7386	19.6718	31.4852	12.833	34.8627	24.5099	52.6247	11.7128	38.0408	17.5075	19.3741	8.20083	16.3717	10.4185	28.5668	20.7699
4930467K11Rik	0	0	0	0	0	0	0	0	0	0	0	0	0	0	0	0	0	0	0	0
Hsf2	6.18822	7.10988	6.61575	5.55898	5.45372	7.30229	3.0164	3.45257	6.75292	6.65088	4.91396	3.47168	5.46629	10.1353	4.43226	4.10639	6.62157	6.27386	9.26174	6.6307
Serinc1	104.505	114.674	128.545	98.5154	61.3026	131.228	48.7891	53.4022	97.2543	128.591	72.2473	63.496	81.9615	111.694	62.8258	62.0042	115.191	98.4158	139.873	93.9688
Pkib	3.44284	6.45473	4.30934	3.08256	3.72179	4.23315	1.3579	1.89837	6.26088	4.21685	2.85205	2.27108	2.31233	8.52833	6.64905	3.09251	3.85514	3.45822	8.20193	9.45202
Fabp7	17.8768	17.6625	20.0899	24.7196	17.6336	19.0776	9.24172	7.5945	13.523	16.5923	11.8979	10.0323	11.028	28.8473	11.1012	7.27355	20.5692	9.11477	11.3214	11.968
Smpdl3a	34.7345	41.6973	41.2278	31.325	26.4626	37.8398	17.2312	27.2058	44.2453	40.8121	33.9734	21.6871	34.9331	41.573	57.2506	52.6159	45.172	68.5682	64.9465	70.4943
Gm4981	0	0	0	0.0313037	0	0	0	0.0243201	0	0	0	0	0	0	0	0	0	0	0	0
Gcc2	8.31255	8.2591	8.98024	7.61599	4.63986	9.04582	3.41657	4.01664	7.53042	8.99032	4.50452	3.51375	6.08219	10.4393	3.29315	3.01941	9.84869	6.28506	10.25	7.77367
Lims1	35.8373	35.3221	40.0131	28.8466	25.3965	38.4945	19.6315	15.3311	29.2675	40.358	31.7008	16.8334	28.2853	31.1867	29.1157	26.6323	29.1296	43.3152	57.858	35.4037
Ranbp2	19.718	23.4763	26.163	20.0336	13.9243	30.9114	9.09274	11.8224	21.2507	30.829	13.9364	11.6917	16.9878	22.0368	12.7877	20.3662	25.9451	33.5045	61.6377	37.0659
Ccdc138	2.18002	1.44392	1.43427	1.90968	0.815513	1.87231	0.839894	0.859863	1.28359	2.02119	1.08522	1.0485	1.40563	2.24707	0.843811	0.954128	1.63194	1.82698	2.18292	1.82262
Edar	0	0	0	0	0	0	0.0113028	0	0	0	0	0	0	0	0	0	0	0	0	0
BB019430	0	0	0	0	0	0	0	0	0	0	0	0	0	0	0	0	0	0	0	0
Sh3rf3	0.0540936	0.0626371	0.0286297	0.00981161	0.0394746	0.0431937	0	0.0305593	0.0117116	0.0314738	0.0471966	0.00972708	0.0272626	0.0120997	0.0391269	0.0271323	0	0	0.047806	0.0900764
2019-09-10	21.2973	18.1661	22.118	16.5129	12.1917	17.9876	8.09833	7.52027	14.868	18.4484	15.2131	7.31565	13.6999	20.8008	7.7731	6.4638	15.9395	8.6801	10.8143	10.6262
Sowahc	5.159	9.40341	6.88373	4.91655	7.39445	9.87303	3.49797	6.14854	10.6427	9.55158	6.59695	4.06137	5.93649	6.87149	17.5449	19.1208	7.82781	28.2765	30.7143	20.1254
P4ha1	122.369	118.411	122.165	108.262	54.7485	107.573	36.9677	47.8434	122.464	110.506	93.3629	32.876	109.735	109.48	79.6165	64.7928	94.4908	107.3	92.1282	61.8586
Pla2g12b	0.0489875	0.113172	0	0.053263	0.0429017	0.175644	0.116635	0	0	0.171109	0.0512165	0	0.0492485	0.131605	0.0423751	0.147189	0.0496548	0.117385	0	0.183386
Oit3	0.365092	0.911099	0.976682	0.710173	0.269214	0.29869	0.183009	0.406566	0.991897	0.380402	0.904924	0.269074	0.870203	0.232381	2.04862	1.25132	0.155931	1.26709	0.635281	0.839481
Mcu	5.27006	4.93835	6.27318	3.55585	3.91472	4.1058	2.89917	2.43023	4.83081	4.71979	5.17257	2.50517	4.82782	5.95937	6.03247	4.62429	4.24052	6.53598	8.14638	5.76104
Micu1	31.2312	31.3028	31.9452	28.5124	17.7542	24.9512	12.8243	15.5495	27.9054	26.6807	29.7398	15.1611	26.7727	29.0931	32.3827	22.4824	26.5434	26.8519	27.3955	29.5038
Dnajb12	35.1524	38.1309	32.9567	31.2517	14.7365	28.5775	12.1191	13.92	27.6644	27.6984	29.695	16.3498	27.3158	29.2268	20.8534	19.3349	19.7162	24.7032	25.371	22.6759
Ddit4	78.5103	68.3343	57.1164	61.5043	43.1553	45.4035	36.076	39.3658	66.8175	42.5238	71.6022	30.4645	66.1621	62.1658	61.8079	48.2476	39.014	70.8758	67.2502	60.1082
Anapc16	26.9796	28.8369	25.1168	23.9495	21.0807	17.9802	12.2497	14.3263	26.504	17.6547	24.5339	12.6463	22.3282	33.4097	29.9871	17.1535	22.3522	24.247	23.2128	27.4972
Ascc1	22.8497	23.1636	24.2337	24.4054	12.3209	19.5704	8.95999	13.358	21.9577	19.0249	17.0679	11.1482	16.4845	27.9796	22.4835	17.7465	23.0582	22.9867	20.6862	24.1888
Spock2	0.253235	0.246623	0.239999	0.132223	0.186838	0.142173	0.148139	0.22563	0.275301	0.232938	0.348838	0.143632	0.295198	0.26868	0.704874	1.0285	0.229894	1.23078	3.20839	1.58088
Mir6906	0	0	0	0	0	0	0	0	0	0	0	0	0	0	0	0	0	0	0	0
Chst3	0.563595	0.365356	0.316399	0.30634	0.31402	0.15317	0.20333	0.115616	0.275457	0.119345	0.607601	0.0459826	1.01399	0.0573494	0.133179	0.171088	0.0606233	0.153528	0.338682	0.298407
Psap	861.963	1291.5	1047.49	685.297	589.786	782.416	449.607	714.799	1473.11	924.236	1482.94	530.554	1391.56	915.172	2493.94	1574.21	734.666	2032.08	1537.83	1620.09
Cdh23	0.0705292	0.0652538	0.039918	0.0306807	0.0412516	0.028052	0.048578	0.0239381	0.0302941	0.0164558	0.0541942	0.0101061	0.0662509	0.012597	0.0652606	0.122587	0.0286071	0.434357	0.360902	0.105782
4632428N05Rik	12.312	17.1078	13.3001	9.37787	10.9976	9.11691	7.30088	11.1045	21.6108	9.03314	23.7767	8.51461	24.4185	10.489	47.1298	38.1748	9.52897	50.0046	35.92	37.8903
Gm17455	0	0	0.0644578	0	0.10662	0.0728396	0	0	0	0	0.254891	0	0	0.0818804	0.211137	0.0610124	0	0	0	0
Slc29a3	7.54997	12.3586	11.728	8.61693	5.23324	11.4291	3.8658	5.80016	11.4777	13.5221	10.5271	7.39107	10.1033	8.17909	15.8585	15.0774	7.34653	19.0581	18.4656	18.6346
Unc5b	20.2475	17.0549	15.0749	10.0566	10.2676	5.33833	11.1354	4.34439	9.5164	7.48932	24.9564	3.61191	13.7431	5.83439	9.1957	2.07653	3.70943	3.22089	6.77566	5.6625
Mir6408	0	0	0	0	0	0	0	0	0	0	0	0	0	0	0	0	0	0	0	0
Pldi	0.122389	0.141465	0.323925	0.199503	0	0	0	0	0	0.0712554	0.320103	0.065942	0	0.246636	0.212171	0.122587	0.0621055	0.0734056	0.0809672	0.152745
Gm20611	0	0	0	0	0	0	0	0	0	0	0	0	0	0	0	0	0	0	0	0
Pcbd1	0.127016	0.0734309	0.0672389	0	0	0	0.151145	0.0537335	0.163807	0.221914	0.132954	0.136811	0.255623	0	0.165071	0.0635429	0	0.0761244	0.0839971	0.23774
Sgpl1	52.0654	69.3029	68.0128	48.8676	37.5782	64.6913	25.1681	32.2612	65.4552	68.7908	48.1212	31.6567	54.2689	66.5718	64.6727	52.0436	57.1388	78.3245	75.7949	70.6699
Tbata	0	0	0	0	0	0	0	0	0	0	0	0	0	0	0	0	0	0	0	0
Adamts14	2.3139	1.95434	1.35279	1.03894	0.85448	1.58749	0.98214	1.54974	2.1031	1.42942	2.72653	1.05103	2.3588	1.59534	4.22895	7.22618	1.49024	11.0478	10.802	7.53362
Prf1	2.97292	4.93639	2.879	5.63498	1.53532	11.4516	0.806707	24.6042	16.985	6.45149	4.60011	9.66038	3.73321	10.3133	88.1596	201.46	18.8967	304.511	108.866	102.468
Pald1	11.3697	9.27748	9.6204	4.88509	4.06348	4.61296	5.19496	2.6253	7.13831	5.43282	12.8576	3.3537	8.49126	5.36665	5.72596	2.32438	3.65489	3.70387	4.73128	5.05998
Nodal	0.324083	0.201812	0.211206	0.108395	0.152821	0	0.138519	0.0632833	0.257343	0	0.260847	0.0536884	0.225722	0.0334815	0.129635	0.0250235	0.0253462	0.089718	0.0659857	0
Eif4ebp2	39.5385	47.6328	47.7104	38.0089	18.4613	43.4695	16.7557	18.1422	41.1792	40.6862	36.0628	24.3056	36.4058	41.7401	35.9402	35.5371	22.9146	45.5812	53.2779	29.4085
Lrrc20	3.52454	3.98359	3.94305	2.87901	1.86584	3.52308	1.69109	1.75283	2.87794	3.27008	3.87578	1.58703	3.12596	3.55948	3.03757	2.97246	3.09105	3.74817	3.97615	3.23089
Npffr1	0	0	0	0	0	0	0	0	0	0	0	0	0	0	0.0345497	0	0	0	0	0
Ppa1	44.8803	43.6301	44.1011	39.8733	44.89	53.1194	27.4132	37.7476	47.8017	61.6794	41.6804	33.8917	33.3742	74.3792	73.1483	76.0829	70.1656	82.8638	80.6607	88.9125
1700022H01Rik	0	0	0	0	0	0	0	0	0	0	0.0798025	0	0	0.102599	0	0.0764764	0	0	0	0
Sar1a	68.0784	74.5707	66.9258	57.0461	56.0843	73.2771	41.9976	41.5781	68.3592	82.2075	63.4556	37.0056	57.3046	84.3244	76.251	60.4654	76.172	81.9298	95.529	87.2459
Tysnd1	14.9407	17.4319	13.9759	12.0901	10.5605	12.8147	8.18911	9.30009	15.908	12.6408	17.9481	10.6793	13.6864	24.492	21.5437	12.0145	12.9832	17.5906	16.8331	15.9715
Aifm2	8.29069	7.42306	5.31564	5.88494	4.15359	6.35314	4.15342	4.64514	7.82696	5.58987	6.64519	3.66825	6.7702	9.22563	10.4188	5.15808	6.58214	8.94621	5.46503	7.11357
H2afy2	1.22963	1.99065	1.30208	1.03972	0.622201	0.359257	0.824142	0.601382	1.09308	0.795632	2.08737	0.206037	1.7599	0.62438	0.568447	0.328539	0.47135	0.425881	0.61424	0.920781
Mir5108	0	0	0	0	0	0	0	0	0	0	0	0	0	0	0	0	0	0	0	0
Col13a1	6.80367	4.1872	3.57168	2.21836	4.89815	1.31446	2.80285	1.44036	3.76521	1.39795	8.10159	1.33008	2.89496	1.77021	5.12163	0.785148	0.718734	1.92262	1.53955	2.64855
2010107G23Rik	0.512533	0.592681	0.798196	0.622803	0.607224	0.612682	0.478565	0.535934	0.544669	0.491598	1.2621	0.454646	0.424768	0.526753	0.784013	0.72498	0.550649	1.08445	0.797384	0.903228
Neurog3	0	0	0	0	0	0	0	0	0	0	0	0	0	0	0	0	0	0	0	0
Tspan15	9.17885	8.59273	8.10974	6.09067	4.25971	5.43428	4.52737	2.74486	5.64204	5.76657	7.25681	2.4324	4.9826	5.00067	4.35415	1.58098	4.7003	2.93335	4.00123	5.11372
Mir7662	0	0	0	0	0	0	0	0	0	0	0	0	0	0	0	0	0	0	0	0
Tacr2	0.231214	0.160436	0.318199	0.37689	0.0201816	0.386831	0.091745	0.0586994	0.238605	0.053841	0.241938	0.0497723	0.186148	0.124312	0.0801731	0.138895	0.117245	0.0831611	0.0917404	0
Hk1	163.332	140.379	134.776	123.489	63.6651	117.38	49.4976	65.426	119.153	100.594	132.143	73.9031	129.113	148.021	140.015	83.5731	66.7229	113.282	95.3369	69.2304
Hk1os	4.59142	3.57571	2.77823	3.97261	2.2154	2.91231	1.11561	1.11032	3.74834	2.18256	2.64748	0.807348	2.26308	4.78536	3.7358	2.06514	3.04213	2.24679	2.47817	2.68982
Hkdc1	1.51351	1.31685	0.999586	1.00997	0.721713	0.949465	0.428183	0.380464	0.715502	0.959871	0.736982	0.661694	0.8746	1.04721	0.675344	0.270198	0.775355	0.664649	0.634103	0.355378
Supv3l1	13.176	13.2828	13.0185	11.8932	6.71208	12.5565	5.47704	6.48774	13.2444	12.9201	10.5272	6.46775	10.1458	13.8794	10.7255	9.07904	9.68208	14.649	16.0266	11.768
4930507D05Rik	0.0951027	0.0549505	0.0251942	0.0775584	0	0.056901	0.0188781	0.0402364	0.122738	0.138517	0.0996042	0	0.0238914	0.0319897	0.103059	0.0715561	0.144814	0.0855599	0.0944337	0.237586
Vps26a	45.4267	50.5774	52.7484	41.0441	29.6168	53.3188	19.3507	24.8531	47.2942	55.1921	36.964	25.7769	41.161	53.0794	36.4847	33.2587	48.8171	55.1428	59.4604	49.5208
Srgn	201.358	257.175	209.774	156.823	536.266	170.87	123.037	195.591	327.516	186.05	311.875	86.6739	278.709	155.17	753.952	582.694	204.422	810.067	813.324	755.248
Kif1bp	18.1528	18.5188	19.7538	17.3857	8.37535	19.0931	7.75865	9.6691	19.1791	18.8258	15.2314	9.11832	17.0719	20.5091	14.9605	11.3584	17.0288	17.9361	17.4313	14.0901
Ddx21	100.673	96.5893	95.3214	83.9612	46.5865	76.8291	27.8068	37.9162	79.6305	78.5301	72.9112	33.7214	68.3172	81.1093	54.3888	57.3386	70.9755	82.4436	110.674	86.1203
Ddx50	39.9066	41.9616	41.9247	34.663	26.5617	39.9432	17.7533	19.0658	38.4349	42.237	30.4074	17.9148	29.866	43.9557	26.6213	24.3553	37.2797	38.7609	51.9082	41.2827
Stox1	0.319615	0.0778466	0.195991	0.0731977	0.0294473	0.0401654	0.0667346	0.028522	0.19535	0.0587937	0.176131	0.0543201	0.152436	0.0677917	0.145877	0.0337396	0.170753	0.100913	0.133486	0.105012
Mir7215	0	0	0	0	0	0	0	0	0	0	0	0	0	0	0	0	0	0	0	0
Ccar1	56.0551	51.2504	45.3179	43.8775	35.1177	33.5617	16.4988	19.7243	46.4708	31.5903	41.6573	14.2221	39.9034	47.5992	24.0389	17.4328	38.6934	31.5069	42.9082	41.8484
Snord98	0	0	0	0	0	0	0	0	0	0	0	0	0	0	0	0	0	0	0	0
Tet1	1.81828	1.40582	2.09177	2.04268	0.464049	2.02915	0.556001	0.555288	1.15055	1.46361	1.14805	0.798379	1.49929	1.61407	0.401013	0.63571	0.92758	0.57765	1.06856	0.518132
Slc25a16	4.65253	5.47625	5.61273	4.75053	3.39025	6.25703	2.51896	2.82686	4.78162	5.84438	3.63414	2.72017	3.82907	7.88323	3.65799	4.19496	5.17551	6.4146	8.76701	4.54185
Dna2	2.69702	3.49934	2.90943	2.86296	1.99582	4.31379	1.66824	2.29348	3.34952	4.68944	2.92827	2.26376	2.98158	5.27532	4.22511	5.69552	3.57129	7.01304	9.59385	6.95328
Rufy2	2.71585	2.6476	2.9253	2.33018	1.34518	2.72997	1.07088	1.1568	2.01237	2.53052	1.85794	1.1008	2.03941	2.77101	1.03265	1.01233	2.32873	1.76461	3.15116	1.9244
Hnrnph3	6.11482	7.71123	5.812	4.29188	5.52328	6.21607	3.78319	3.95298	9.10212	6.25242	5.71853	3.24089	4.60283	9.12403	9.80667	7.54881	7.00977	22.911	24.1806	11.0571
Pbld2	0.0944644	0.163707	0.202208	0.205265	0.103319	0.314629	0.131185	0.0999545	0.124768	0.19779	0.100349	0.127084	0.166214	0.507526	0.190614	0.0472354	0.239529	0.147771	0.249635	0.235738
Pbld1	1.90062	2.94296	2.1168	3.00998	1.35343	1.82354	0.400888	0.592342	1.19209	0.808733	1.5027	0.929379	1.86939	2.51708	1.00549	0.939367	1.40115	0.521996	0.80883	0.646394
Atoh7	0	0	0	0	0	0	0	0	0	0	0	0	0.116672	0	0	0	0	0	0	0
Mypn	0	0	0	0.0432957	0	0	0	0.00840381	0	0	0.0312659	0.0107377	0.0400144	0	0.0345497	0.0099813	0	0.0358232	0.0262596	0
Herc4	9.30714	9.31052	9.82866	8.46742	7.53953	13.1644	4.9784	5.32	10.6748	11.8576	6.63165	6.16785	7.82479	10.4893	8.34716	11.1467	10.6853	16.356	23.9907	15.7934
Sirt1	5.21517	6.67289	6.89175	4.35371	6.56701	8.91544	3.70227	3.94623	6.7651	7.90072	3.61598	3.14172	4.57058	7.74864	10.3999	13.483	9.69053	28.6715	39.1159	21.7808
Dnajc12	2.53714	1.82612	2.01504	2.11775	1.46792	2.22647	1.43834	1.47372	2.22162	2.05778	3.00837	1.02463	3.21889	1.88756	4.21123	5.0705	2.98773	7.864	7.61327	6.61577
Ctnna3	0	0.0425212	0.0194682	0	0	0.0219953	0.0145493	0	0.0237356	0	0.0384124	0	0	0	0.015946	0.0184162	0.0186761	0.0220697	0.0764223	0.0458851
Lrrtm3	0	0	0	0	0	0.0162574	0	0	0	0	0	0	0	0.036465	0	0	0	0	0.0358545	0.0169374
1700023F02Rik	0	0	0	0	0	0	0	0	0	0	0	0	0	0	0	0	0	0	0	0
4930407I19Rik	0	0	0	0	0	0	0	0	0	0	0	0	0	0	0	0	0	0	0	0
Gm31763	0	0	0	0	0	0	0	0	0	0	0	0	0	0	0	0.0510311	0.0517299	0	0.26933	0.0635924
Reep3	23.884	26.1929	30.9953	21.9886	15.0285	27.2838	11.3653	9.52394	20.6165	26.074	19.7553	12.3524	20.8449	21.6012	13.1595	13.1797	18.1219	17.2489	26.6353	17.6622
Jmjd1c	21.139	30.7574	28.0146	20.624	17.1241	33.2957	10.5421	10.6888	22.0204	31.8925	14.2409	9.31071	15.4538	21.6151	11.046	17.6129	27.1014	32.9088	67.6261	37.3983
Nrbf2	26.096	30.1209	24.6335	20.6061	13.9974	22.8755	10.5578	14.1791	27.3769	22.1548	22.3731	10.1173	22.6736	29.4141	22.0988	17.1822	22.0295	28.1428	27.8079	25.2811
Egr2	10.6849	13.9434	9.87872	6.37209	10.9904	14.0565	6.78997	10.0121	15.8388	18.0204	13.2441	8.07613	8.94534	11.7341	31.0568	20.1565	11.3406	26.795	30.3405	24.4963
Ado	9.36985	9.46376	9.28764	7.62004	6.65243	10.4149	4.52917	5.32687	9.77296	11.2272	7.55652	5.77915	8.04656	13.9657	6.99145	5.49337	8.89887	7.26364	8.88114	7.75242
Zfp365	2.37852	3.85619	3.24563	3.11869	2.19014	3.78128	1.5278	1.10001	2.08842	3.36977	1.91169	1.5053	2.03575	3.18008	1.43455	1.30193	2.11455	1.7491	1.97789	1.43845
Rtkn2	0.955654	1.02836	0.955742	0.865757	0.488165	1.19014	0.358202	0.494297	0.770781	1.09759	0.76393	0.357376	0.694609	1.33793	0.667224	0.545176	0.861918	0.620669	0.649421	0.563247
Arid5b	13.8046	13.5505	15.2711	10.8952	7.21053	12.1478	4.1848	5.66201	11.5997	11.1182	12.4004	4.76551	9.80528	8.28815	12.2034	12.7612	7.541	20.8015	24.0648	15.9857
4930545H06Rik	0	0	0	0	0	0	0	0	0	0	0	0	0	0	0	0	0	0	0	0
1700040L02Rik	0.168664	0.292579	0.0893247	0.458342	0.0369361	0.25199	0.0334274	0.142738	0.272022	0.294607	0.308788	0.0453509	0.0423596	0.170059	0.36543	0.253469	0.299411	0.303218	1.11502	0.420972
Tmem26	0.258341	0.370262	0.492268	0.213363	0.171861	0.222344	0.180364	0.227412	0.333235	0.2045	0.4541	0.0667	0.540561	0.180502	0.555158	0.47615	0.052471	0.70591	0.396251	0.541536
Rhobtb1	2.90941	2.18674	2.0795	1.98989	1.07216	2.01433	1.21228	1.05684	2.28392	1.96256	2.30876	1.14893	2.24462	2.10171	1.78625	1.54851	1.19305	1.84586	1.89153	1.81554
Cdk1	92.5472	93.5937	99.7968	93.168	71.7804	91.1031	47.8755	50.4368	88.739	93.8927	88.3026	47.631	69.7512	125.916	84.1397	67.9912	102.059	81.9295	92.7642	85.96
Ank3	0.392059	0.210644	0.228711	0.147953	0.201689	0.115555	0.155594	0.136753	0.198785	0.173505	0.521545	0.102071	0.372002	0.0903337	0.25115	0.283413	0.147778	0.573172	0.727358	0.363539
Ccdc6	14.7551	15.8655	16.5866	13.5688	9.58688	16.6648	7.07314	7.567	15.8872	16.5055	13.0717	8.31274	12.6275	17.9081	13.4515	11.2808	11.1938	18.5665	21.5065	14.1137
Mrln	0	0	0	0.127239	0	0	0	0	0	0	0	0	0	0	0.202869	0.23449	0	0.420923	0.154696	0
Slc16a9	0.190365	0.152422	0.0775456	0.079583	0.0512789	0.035065	0.139481	0.074361	0.0188948	0.0511249	0.107346	0.0157907	0.103187	0.0394485	0.101582	0.146767	0.0892303	0.105391	0.0774322	0.127955
Fam13c	0.477747	0.442221	0.52286	0.329078	0.348671	0.133247	0.25287	0.121346	0.2055	0.20402	0.500105	0.0685949	0.560641	0.213983	0.165662	0.127648	0.129251	0.343679	0.421164	0.596352
Phyhipl	0.153345	0.110882	0.173087	0.145928	0.067145	0.137551	0.121685	0.12975	0.173176	0.111676	0.260698	0.0618996	0.154341	0.0256912	0.173192	0.0383788	0.0583999	0.137855	0.025418	0.0956196
D630013N20Rik	0	0	0	0.0323939	0.0261472	0	0	0.0252114	0.0385703	0	0	0.027918	0	0.0401115	0	0	0.0263837	0	0.068679	0.0745248
Bicc1	3.61853	2.54964	2.51287	1.46364	1.79806	0.985805	2.09727	1.21091	1.34652	1.86223	4.01558	0.77943	3.15029	1.60595	1.35659	0.775589	0.939142	0.746531	1.69139	3.48696
C730027H18Rik	0	0	0	0	0	0	0	0	0	0	0	0	0	0	0	0	0	0	0	0
Tfam	13.1478	13.9123	11.9639	10.7281	8.90908	15.2885	6.50343	7.62773	12.3711	14.5968	10.4221	6.9008	8.70555	17.7815	11.1978	11.589	14.3458	14.7257	17.2021	13.4559
Ube2d1	16.9109	16.4278	16.1683	12.5286	12.2314	14.8674	8.39485	9.87856	13.8841	16.4389	15.938	8.6024	15.6351	20.7257	21.2345	14.4712	13.8928	22.6878	23.2031	20.0467
Cisd1	47.8488	51.245	51.6069	49.1339	40.9401	42.6663	23.3706	26.9789	47.1163	38.6116	54.5387	26.9556	43.9277	71.2328	59.8468	36.4535	44.6038	50.0572	34.0429	54.5235
Ipmk	15.5892	16.1538	15.3135	12.8093	10.8248	18.6586	7.70069	7.41293	13.6258	18.6609	11.766	7.66835	11.3244	17.0407	15.253	12.6349	14.0176	22.4188	24.1947	18.4621
1700049L16Rik	0	0	0	0	0	0	0	0	0	0	0	0	0	0	0	0	0	0	0	0
Zwint	42.3355	47.6233	45.9986	40.461	35.7515	48.8059	23.2108	27.829	44.8691	48.3306	38.0467	22.7623	34.9965	64.2872	46.8834	38.9137	53.3575	54.3888	57.8729	57.1824
A330049N07Rik	0.104996	0.030419	0	0.0855011	0.022974	0.094038	0.0416039	0.0444384	0.0338856	0.0611902	0.0823335	0.028297	0.0791493	0.0353047	0	0.0525775	0.0532121	0.0315053	0.0693524	0.0982372
Pcdh15	0	0	0	0.0124592	0.00926575	0	0	0	0	0	0.0719116	0.00618996	0	0	0	0.0140582	0	0	0	0
Rsph14	0	0	0	0	0	0	0	0	0	0	0	0	0	0	0	0.0440021	0	0	0	0
Gnaz	0.32153	0.198214	0.317708	0.18642	0.112585	0.17931	0.136114	0.0543701	0.138353	0.124777	0.0897778	0.0461089	0.409818	0.288073	0.130078	0.171791	0.108796	0.154168	0.0567275	0.107014
Rab36	1.33463	1.65849	1.20228	1.27769	0.889639	1.71452	0.632475	0.893606	0.873999	1.4152	0.896438	0.965508	1.34305	2.32928	1.105	0.718513	1.55619	1.43293	1.29076	0.944801
Bcr	29.5019	24.974	23.895	14.9543	10.9907	12.6175	9.28993	8.48773	20.4615	15.1383	19.9572	7.31755	16.2527	15.125	13.7501	9.29441	10.3442	15.5927	17.6066	10.5029
Specc1l	19.5098	22.0425	23.202	19.7584	9.21308	21.7473	7.25026	9.37153	19.361	20.5861	14.9653	9.14283	14.4691	19.5001	17.3892	16.4055	16.2211	26.4718	29.3732	19.8906
Adora2a	5.99291	5.46987	3.88383	3.90004	4.15969	3.04285	3.10202	3.37591	7.16439	3.75816	6.81641	2.13705	4.51796	3.42108	14.5682	12.0276	4.04664	22.0972	18.9162	13.1832
Gm5779	0.0576041	0.0665621	0	0.0626074	0	0.068855	0.0913843	0	0	0.200985	0	0	0	0.154645	0.448851	0	0.0583999	0.0689277	0.304342	0.14366
Upb1	0.0172334	0.178589	0.0726377	0.0373775	0.0751414	0.082084	0.0544698	0.0290314	0.132888	0.0399414	0.107793	0.110914	0.0517402	0.0691177	0.490784	0.549955	0.121839	0.905016	1.88312	0.856573
4933407G14Rik	0	0	0	0	0	0	0	0	0	0	0	0	0	0	0	0	0	0	0.109415	0
Gucd1	6.42087	8.48266	5.96332	5.04971	4.17771	5.85315	3.2029	3.74963	8.12365	4.55363	6.71904	3.1872	6.49743	7.2073	7.72585	7.29506	4.54912	8.77285	9.79501	8.57343
Snrpd3	187.541	200.916	183.427	171.898	184.946	192.285	92.039	119.999	211.85	195.147	156.233	82.2684	144.481	318.067	263.68	195.735	219.514	247.718	226.196	244.125
Lrrc75b	0.249565	0.393485	0.276318	0.209626	0.0993847	0.284824	0.162087	0.134461	0.175674	0.383118	0.178067	0.109903	0.159764	0.243984	0.275217	0.124977	0.264727	0.231252	0.210077	0.198168
Ggt1	0.785714	1.24963	0.935946	0.907496	0.559118	1.49744	0.447903	0.873105	0.855729	1.34315	0.308341	0.529052	0.716741	1.94507	1.53274	1.35324	1.49513	1.20616	1.91493	0.888754
Ggt5	2.29603	2.42175	2.59156	1.7555	1.23729	0.678668	1.54199	0.961091	2.03501	0.925681	3.51161	0.557097	2.69137	0.695155	1.2903	0.695176	0.627132	0.756286	1.26787	1.71623
Susd2	8.06538	4.54274	5.58525	2.98055	2.96796	1.87502	2.00324	1.43883	5.35284	3.41738	8.40115	1.33968	5.40634	1.78048	6.46892	2.28108	1.82907	2.07615	3.79048	2.3851
Cabin1	10.4453	12.0464	11.0383	10.1531	4.6377	9.5176	3.95922	4.62477	10.2199	9.65558	10.052	6.19375	8.08232	11.1987	9.58076	10.5275	6.13985	12.657	15.3851	10.2927
Ddt	64.6315	67.0923	54.8117	55.2454	40.6004	38.1109	23.6711	31.9167	65.1772	41.5403	55.4661	30.6435	55.5219	79.6035	64.3257	41.7265	54.3432	53.3245	56.2097	82.7892
Gstt3	5.21086	5.57454	5.54713	5.57361	3.53825	5.72947	2.30012	3.04256	3.95541	5.28999	4.28641	3.2112	4.79498	8.65098	5.60311	3.2383	6.81337	5.61241	5.6746	5.9472
Gstt1	1.35888	1.51327	1.11918	0.820749	1.18995	0.36101	0.679129	0.766784	1.2989	1.05509	2.15928	0.48787	1.21553	1.28522	1.87573	1.51266	1.17437	1.99123	1.99657	3.70622
Gstt4	0	0	0	0.117895	0.0474711	0.0647109	0	0.045839	0.0699574	0.0631073	0	0	0	0.0727642	0.0469522	0.0542645	0.109982	0	0	0
Gstt2	2.32395	2.95163	1.73463	2.4434	1.63471	2.73252	1.81422	2.4506	2.94961	2.26276	3.38863	1.35396	2.83692	2.76487	7.19816	5.41956	3.63325	6.71382	8.16102	7.08463
Mif	1272.55	1412.67	1098.43	1128.11	776.25	694.026	579.536	785.46	1190.5	666.033	1677.01	853.733	1452.97	1702.61	1868.73	770.088	929.318	922.931	677.474	1316.62
Derl3	0.156217	0.180715	0.0413904	0.127395	0.0684142	0.0934005	0.24806	0.231487	0.201596	0.181973	0.163476	0.168266	0.235836	0.367467	0.88028	1.21322	0.317049	0.561977	1.18808	0.438834
Smarcb1	67.8965	69.4308	61.2316	66.0651	36.7786	54.0668	27.8442	36.9737	65.7968	49.5594	67.1783	36.6976	54.7649	78.9864	84.4201	61.4758	47.3626	63.778	53.1924	53.3194
Mmp11	2.48639	2.74327	1.78748	1.59991	1.11862	1.49983	1.17681	1.28387	2.41369	1.6737	2.65998	1.01275	2.57089	1.83468	1.44326	0.603376	0.99517	0.738374	1.2066	0.939566
Chchd10	183.53	219.202	138.593	152.588	104.476	101.628	83.3732	100.973	146.926	114.02	211.146	114.014	198.695	234.518	182.572	39.546	120.577	58.6113	40.3319	122.41
Gm867	0.127495	0.0492265	0.31509	0.230962	0.0743799	0.152373	0.0337881	0.0719417	0.219398	0.247477	0.311319	0	0.256649	0.171385	0.294706	0.383226	0.0862659	0.764282	0.562057	0.21218
Vpreb3	0.173451	0.701764	0.459057	0.471269	0.607351	0.829128	0.825705	0.146812	0.335577	1.00972	0.272162	0.373545	0.959612	2.56349	0.67623	0.260498	0.79166	0.623708	0.6878	0.865657
Gm5134	0	0	0.0389364	0	0	0	0.0292189	0	0	0	0.0577675	0.0594994	0	0.0493934	0.015946	0	0.0373522	0.110348	0.145943	0
Mir6409	0	0	0	0	0	0	0	0	0	0	0	0	0	0	0	0	0	0	0	0
Zfp280b	5.1507	5.47314	5.85077	5.99489	2.2974	6.47715	2.20128	2.46525	6.12143	4.82635	2.73413	2.4103	3.81456	5.79975	3.43401	3.54013	4.22614	7.06085	9.74199	4.51737
Slc5a4b	0	0	0	0	0	0.0293271	0	0	0	0	0	0	0	0	0	0	0	0	0	0
Slc5a4a	0	0	0	0	0	0	0	0	0	0	0	0	0	0	0	0	0	0	0	0
Prmt2	15.6639	16.1257	15.5024	14.0865	7.87525	12.2374	7.46982	8.15043	15.1447	14.2298	15.5737	7.69286	16.0773	18.9805	19.4291	9.45538	12.7799	12.9939	11.3637	10.6812
Mir678	0	0	0	0	0	0	0	0	0	0	0	0	0	0	0	0	0	0	0	0
S100b	101.232	73.7318	95.7232	96.5121	44.388	47.1071	27.564	35.704	65.7747	52.0088	59.8946	30.0875	66.5542	81.0967	69.6888	23.987	97.2787	50.8421	55.7034	64.7247
Dip2a	10.2896	10.855	9.87038	7.99038	5.18527	7.99164	4.30865	3.57302	8.10741	8.27377	8.43941	3.63528	8.19841	8.68662	5.2176	3.62841	5.16602	4.91322	6.40735	4.38711
Pcnt	7.91538	8.43115	7.65264	7.13288	3.23286	7.14115	2.68237	3.1946	6.39017	6.25897	7.81826	4.39273	6.38838	9.80443	5.8519	5.73545	4.58024	8.18785	11.0636	7.39489
1700094J05Rik	0	0	0.0554598	0.056845	0	0	0	0	0	0	0	0	0	0	0	0	0	0.125541	0	0
2610028H24Rik	0	0	0	0	0	0	0	0	0	0	0	0	0	0	0	0	0	0	0	0.0369544
Ybey	0.95358	1.07219	3.24759	4.01715	0.81399	1.24895	0.474717	0.617171	1.2622	1.22332	3.22634	0.675337	1.13462	2.04602	2.44152	0.861765	1.30748	2.50891	1.02312	1.35269
Mcm3ap	12.7312	13.4266	13.7838	12.0708	5.49903	12.8242	4.19887	5.25977	11.7543	13.7131	10.2677	7.03622	9.8903	12.8199	8.78774	9.23186	9.19176	12.7962	16.6834	10.2053
Lss	19.0328	17.9526	18.9049	18.4399	8.16731	20.3764	5.82515	6.57509	14.5547	17.7103	9.82032	8.82815	9.78388	17.1539	7.26121	6.68353	15.361	9.45142	14.5519	11.5666
4930483K19Rik	0	0.0487359	0	0	0	0	0	0	0	0	0	0	0	0	0	0	0	0	0	0
Spatc1l	0	0	0.041554	0.0851897	0.0343975	0	0.0934284	0.0663392	0	0	0	0	0	0	0.102025	0	0	0	0	0.0489646
Ftcd	0	0	0	0	0	0	0	0	0	0.0223672	0	0	0	0	0	0	0	0	0	0
Col6a2	85.1531	76.9427	63.4907	48.5199	39.1097	17.7353	34.637	28.9648	50.8419	36.1714	132.837	19.7317	103.492	33.1274	50.1005	13.9796	16.62	16.2596	28.8166	40.003
Col6a1	103.282	89.7558	74.4747	58.7765	44.5656	25.8917	42.7788	34.4761	64.0969	44.3966	155.962	24.0337	116.429	42.5221	65.9233	18.0557	21.6283	20.7575	36.6428	46.9548
Pcbp3	2.01567	1.3319	1.09267	0.912946	1.19769	0.516412	0.876087	0.487421	1.08372	0.53106	2.00891	0.465131	1.30391	0.612777	1.31023	1.00966	0.559987	1.35217	1.7769	1.07815
Gm10787	0	0	0	0	0	0	0	0	0	0	0	0	0	0	0	0	0	0	0	0
Slc19a1	10.1189	9.82682	8.65517	8.13024	5.77891	8.91305	4.00648	5.15447	8.30666	10.1398	8.89262	5.91028	7.33993	11.3588	10.456	8.69905	7.68211	10.66	10.1961	7.94751
Col18a1	99.5537	72.9877	67.2779	36.0402	44.5987	18.734	33.4533	17.4548	45.1855	26.9582	112.147	16.6171	66.6889	23.1311	36.2898	10.6817	14.3619	15.4321	30.1912	26.4347
Gm10941	0.660613	0.679032	0.310837	0.239372	0.578538	0.175484	0.174833	0.248549	0.284202	0.341898	0.307299	0.316193	0.8126	0.591893	0.508944	0.147048	0.223372	0.439954	0.291213	0.366465
Pofut2	35.2016	42.098	33.8691	26.6933	18.1866	24.3772	18.332	17.4195	33.3041	30.9542	38.8395	17.6054	32.3649	35.0079	33.9788	22.0788	20.6177	30.7691	28.8172	27.5249
Adarb1	4.63626	3.21281	3.56383	2.04829	2.13036	2.09083	1.69602	1.15934	2.63043	2.59986	2.95582	0.996331	2.49687	2.13618	1.77444	0.805533	1.08796	1.21175	2.09892	2.09424
Gm17769	0.101805	0.164852	0.215623	0.0442301	0.0713336	0.0243861	0.0323452	0.0345066	0.0788583	0.0949007	0.0425812	0	0.122975	0.136744	0.0528582	0.0203843	0.0619573	0.0244685	0.0538659	0.0762185
Fam207a	9.30778	10.8128	9.01362	8.94974	6.13647	9.12232	5.15251	6.91379	10.2079	9.08778	11.6839	5.90346	9.27982	14.0693	16.2648	10.0783	8.22194	13.4782	10.6025	13.9779
Itgb2	37.495	67.3867	54.0053	33.1654	42.8725	49.2643	21.4504	47.085	84.9724	55.7757	72.3904	33.5457	72.8634	44.5988	207.867	194.951	51.3873	292.842	247.021	213.254
Pttg1ip	53.4463	55.1694	54.0603	41.4599	39.4796	43.6488	26.9342	29.4372	52.2432	48.585	50.1774	25.3661	50.2702	55.3739	65.6898	44.3984	49.7471	61.9868	64.4391	64.8214
Sumo3	104.787	99.4682	103.781	86.2675	73.592	89.266	29.3043	53.4619	95.5829	88.0614	89.9264	52.6148	67.3853	107.997	108.646	75.8418	92.0649	96.6906	100.589	95.9206
Ube2g2	38.1319	41.6893	34.0538	32.7795	21.5374	28.5514	17.3054	18.4548	39.9732	30.9248	33.9738	16.6193	34.4159	33.7274	43.1925	30.2852	28.6401	40.0622	40.184	34.3424
Mir1930	0	0	0	0	0	0	0	0	0	0	0	0	0	0	0	0	0	0	0	0
Tspear	0	0	0	0	0	0	0.0169542	0.0180809	0	0.0249234	0.0223328	0.0229913	0	0	0	0.0213684	0.0216406	0.025588	0.0282796	0
Gm19402	0	0	0	0	0	0	0	0	0	0	0	0	0	0	0	0	0	0	0	0
Gm10272	0	0	0	0	0	0	0	0	0	0.151937	0	0	0	0	0	0	0	0	0	0
Gm10024	0	0	0	0	0	0	0	0	0	0	0	0	0	0	0	0	0	0	0	0
Gm10142	0	0	0	0	0	0	0	0	0	0	0	0	0	0	0	0	0	0	0	0
Krtap12-1	0	0	0	0	0	0	0.0616844	0	0	0	0	0	0	0	0	0	0	0	0	0
Gm10100	0	0	0	0	0	0	0.11411	0	0	0	0	0	0	0	0	0	0	0	0	0
Gm3238	0	0	0	0	0	0	0	0	0	0	0	0	0	0	0	0	0	0	0	0
Gm19668	0	0	0	0	0	0	0	0	0	0	0	0	0	0	0	0	0	0	0	0
Gm2696	0	0	0	0	0	0	0	0	0	0	0	0	0	0	0	0	0	0	0	0
Krtap10-4	0	0	0	0	0	0	0.0459326	0	0	0	0	0	0	0	0	0	0	0	0	0
Krtap10-10	0	0	0	0	0	0	0.031744	0	0	0	0	0	0	0	0	0	0	0	0	0
Gm10318	0	0	0	0	0	0	0	0	0	0	0	0	0	0	0	0	0	0	0	0
Gm3285	0	0	0	0	0	0	0.0624058	0	0	0	0	0	0	0	0	0	0	0	0	0
1700009J07Rik	0	0.0660715	0	0	0	0	0	0.0966439	0	0	0.059703	0.0615206	0	0	0.0494622	0.0572167	0	0.068448	0.377566	0.0712912
Lrrc3	0.0850499	0.0281294	0.0772184	0.0527958	0.0851687	0.0435125	0.0482172	0.0103138	0.0783898	0.0707761	0.203526	0.0261494	0.0489553	0.0326527	0.0953809	0.0608718	0.0123025	0.131139	0.0643024	0.0606668
Trpm2	0.493864	0.83587	0.636561	0.396825	1.19706	0.718674	0.374916	0.569422	0.93287	0.583463	1.3556	0.431655	1.07321	0.596368	1.87971	1.72803	0.580886	2.47132	1.90231	2.22435
1810043G02Rik	9.29358	10.3199	10.0039	8.86502	6.95261	8.20362	3.37064	5.88662	10.3248	6.63043	10.6913	6.8274	8.51603	16.1712	12.4338	6.35092	8.14886	6.7885	6.26679	10.7927
Pfkl	298.332	274.983	247.746	249.693	87.045	189.198	90.7856	141.421	259.469	184.189	208.007	125.34	233.708	327.332	282.548	135.999	169.249	187.575	145.657	129.75
Aire	7.73188	7.4005	4.60022	5.0916	4.26263	4.65026	3.62531	2.89562	5.82911	2.86427	6.51313	3.9641	6.42531	12.0187	4.54757	1.33285	3.95445	2.01905	2.6465	3.09693
Dnmt3l	0.605721	0.8622	0.394763	0.304004	0.367203	0.334233	0.502253	0.591578	0.661473	0.705524	1.17039	0.304192	0.609597	0.438408	1.61557	0.88707	0.164676	0.558618	0.308046	0.995614
Icosl	3.47572	4.34862	3.68031	3.65443	3.07686	3.54189	1.52251	2.21848	5.29381	4.11428	4.86929	2.45464	5.63822	3.06306	6.10718	6.79276	3.08304	8.97132	11.3268	9.5056
D10Jhu81e	23.5879	25.018	18.8542	17.9823	13.687	14.4191	10.7284	14.9407	22.2358	13.8232	25.4046	12.2045	21.7328	30.2089	28.9737	18.1395	20.121	23.8413	22.6338	29.1052
Pwp2	11.6897	12.7379	11.607	12.0772	7.04857	12.5718	4.47314	6.40205	12.7357	14.8863	9.0156	7.63803	8.77839	15.2574	13.2284	11.1706	10.232	13.4001	13.9779	10.0798
Trappc10	12.0742	16.1867	14.9365	13.7901	7.82778	16.4853	5.63047	6.23703	13.9129	16.2724	11.2934	8.10784	12.9244	15.7134	12.8115	13.4171	11.4941	18.9129	22.0705	13.1067
Agpat3	39.6377	41.4499	38.1969	32.8578	19.6245	31.8875	15.3428	18.2595	33.049	33.6178	31.3356	20.6353	31.4179	41.6193	33.0555	27.9261	29.1085	37.7684	40.9741	32.082
Mir7659	0	0	0	0	0	0	0	0	0	0	0	0	0	0	0	0	0	0	0	0
Rrp1	154.685	169.282	147.356	154.384	77.6012	113.962	57.1161	79.8741	148.224	120.523	150.832	67.1903	126.865	170.446	160.191	112.767	110.657	140.215	123.304	142.71
Mir6907	0	0	0	0	0	0	0	0	0	0	0	0	0	0	0	0	0	0	0	0
Cstb	234.106	377.646	276.441	239.604	281.201	190.896	138.422	196.052	409.78	194.994	362.45	146.967	352.562	299.933	767.879	392.531	239.785	460.146	285.901	474.902
Mir6410	0	0	0	0	0	0	0	0	0	0	0	0	0	0	0	0	0	0	0	0
Pdxk	18.5235	22.7252	20.9311	14.9937	10.3811	23.2178	8.65577	10.1984	20.6385	24.181	17.6584	11.6746	18.6237	25.5765	20.0234	17.6548	16.719	25.5429	24.778	20.7288
Mir6908	0	0	0	0	0	0	0	0	0	0	0	0	0	0	0	0	0	0	0	0
Ilvbl	13.5354	14.0971	12.4341	11.352	7.81027	13.0997	6.26078	9.42692	13.6957	10.6485	11.7721	9.07474	11.0498	18.402	16.7004	12.0782	15.324	17.5519	16.1578	18.4493
Syde1	32.5248	36.1239	30.7927	27.3154	17.3334	28.52	12.2837	16.1628	27.8167	28.2852	26.5771	19.1813	21.3406	44.1602	26.0163	13.5647	21.1132	15.8142	13.8745	17.2954
Olfr1357	0	0	0	0	0	0	0	0	0	0	0	0	0	0	0	0	0	0	0	0
Casp14	0	0	0	0	0.0195469	0.107108	0.159922	0.20844	0	0.0260418	0	0	0.0449979	0.0601672	0.349336	0.650471	0.0681826	0.0806023	0.177589	0
Ccdc105	0	0	0	0	0	0	0	0	0	0	0	0	0	0	0	0	0	0	0	0
Slc1a6	0.0998897	0.0289472	0.105848	0.0270987	0.0656218	0.0298053	0.11892	0.0422737	0.064492	0.116469	0.418367	0	0.075485	0	0.129931	0	0.0506923	0	0	0.0312573
Olfr1356	0	0	0	0	0	0	0	0	0	0	0	0	0	0	0	0	0	0	0	0
Olfr1355	0	0	0	0	0	0	0	0	0	0	0	0	0	0	0	0	0	0	0	0
Olfr1354	0	0	0	0	0	0	0	0	0	0	0	0	0	0	0	0	0	0	0	0
Olfr8	0	0	0	0	0	0	0	0	0	0	0	0	0	0	0	0	0	0	0	0
Olfr1353	0	0	0	0	0	0	0	0	0	0	0	0	0	0	0	0	0	0	0	0
Olfr1352	0	0	0	0	0	0	0	0	0	0	0	0	0	0	0	0	0	0	0	0
Olfr1351	0	0	0	0	0	0	0	0	0	0	0	0	0	0	0	0	0	0	0	0
Olfr57	0	0	0	0	0	0	0	0	0	0	0	0	0	0	0	0	0	0	0	0
2610008E11Rik	3.2828	3.85324	3.8552	3.03194	2.25869	3.80631	1.70444	1.44151	2.9621	3.03283	2.49249	1.50201	2.32245	4.52812	1.43337	1.78047	3.95667	3.46222	6.0382	3.5427
Vmn2r80	0	0	0	0	0	0	0	0	0	0	0	0	0	0	0	0	0	0	0	0
Vmn2r81	0	0	0	0.0172871	0	0	0	0	0	0	0	0	0	0	0	0	0	0	0	0
Vmn2r82	0	0	0	0	0	0	0	0	0	0	0	0	0	0	0	0	0	0	0	0
Vmn2r83	0	0	0	0	0	0	0	0	0	0	0	0	0	0	0	0	0	0	0	0
Ppap2c	40.7983	43.0456	41.784	38.2481	24.7331	36.9818	17.338	21.0379	37.4574	35.9188	33.3113	21.9226	28.4241	47.0574	44.8463	20.4601	39.2492	28.2871	24.6014	30.7966
Mir6909	0	0	0	0	0	0	0	0	0	0	0	0	0	0	0	0	0	0	0	0
Mier2	5.86701	7.02009	5.84586	5.02697	3.44292	4.62699	2.63547	3.17269	6.20388	4.19943	7.46123	3.53232	6.17042	8.87076	8.06899	4.34707	4.11304	6.69191	5.17214	5.66989
Theg	0	0	0	0	0	0	0	0	0	0	0	0	0	0	0	0	0	0	0	0
C2cd4c	0	0	0	0	0	0	0	0	0.0101501	0	0	0	0	0	0	0	0	0	0	0
Shc2	0.514448	0.610016	0.488832	0.18642	0.369615	0.063117	0.450188	0.178645	0.221272	0.276554	0.759166	0.142116	0.942317	0.336804	0.228708	0.0925027	0.147186	0.142333	0.244248	0.41158
Odf3l2	0	0	0	0	0	0	0	0	0	0	0	0	0	0	0	0	0	0	0	0
Madcam1	0.073561	0.0850425	0	0	0.0643525	0	0	0.0310686	0	0.0428171	0.0769737	0	0.0369364	0	0.0637841	0.0368324	0	0	0.485971	0.0458851
Tpgs1	6.25731	7.23581	4.76857	4.32863	4.10955	2.66335	3.68724	5.77775	7.21826	2.48435	20.3879	7.60708	10.447	8.85568	11.0112	5.55635	5.29038	6.70614	3.57299	14.6728
Cdc34	41.1434	60.2956	42.3875	37.0622	28.3752	30.9492	20.5813	27.1474	47.1874	27.1758	54.7722	26.3737	55.5807	54.9631	81.7877	59.1285	31.9135	71.4165	45.7379	55.4671
Gzmm	0.130846	0.642561	0.343229	0.617197	0.391446	0.90133	0.351829	0.313615	0.994239	1.7039	0.533009	0.352196	0.0658112	0.622391	1.96299	1.35324	1.17363	1.88776	2.51486	3.36655
Bc1	0	0	0	0	0	0	0	0	0	0	0	0	0	0	0	0	0	0	0	0
Bsg	806.947	829.932	701.178	671.102	340.829	523.618	319.871	486.758	794.199	512.828	747.18	395.627	829.435	978.289	992.111	435.73	555.699	619.929	442.02	535.572
Hcn2	1.19245	1.24669	1.15893	1.17194	0.486388	1.19125	0.635361	0.636016	0.969722	1.27461	1.09401	0.950096	1.18358	1.73441	1.01937	0.556422	0.961227	1.0771	1.3825	0.876744
Polrmt	4.39786	5.39039	3.93699	3.71003	2.21109	3.25053	1.91594	2.41903	4.72634	3.9101	4.81986	3.45147	4.71877	6.26485	4.11231	3.14116	2.47725	3.74225	3.76085	4.05174
Fgf22	0	0	0	0	0	0	0.0847709	0	0	0	0	0	0	0	0	0	0	0	0	0
Rnf126	46.8068	39.0226	34.5219	34.1611	14.9245	19.5644	15.8626	20.8058	34.4345	23.4774	54.7225	22.4013	45.3022	43.6262	49.9942	24.1774	14.8324	32.2084	19.3135	23.9477
Fstl3	2.53873	2.25592	1.78273	1.22007	1.56794	0.798686	1.78175	1.19882	1.51736	1.3072	2.9923	0.661947	2.47415	1.18528	1.82981	0.856705	0.948925	1.05727	1.2369	1.60105
Prss57	0.0193078	0.0224054	0.0204498	0.0422055	0.0508982	0	0.015391	0.0164256	0.0249848	0	0.0608941	0.0208437	0	0.0260227	0.0503481	0.0582008	0.0197137	0.0465382	0.179441	0.0483487
Palm	27.2557	27.7391	25.4634	22.7449	11.1169	16.2239	12.2134	12.5991	22.2508	17.8257	28.674	14.4891	29.868	30.2813	27.7962	12.7945	10.796	16.4328	13.0303	15.7681
Misp	0.0860073	0.0248586	0.136605	0.257126	0.0376976	0.308413	0.0853722	0.364038	0.138822	0.150339	0.112557	0.138958	0.108171	0.664657	0.354061	0.344706	0.283699	0.567254	0.312759	0.456233
E130317F20Rik	1.24862	1.41023	1.18363	1.373	0.546679	1.05864	0.35724	0.405548	1.06779	0.693222	1.21535	0.59411	0.788855	1.17069	0.817825	0.581727	0.869032	1.23574	1.45909	1.1596
Ptbp1	257.627	288.683	246.162	243.979	157.726	265.312	116.198	146.214	233.781	272.87	229.346	159.073	193.333	302.562	289.563	259.686	221.925	328.91	348.776	292.552
Lppr3	0.670665	0.645996	0.570304	0.319578	0.409724	0.373442	0.539167	0.447185	0.506098	0.367461	1.09594	0.440119	0.671597	0.557914	1.22652	0.676338	0.283996	0.651855	0.808999	1.0281
Mir6910	0	0	0	0	0	0	0	0	0	0	0	0	0	0	0	0	0	0	0	0
Prtn3	0.376581	0.497826	0.17096	0.116961	0.612555	0.578892	0.298923	0.364293	0.624932	1.00269	0.844626	0.521599	0.974563	0.723166	2.93806	0.700799	0.600452	1.16106	0.284648	1.9475
Elane	0.0568063	0	0	0	0.0496289	0.0677392	0.0449707	0	0	0.0661429	0.0594052	0	0	0.228735	0.147501	0	0	0	0	0
Cfd	0.112974	0.130671	0.358771	0.0613615	0.148379	0.0675799	0.179282	0.0956252	0.0729244	0.19731	0.354645	0.0607627	0.170464	0.379567	0.0490193	0.679009	0	0.40621	0.14931	0.491956
Med16	16.7103	16.7382	14.9167	14.4379	7.94151	11.4808	6.0518	8.80669	13.9846	12.3411	17.7861	9.64497	14.5219	17.685	18.1092	12.0193	8.86182	13.4699	14.0839	13.9269
R3hdm4	44.6901	46.6985	44.5218	41.5316	26.0517	38.5666	21.4151	27.2914	46.7486	40.3413	43.4766	31.1233	41.4496	57.9781	67.8157	43.9025	32.946	55.7168	51.8101	46.0024
Kiss1r	0.0824968	0.0763747	0.157382	0.107616	0.115631	0.0986602	0.0393193	0.0699045	0.0852606	0.134523	0.172707	0.0889333	0.149504	0.0886762	0.0857838	0.082662	0.184241	0.178157	0.196442	0.144276
Arid3a	2.45336	2.51104	2.44465	2.20123	1.7643	2.14486	1.24102	1.4508	2.56469	1.9378	2.99602	1.39451	3.12523	2.1327	3.58771	2.54565	1.09641	3.65813	3.37285	2.65225
Wdr18	9.84121	11.6865	8.53116	8.85412	6.34348	9.10304	5.11848	5.68276	10.2371	8.51901	11.8513	7.19286	9.83211	12.6089	16.9976	10.7264	8.99863	12.7304	12.2658	15.1495
Grin3b	0.0319137	0.0184804	0.0168506	0.0520171	0.0279242	0.0191264	0	0.0269941	0	0.0557581	0.0333503	0.0859015	0.0320995	0.171385	0.0828308	0.0160263	0.0323126	0.0574131	0	0.039726
Tmem259	41.2157	50.2174	36.7236	35.8924	22.6322	35.8237	18.0987	23.9311	38.745	32.149	40.1131	25.3363	34.461	47.4222	49.3528	34.4314	27.618	46.3292	39.1243	36.6676
Cnn2	139.892	130.789	138.666	109.663	64.8429	66.286	44.3471	64.0096	146.194	71.8117	136.619	49.1019	113.907	101.274	191.982	170.875	65.1956	217.246	218.907	155.343
Abca7	8.86482	9.25344	8.43137	7.51148	4.42205	6.94495	3.35464	4.35458	8.25279	7.13496	9.46702	5.51538	8.72959	7.37189	9.17886	10.1656	5.03499	13.968	14.6948	11.4395
Hmha1	9.936	16.423	8.74417	8.33862	11.3646	8.51172	4.89243	9.46715	22.1289	9.00981	21.8965	9.67112	18.5997	10.4688	37.9185	46.8473	8.98158	66.3018	85.6793	53.0381
Polr2e	68.9163	81.429	65.7517	68.1056	44.7161	55.2347	36.3968	43.3059	74.5806	47.0274	79.4853	38.6558	65.5824	95.3763	100.504	70.0589	66.6844	78.2789	63.2226	99.5783
Gpx4	242.748	367.759	263.963	303.963	218.275	211.691	149.174	148.781	295.992	147.839	355.664	156.752	317.672	414.099	540.604	223.978	274.173	253.739	204.41	383.173
Sbno2	21.0455	27.0159	16.1151	12.5333	13.9868	15.1406	8.08847	12.7005	20.4082	13.6767	23.8827	10.8423	18.8803	15.5407	27.9118	29.0508	10.1567	37.4351	27.0112	33.1176
Stk11	42.767	43.8603	36.8188	34.0699	17.2874	32.3202	16.8324	20.104	44.7378	33.9396	35.5246	18.5824	34.1698	49.5456	53.0928	40.4086	26.4313	59.7148	52.2274	46.6386
Dos	1.19979	2.01992	1.10233	1.11245	0.911598	1.22329	0.630191	0.925948	1.50268	1.15079	1.60632	0.950096	1.52875	1.92336	2.93761	2.11224	1.25797	4.08577	4.6663	4.27316
Atp5d	168.373	190.909	145.482	150.479	107.406	111.366	86.0649	105.868	181.883	98.8026	233.966	113.871	177.926	237.225	267.904	160.249	119.505	201.603	142.105	201.836
Midn	38.4705	54.7621	33.9185	25.1693	26.0781	31.3068	18.3117	24.3433	37.8245	27.7217	37.1766	16.3466	33.0443	43.3655	47.1997	36.2897	26.8524	60.1251	53.9018	56.2707
Cirbp	24.3091	26.2845	18.4364	18.9722	27.2912	24.0921	10.2572	15.3348	23.862	21.391	23.1335	13.247	17.5209	30.772	34.1431	24.728	22.1758	35.62	37.0353	42.2686
1600002K03Rik	5.85249	9.27078	8.48928	6.97216	4.98459	7.2838	3.43617	4.41073	9.20752	6.3494	7.88615	3.62643	7.18031	13.0375	10.979	9.15622	9.43544	10.8612	9.75343	10.8067
Efna2	0.293925	0.141628	0.233455	0.18642	0.450341	0.936874	0.25275	0.414588	0	0.627559	0.256231	0.29017	0.443676	0.757145	1.16746	0.269917	0.621203	0.645938	0.323869	0.947573
Mum1	14.5609	15.0842	12.8165	11.7837	5.48393	8.29192	4.29061	5.34814	11.2339	8.55288	12.6658	6.04898	12.9006	24.9662	15.0909	6.68185	8.51898	9.12389	10.1749	9.21813
Ndufs7	50.9527	55.4963	41.4854	41.766	37.5637	29.8786	23.9365	32.9278	50.0236	29.3502	65.7118	32.4805	52.8672	74.9565	81.8783	36.9733	42.4035	47.3826	39.8796	74.8512
Gamt	10.2283	11.0604	12.06	10.6981	6.82645	9.58343	5.35356	6.45782	11.6292	10.1095	11.5133	6.37137	10.7935	15.4555	11.9799	4.81886	10.9943	7.88767	6.21427	9.8676
Dazap1	50.8699	53.5428	42.9699	43.5618	29.425	39.9354	21.9501	30.8654	43.2745	39.7514	65.0672	32.7877	49.9051	62.6355	55.4244	39.9024	31.7233	49.9141	46.7293	51.6509
Mir6911	0	0	0	0	0	0	0	0	0	0	0	0	0	0	0	0	0	0	0	0
Rps15	2166.84	2633.01	2183.33	2493.67	1541.12	1378.04	938.61	1080.06	2541.82	1009.94	2380.66	1019.72	2019.54	2655.01	3129.26	2199.73	2068.42	2637.48	2338.22	2620.61
Apc2	0.0459557	0.0598568	0.0548055	0.0124592	0.0201816	0.0481347	0.0228461	0.0194816	0.0519996	0.0602316	0.0783136	0.0185699	0.0751919	0.0696149	0.0299726	0.0288192	0.0174903	0.0414206	0.0304679	0.0501964
2310011J03Rik	22.2642	23.7048	18.2519	19.9154	14.8444	15.8312	9.04524	13.9531	22.212	14.1795	25.8378	13.3157	21.5302	25.4955	37.3775	25.2561	16.9618	26.9295	23.9752	31.4291
Pcsk4	0.955016	0.936285	0.593535	0.586827	0.54541	0.471465	0.280165	0.43929	0.937711	0.604393	0.651671	0.514272	0.773025	1.1997	0.773678	0.332757	0.568732	0.696954	0.301986	0.621912
Reep6	2.91308	3.89887	3.25593	2.93211	1.46437	2.45057	1.30583	0.890422	1.82342	2.54458	3.1047	1.22005	2.48294	2.50133	1.07532	0.837726	1.7142	0.711347	1.1056	1.14451
Adamtsl5	3.05446	4.80359	3.1617	3.11573	1.75846	2.72806	1.49822	1.67019	3.808	2.77768	4.99927	2.08829	3.91863	4.31579	3.77759	1.35802	1.96648	2.29109	1.33907	2.12072
Plk5	0.0247331	0.0286201	0	0	0.0215778	0	0.0195995	0	0.127579	0	0	0.0266547	0.0249174	0	0	0	0.0500994	0.0593322	0	0.0307954
Mex3d	7.73092	7.18544	6.20839	5.20482	3.49915	4.39795	2.37767	3.42048	5.90188	4.81932	8.02089	4.01994	7.08548	6.53386	5.18733	2.66402	3.16101	3.26487	3.55885	3.65895
Mbd3	105.274	101.88	86.241	87.1937	49.5808	68.8149	39.3448	53.5856	94.0326	70.38	98.4289	53.9004	82.6732	121.192	120.989	70.1515	59.5937	78.2862	62.3895	72.5729
Uqcr11	209.293	263.401	225.783	224.52	136.691	118.343	92.7299	76.2942	210.003	71.1022	312.325	128.537	279.627	273.176	263.42	132.996	160.817	171.719	135.437	180.036
Tcf3	23.7023	25.5406	18.8081	17.2999	11.972	14.4505	9.7792	11.7779	21.0887	16.9065	30.4345	13.0568	24.3809	24.7322	23.4377	17.2312	12.6002	19.0352	20.3364	19.9823
Onecut3	0.0333498	0.0385962	0.0353372	0.0241397	0	0.0132291	0.0087777	0	0.0287325	0.0778058	0.034988	0.0120009	0.0111395	0.0300007	0	0	0.0225299	0.0267075	0.0735606	0.0277158
Atp8b3	0.0591998	0.10941	0.13775	0.115715	0.0517867	0.155561	0.0563937	0.0199909	0.091663	0.179097	0.0247149	0.127463	0.071381	0.111384	0.0615694	0	0.0600304	0.0850802	0.172034	0.0885366
Rexo1	14.0498	12.3833	11.3184	8.8957	4.87594	6.21655	3.51192	4.97391	11.0859	7.12186	13.2039	5.86846	10.6362	10.3967	12.0833	7.82955	4.85238	11.1697	10.821	10.4864
Klf16	9.34815	11.5154	9.29419	7.70164	6.46267	9.50453	4.68597	6.67963	11.1741	10.2226	8.83485	6.25275	8.4168	12.6958	19.4112	13.1899	8.58568	18.5921	15.7184	14.8849
Abhd17a	21.791	25.1574	18.0842	16.678	14.1796	14.4436	12.2332	15.1451	21.8555	14.0793	35.224	17.3631	23.9249	23.4768	37.0672	21.7241	15.5657	25.9122	20.6625	27.1085
Adat3	0.998738	1.71099	1.0575	1.0053	0.744941	0.972736	0.675282	0.93919	1.43194	0.861615	1.7031	1.07566	1.48889	1.19307	1.85949	1.03763	0.637952	0.975543	1.32056	1.84664
Scamp4	32.5259	37.951	29.5035	28.7458	20.2394	29.8107	16.6663	21.3279	34.2356	31.7757	33.4286	19.9638	27.2514	43.597	51.0328	31.1051	27.2694	38.803	31.1374	28.5576
Mir6912	0	0	0	0	0	0	0	0	0	0	0	0	0	0	0	0	0	0	0	0
Csnk1g2	64.0025	68.0086	55.0273	50.4198	32.2031	39.6421	23.7995	33.9175	58.8276	44.5881	70.93	35.4145	61.6877	74.6227	64.4915	41.0414	33.4753	51.5175	46.4511	53.0766
Btbd2	10.3314	11.7077	8.87603	8.68093	4.31962	8.06177	4.03834	5.81022	9.2589	8.53723	11.6415	6.27864	9.82375	14.9755	11.2118	7.30912	6.26465	9.80133	8.14234	7.68513
Mknk2	84.0786	96.0527	84.4912	77.2208	49.5747	69.9	34.848	55.8179	94.5461	73.8326	82.3073	56.2105	78.7196	116.449	132.569	108.831	71.0214	169.136	147.937	131.998
Mob3a	13.1712	13.8627	12.0886	9.43098	10.3425	11.2431	7.12052	9.24572	16.3858	11.1604	18.6729	8.21812	14.5043	10.8914	30.8466	35.4571	10.9024	40.233	47.2444	32.2626
Izumo4	1.11283	0.772088	0.765968	0.78633	0.487277	0.66512	0.353272	0.894879	1.29249	0.453574	1.45565	0.539285	0.895853	1.2713	1.92903	2.17395	1.07254	3.80238	3.75243	3.68066
Ap3d1	88.5609	91.5252	89.8266	79.1544	32.8138	61.2436	25.24	33.6594	73.5863	60.4642	75.215	34.7127	70.8864	69.8924	57.1428	41.1551	47.5113	52.1342	55.0227	48.1459
Dot1l	15.7108	22.9584	15.0442	12.6844	9.71216	16.9619	7.55159	8.41769	15.6605	16.2799	15.5387	9.45725	14.6014	14.6473	13.6009	13.6364	8.46265	23.6045	24.1324	16.92
Plekhj1	15.6161	21.6984	17.3252	16.4354	11.6798	13.9143	7.30822	11.8503	23.6259	10.951	23.2767	12.8894	17.9238	31.0083	34.0706	19.6283	18.155	28.8524	22.7312	28.4343
Sf3a2	38.5394	45.6435	30.9648	32.7401	21.7051	30.8912	18.0892	25.0962	38.5431	34.2417	46.655	25.9227	36.7709	49.2771	57.4552	38.7309	24.5148	45.7512	37.1052	38.5627
Amh	0.0627103	0.0363066	0	0.068214	0.137209	0.26235	0.0497804	0.0795816	0	0.146026	0.0656584	0.135042	0.189226	0.210668	0.190171	0.0941897	0.190763	0.300659	0.331612	0.508585
Jsrp1	0.093507	0.64894	0.148547	0.101698	0.0818686	0	0.148499	0.0395998	0.0602758	0.05448	0.734153	0.050404	0.705895	0.0628192	0.081059	0.0468137	0	0	0	0.175072
Oaz1	351.576	430.826	324.812	320.664	279.41	251.218	188.857	238.856	323.906	209.103	474.055	215.089	383.937	485.432	684.518	407.927	322.187	521.352	455.268	632.978
Oaz1-ps	2.89202e-07	1.55916e-07	3.02968e-10	1.4775e-08	0.0510251	3.26567e-05	1.10239e-14	1.30234	60.987	3.03842e-09	6.80882e-12	1.83943e-10	1.25002e-07	0.00596699	1.57334e-09	1.92119	2.83536e-07	2.71441e-13	4.79238e-17	1.92887e-11
Mir1982	0	0	0	0	0	0	0	0	0	0	0	0	0	0	0	0	0	0	0	0
Lingo3	0	0	0	0	0.0133274	0	0	0	0	0	0	0	0.0152436	0	0.0131407	0	0	0.0182315	0	0
Lsm7	78.288	69.1225	67.0742	72.011	52.6372	47.2567	33.0156	32.2822	66.7741	30.3927	73.7546	31.9488	69.146	90.5284	106.904	65.4703	56.6859	68.8554	54.5636	70.151
Sppl2b	18.3736	24.6126	18.7235	18.6483	11.5972	19.2676	8.25885	9.8699	17.5593	18.3903	18.9985	14.851	16.3659	26.8452	14.5057	10.1694	14.2669	12.0388	11.8113	12.7374
Tmprss9	0.0453174	0.0174991	0.0160326	0.0328611	0.026401	0.0180107	0.060001	0.0127331	0.0195194	0.0880308	0	0.032592	0.0152436	0.0609959	0.0131407	0	0.0306822	0.0180715	0	0.0187852
Timm13	99.0067	116.991	80.7605	115.622	50.3988	62.2084	46.657	57.6027	133.95	49.0282	171.548	63.1629	131.495	141.803	151.143	62.3555	83.7839	119.667	66.2706	167.073
Lmnb2	9.6692	10.9571	8.1971	8.04505	4.69101	8.08807	4.15354	4.37699	10.0895	8.3487	10.9848	6.1863	8.6626	13.1153	9.11168	7.11948	7.21358	9.20657	9.2949	9.25601
Gadd45b	31.4142	49.3886	24.3587	21.8249	51.8407	23.5568	17.3747	37.9296	62.2426	26.1196	54.5725	16.1616	37.5445	32.3573	117.664	95.9418	30.7842	151.338	127.51	168.408
Gng7	10.5098	12.3506	11.2601	10.6682	5.12498	12.4151	4.20163	4.87485	9.61571	11.0109	6.48857	5.86846	7.27983	12.4669	5.24743	3.74805	8.5209	5.93706	6.65109	4.96005
Diras1	0.268075	0.206719	0.246052	0.135961	0.125278	0.128147	0.156075	0.0907867	0.161464	0.187405	0.224519	0.0577309	0.125906	0.288239	0.154883	0.0895505	0.253906	0.30002	0.0708673	0.200786
Slc39a3	9.43735	11.2094	9.68977	8.55463	4.07921	8.48829	3.68531	4.73402	9.74641	7.51473	7.35151	5.4555	8.0253	12.8052	7.39557	5.11998	7.70879	7.2115	6.59857	6.75481
Sgta	71.2782	77.1543	63.4969	63.0302	38.3328	51.8164	30.2333	38.889	63.4063	49.515	71.7831	39.639	65.3609	82.2495	85.012	46.8352	45.5545	58.8115	45.4078	55.8728
Thop1	17.1416	19.8221	15.5641	15.1004	8.36278	13.0816	8.26883	9.24521	15.5021	12.2042	20.1349	11.764	15.5225	20.487	20.2016	13.3903	11.5326	14.0393	12.6284	14.0864
Creb3l3	0.525777	0.264286	0.121063	0.19888	0.380403	0.191264	0.381048	0.154834	0.294977	0.186446	0.81336	0.221575	0.805125	0.184314	0.554863	0.183178	0.0695167	0.219257	0.120862	0.37093
Mir5615-1	0	0	0	0	0	0	0	0	0	0	0	0	0	0	0	0	0	0	0	0
Mir5615-2	0	0	0	0	0	0	0	0	0	0	0	0	0	0	0	0	0	0	0	0
Map2k2	70.3125	72.4035	59.1029	48.1189	26.9637	29.3945	19.8306	27.3468	47.4761	35.9907	72.8856	28.8514	60.2404	60.2698	78.464	36.907	29.7227	45.242	32.378	51.1118
Zbtb7a	10.4228	11.9179	9.83324	8.35248	5.82676	7.75686	4.8109	7.21047	9.16302	8.12279	15.288	7.8567	13.2939	11.5276	14.0936	9.78982	5.64701	14.2541	10.872	14.8635
Pias4	12.6412	14.7264	11.9941	11.3268	7.58992	7.74283	5.712	8.58093	13.7284	8.89191	15.4875	7.58232	12.6264	16.9894	25.1606	11.1909	7.9999	15.3053	10.7993	10.5052
Eef2	1787.61	1988.09	1627.7	1588.91	842.527	1329.46	696.945	921.334	1625.09	1375.43	1502.73	887.583	1422.37	1706.2	1850.97	1524.98	1222.13	1927.77	1854.61	1767.94
Snord37	0	0	0	0	0	0	0	0	0	0	0	0	0	0	0	0	0	0	0	0
Dapk3	19.8217	23.3996	18.9517	18.2292	10.6161	14.9194	7.91724	10.7932	19.5846	14.6761	23.055	12.9793	18.693	22.3794	24.3948	17.0288	14.2494	21.0127	14.3851	18.3356
Atcayos	0	0	0	0	0.574857	0	0.260565	0.138918	0.211746	0.573398	0	0.17673	0.165188	1.1029	1.28026	0.822121	1.83174	0.590284	0	0.614521
Nmrk2	0.170259	0.098453	0	0.154182	0	0.135638	0	0.0240655	0.109777	0.132126	0	0.0611417	0.0570168	0.266857	0.0246573	0.0283975	0.0862659	0.204064	0.0375378	0.0708293
Atcay	0.0426047	0.14768	0.0750917	0.0925094	0.0746337	0.0508443	0.0450909	0.240273	0.293103	0.11567	0.178216	0.183425	0.142909	0.0762449	0.627358	1.02386	0.201583	1.51449	2.10212	1.22242
Zfr2	0.765449	0.993525	0.760896	0.662361	0.0957038	0.392091	0.210785	0.449604	0.846672	0.436639	0.653904	0.555202	0.864633	1.2597	0.446784	0.203422	0.42792	0.44955	0.268488	0.253446
Matk	0.764013	2.29108	1.32646	0.892233	1.6606	0.744175	0.606503	1.39478	2.88543	0.790519	3.05766	1.4007	2.22644	1.01273	4.29229	3.34458	1.29191	3.93624	5.40326	7.43754
Mrpl54	47.0351	57.2688	42.4611	44.9442	34.1025	29.7606	22.1589	26.3398	51.7457	23.4029	75.5302	29.781	51.4471	56.1633	78.4857	47.833	32.114	54.3637	41.8562	66.139
Apba3	17.934	20.4951	14.6211	14.3162	7.76546	9.44604	7.11703	10.4202	15.4412	10.0684	23.7978	11.1781	20.0091	18.7667	21.1986	11.7289	7.38863	13.7219	10.1214	14.6344
Mir3057	0	0	0	0	0	0	0	0	0	0	0	0	0	0	0	0	0	0	0	0
Tjp3	1.61579	1.80895	1.43116	1.35618	0.562926	1.12431	0.579208	0.804984	1.68148	1.19393	1.72275	0.859015	1.25877	1.65783	2.06664	1.31823	0.948332	1.7048	1.8609	1.42613
Pip5k1c	28.0361	32.909	28.0736	22.4785	16.6288	21.747	11.3729	14.7041	30.2339	24.7285	36.7578	17.1991	29.1978	25.2536	38.5209	29.6092	15.0366	37.7569	36.8471	34.1969
Cactin	12.7607	15.9746	10.4688	10.664	6.30858	9.55107	5.06401	7.16794	12.0161	10.1978	16.1401	7.88273	13.188	15.5018	17.3704	12.208	6.88141	15.5281	12.744	13.7503
[truncated: 22,477 more rows]
