# Supplementary material for: Absence of central tolerance in Aire-deficient mice synergizes with immune-checkpoint inhibition to enhance antitumor responses
Source: Commun Biol. 2020 Jul 8;3:355. doi: 10.1038/s42003-020-1083-1 (PMC7343867; doi:10.1038/s42003-020-1083-1)
Supplement: Supplementary file 5 — Supplementary Data 3 [file 42003_2020_1083_MOESM5_ESM.xlsx]

## Sheet: Macrophage
Gene	fold.change	Description	pct.cluster.expressing	pct.out.of.cluster.cells.expressing
Ifitm1	2.9	interferon induced transmembrane protein 1	0.835	0.557
Cxcl9	2.57	chemokine (C-X-C motif) ligand 9	0.509	0.282
Gbp2	2.35	guanylate binding protein 2	0.871	0.628
Tnfaip2	2.26	tumor necrosis factor, alpha-induced protein 2	0.667	0.436
Ly6i	2.11	lymphocyte antigen 6 complex, locus I	0.667	0.489
Ccl5	1.98	chemokine (C-C motif) ligand 5	0.677	0.476
Upp1	1.97	uridine phosphorylase 1	0.444	0.255
Iigp1	1.94	interferon inducible GTPase 1	0.556	0.336
Nos2	1.93	nitric oxide synthase 2, inducible	0.315	0.12
AW112010	1.93	expressed sequence AW112010	0.971	0.909
Egr1	1.84	early growth response 1	0.581	0.46
H2-Aa	1.84	histocompatibility 2, class II antigen A, alpha	0.918	0.764
H2-Ab1	1.79	histocompatibility 2, class II antigen A, beta 1	0.939	0.829
Nr4a2	1.75	nuclear receptor subfamily 4, group A, member 2	0.573	0.345
Dynlt1b	1.73	dynein light chain Tctex-type 1B	0.749	0.498
Plac8	1.73	placenta-specific 8	0.849	0.754
Naaa	1.73	N-acylethanolamine acid amidase	0.71	0.549
Mir6236	1.73	microRNA mir-6236	0.989	0.991
H2-Eb1	1.69	histocompatibility 2, class II antigen E beta	0.903	0.715
Samhd1	1.68	SAM domain and HD domain, 1	0.946	0.938
Gbp4	1.68	guanylate binding protein 4	0.581	0.359
Prdx5	1.68	peroxiredoxin 5	0.986	0.984
Cd74	1.65	CD74 antigen (invariant polypeptide of major histocompatibility complex, class II antigen-associated)	0.986	0.965
Fam26f	1.64	family with sequence similarity 26, member F	0.552	0.457
H2-DMa	1.61	histocompatibility 2, class II, locus DMa	0.95	0.843
BC002163	1.59	NADH dehydrogenase Fe-S protein 5 pseudogene	0.505	0.117
Nampt	1.56	nicotinamide phosphoribosyltransferase	0.828	0.746
Sod2	1.54	superoxide dismutase 2, mitochondrial	0.756	0.731
Hk3	1.54	hexokinase 3	0.656	0.449
Ccr2	1.53	chemokine (C-C motif) receptor 2	0.767	0.707
Clec7a	1.53	C-type lectin domain family 7, member a	0.771	0.722
Ifi47	1.53	interferon gamma inducible protein 47	0.814	0.709
Mgst1	1.52	microsomal glutathione S-transferase 1	0.387	0.215
Tgm2	1.52	transglutaminase 2, C polypeptide	0.939	0.885
Cnn3	1.51	calponin 3, acidic	0.351	0.108
Txn1	1.51	thioredoxin 1	0.989	0.952
C1qa	-1.51	complement component 1, q subcomponent, alpha polypeptide	0.613	0.699
Ctsb	-1.51	cathepsin B	0.986	0.996
Cd83	-1.58	CD83 antigen	0.742	0.893
Rhob	-1.58	ras homolog gene family, member B	0.645	0.831
Dusp2	-1.58	dual specificity phosphatase 2	0.627	0.764
Cd72	-1.61	CD72 antigen	0.706	0.869
G530011O06Rik	-1.65	RIKEN cDNA G530011O06 gene	0.208	0.543
Tmem119	-1.65	transmembrane protein 119	0.176	0.507
Anxa1	-1.67	annexin A1	0.588	0.796
Lgmn	-1.67	legumain	0.943	0.994
C3ar1	-1.68	complement component 3a receptor 1	0.76	0.934
Ddit4	-1.68	DNA-damage-inducible transcript 4	0.38	0.578
Klf2	-1.7	Kruppel-like factor 2 (lung)	0.627	0.741
Pf4	-1.71	platelet factor 4	0.079	0.264
Rgs1	-1.89	regulator of G-protein signaling 1	0.839	0.949
Apoe	-1.89	apolipoprotein E	0.889	0.939
Tsc22d3	-1.98	TSC22 domain family, member 3	0.401	0.769
Ms4a7	-2.09	membrane-spanning 4-domains, subfamily A, member 7	0.624	0.862
Spp1	-2.95	secreted phosphoprotein 1	0.258	0.464
