# Supplementary material for: Absence of central tolerance in Aire-deficient mice synergizes with immune-checkpoint inhibition to enhance antitumor responses
Source: Commun Biol. 2020 Jul 8;3:355. doi: 10.1038/s42003-020-1083-1 (PMC7343867; doi:10.1038/s42003-020-1083-1)
Supplement: Supplementary file 6 — Supplementary Data 4 [file 42003_2020_1083_MOESM6_ESM.xlsx]

## Sheet: Cluster 6
Gene	fold.change	Description	pct.cluster.expressing	pct.out.of.cluster.cells.expressing
Lmna	208.08	lamin A	0.831	0.203
Gzma	129.91	granzyme A	0.584	0.11
Ifitm1	87.28	interferon induced transmembrane protein 1	0.702	0.27
Nr4a1	62.13	nuclear receptor subfamily 4, group A, member 1	0.726	0.303
Ifitm2	55.04	interferon induced transmembrane protein 2	0.749	0.302
Lgals3	52.17	lectin, galactose binding, soluble 3	0.979	0.376
Ccl5	46.85	chemokine (C-C motif) ligand 5	0.933	0.405
Cd69	39.39	CD69 antigen	0.923	0.548
Zfp36	29.87	zinc finger protein 36	0.73	0.524
Tnfaip3	29.71	tumor necrosis factor, alpha-induced protein 3	0.96	0.49
Fos	29.25	FBJ osteosarcoma oncogene	0.589	0.257
Itgb1	28.31	integrin beta 1 (fibronectin receptor beta)	0.888	0.452
Nfkbia	26.94	nuclear factor of kappa light polypeptide gene enhancer in B cells inhibitor, alpha	0.888	0.702
Dusp1	23.2	dual specificity phosphatase 1	0.888	0.415
Btg2	20.75	B cell translocation gene 2, anti-proliferative	0.956	0.676
Ier2	20.51	immediate early response 2	0.95	0.705
Dusp5	19.53	dual specificity phosphatase 5	0.856	0.362
Klf6	18.78	Kruppel-like factor 6	0.885	0.596
Klrk1	18.5	killer cell lectin-like receptor subfamily K, member 1	0.957	0.415
Rgcc	17.33	regulator of cell cycle	0.714	0.48
Itgae	17.21	integrin alpha E, epithelial-associated	0.605	0.17
Junb	17.2	jun B proto-oncogene	0.988	0.737
Fgl2	16.7	fibrinogen-like protein 2	0.782	0.293
Ctla2a	15.49	cytotoxic T lymphocyte-associated protein 2 alpha	0.947	0.485
Ly6a	14.73	lymphocyte antigen 6 complex, locus A	0.968	0.565
Ly6c2	14.5	lymphocyte antigen 6 complex, locus C2	0.879	0.599
Zfp36l2	13.28	zinc finger protein 36, C3H type-like 2	0.913	0.745
Capg	13.22	capping protein (actin filament), gelsolin-like	0.965	0.438
Dusp2	12.42	dual specificity phosphatase 2	0.792	0.622
Cxcr6	12.4	chemokine (C-X-C motif) receptor 6	0.956	0.543
Fasl	12.27	Fas ligand (TNF superfamily, member 6)	0.827	0.373
Egr1	11.75	early growth response 1	0.438	0.225
Rgs1	11.46	regulator of G-protein signaling 1	0.853	0.394
Bhlhe40	11.35	basic helix-loop-helix family, member e40	0.938	0.416
Ifitm3	11.25	interferon induced transmembrane protein 3	0.48	0.226
Crip1	11.21	cysteine-rich protein 1 (intestinal)	0.989	0.939
Cish	11.08	cytokine inducible SH2-containing protein	0.799	0.359
Ahnak	11.06	AHNAK nucleoprotein (desmoyokin)	0.954	0.576
Fosb	11	FBJ osteosarcoma oncogene B	0.493	0.178
Bst2	10.89	bone marrow stromal cell antigen 2	0.855	0.633
Nfkbiz	10.47	nuclear factor of kappa light polypeptide gene enhancer in B cells inhibitor, zeta	0.565	0.266
Vim	10.39	vimentin	0.999	0.794
S100a6	10.25	S100 calcium binding protein A6 (calcyclin)	0.991	0.484
Klrc1	9.68	killer cell lectin-like receptor subfamily C, member 1	0.958	0.419
Csrnp1	9.64	cysteine-serine-rich nuclear protein 1	0.689	0.337
Ubc	9.56	ubiquitin C	0.987	0.842
Gpr183	9.5	G protein-coupled receptor 183	0.801	0.506
Zc3h12a	9.5	zinc finger CCCH type containing 12A	0.602	0.259
S100a10	9.37	S100 calcium binding protein A10 (calpactin)	0.997	0.918
Pim1	9.07	proviral integration site 1	0.743	0.453
Ifrd1	9.06	interferon-related developmental regulator 1	0.757	0.478
Ier5	9.01	immediate early response 5	0.831	0.594
Ccr2	9.01	chemokine (C-C motif) receptor 2	0.511	0.098
S100a4	8.96	S100 calcium binding protein A4	0.967	0.405
Ifngr1	8.94	interferon gamma receptor 1	0.982	0.772
Btg1	8.8	B cell translocation gene 1, anti-proliferative	1	0.992
Ctsw	8.78	cathepsin W	0.981	0.817
Vps37b	8.66	vacuolar protein sorting 37B (yeast)	0.941	0.695
Ubald2	8.63	UBA-like domain containing 2	0.708	0.482
Lgals1	8.61	lectin, galactose binding, soluble 1	0.996	0.647
Dennd4a	8.57	DENN/MADD domain containing 4A	0.796	0.42
Gadd45b	8.45	growth arrest and DNA-damage-inducible 45 beta	0.498	0.24
Socs1	8.32	suppressor of cytokine signaling 1	0.835	0.526
Ifit3	8.21	interferon-induced protein with tetratricopeptide repeats 3	0.532	0.206
Jund	8.2	jun D proto-oncogene	0.946	0.713
Csf1	8.16	colony stimulating factor 1 (macrophage)	0.563	0.252
H3f3b	8.14	H3 histone, family 3B	1	0.982
Amica1	8	adhesion molecule, interacts with CXADR antigen 1	0.829	0.446
Atf3	7.86	activating transcription factor 3	0.331	0.138
Icos	7.85	inducible T cell co-stimulator	0.84	0.466
Neurl3	7.84	neuralized homolog 3 homolog (Drosophila)	0.671	0.387
Ccl4	7.74	chemokine (C-C motif) ligand 4	0.669	0.272
Irf7	7.67	interferon regulatory factor 7	0.757	0.469
Gpr171	7.56	G protein-coupled receptor 171	0.734	0.402
Glrx	7.49	glutaredoxin	0.773	0.39
Stk17b	7.22	serine/threonine kinase 17b (apoptosis-inducing)	0.969	0.855
Tnf	7.19	tumor necrosis factor	0.361	0.129
Fth1	7.14	ferritin heavy chain 1	1	0.991
Anxa1	7.1	annexin A1	0.526	0.154
Nfkbid	7.04	nuclear factor of kappa light polypeptide gene enhancer in B cells inhibitor, delta	0.41	0.171
Mxd1	6.96	MAX dimerization protein 1	0.54	0.283
Cd28	6.87	CD28 antigen	0.831	0.604
Tagap	6.81	T cell activation Rho GTPase activating protein	0.68	0.427
Gzmk	6.8	granzyme K	0.416	0.125
Cxcr3	6.78	chemokine (C-X-C motif) receptor 3	0.598	0.226
Id2	6.77	inhibitor of DNA binding 2	0.926	0.558
Arid5a	6.77	AT rich interactive domain 5A (MRF1-like)	0.771	0.476
Reep5	6.6	receptor accessory protein 5	0.946	0.701
Isg20	6.53	interferon-stimulated protein	0.71	0.361
Tgif1	6.51	TGFB-induced factor homeobox 1	0.574	0.336
Ifit1	6.45	interferon-induced protein with tetratricopeptide repeats 1	0.447	0.182
Isg15	6.41	ISG15 ubiquitin-like modifier	0.638	0.381
Pnrc1	6.4	proline-rich nuclear receptor coactivator 1	0.981	0.892
Sqstm1	6.29	sequestosome 1	0.91	0.785
Pmaip1	6.29	phorbol-12-myristate-13-acetate-induced protein 1	0.487	0.222
Nkg7	6.25	natural killer cell group 7 sequence	0.997	0.91
Irf1	6.17	interferon regulatory factor 1	0.759	0.612
Srgn	6.13	serglycin	0.999	0.927
Slc3a2	6.13	solute carrier family 3 (activators of dibasic and neutral amino acid transport), member 2	0.784	0.58
Gna13	6.06	guanine nucleotide binding protein, alpha 13	0.683	0.426
Lgals3bp	5.94	lectin, galactoside-binding, soluble, 3 binding protein	0.799	0.521
Smad7	5.83	SMAD family member 7	0.681	0.448
Prr13	5.82	proline rich 13	0.89	0.608
Pdcd1	5.76	programmed cell death 1	0.744	0.372
Grina	5.72	glutamate receptor, ionotropic, N-methyl D-aspartate-associated protein 1 (glutamate binding)	0.736	0.467
Jun	5.72	jun proto-oncogene	0.398	0.28
Il18r1	5.71	interleukin 18 receptor 1	0.669	0.362
Zbp1	5.71	Z-DNA binding protein 1	0.693	0.442
Hopx	5.66	HOP homeobox	0.728	0.435
Mapkapk3	5.66	mitogen-activated protein kinase-activated protein kinase 3	0.648	0.355
Actg1	5.63	actin, gamma, cytoplasmic 1	1	0.989
Rora	5.62	RAR-related orphan receptor alpha	0.506	0.231
Gabarapl2	5.61	gamma-aminobutyric acid (GABA) A receptor-associated protein-like 2	0.911	0.733
Itgb7	5.58	integrin beta 7	0.874	0.659
Emp1	5.57	epithelial membrane protein 1	0.363	0.096
Rtp4	5.54	receptor transporter protein 4	0.588	0.352
Hilpda	5.54	hypoxia inducible lipid droplet associated	0.56	0.345
Emb	5.53	embigin	0.819	0.658
Phlda1	5.53	pleckstrin homology-like domain, family A, member 1	0.348	0.156
Gbp6	5.52	guanylate binding protein 6	0.56	0.358
Ttc39c	5.49	tetratricopeptide repeat domain 39C	0.518	0.219
Runx2	5.46	runt related transcription factor 2	0.598	0.31
Sertad1	5.46	SERTA domain containing 1	0.604	0.376
Trex1	5.46	three prime repair exonuclease 1	0.557	0.309
Cd6	5.37	CD6 antigen	0.752	0.592
Hspa5	5.36	heat shock protein 5	0.944	0.759
Hcst	5.32	hematopoietic cell signal transducer	0.989	0.943
Ppp1r15a	5.29	protein phosphatase 1, regulatory (inhibitor) subunit 15A	0.574	0.354
Dnaja1	5.27	DnaJ (Hsp40) homolog, subfamily A, member 1	0.933	0.858
Dkkl1	5.26	dickkopf-like 1	0.41	0.139
Skil	5.21	SKI-like	0.539	0.315
Icam1	5.2	intercellular adhesion molecule 1	0.482	0.346
Klf10	5.18	Kruppel-like factor 10	0.404	0.168
Adam8	5.15	a disintegrin and metallopeptidase domain 8	0.46	0.174
Fxyd5	5.13	FXYD domain-containing ion transport regulator 5	0.999	0.987
Bcl2a1b	5.13	B cell leukemia/lymphoma 2 related protein A1b	0.758	0.456
1500009L16Rik	5.11	RIKEN cDNA 1500009L16 gene	0.342	0.096
Med10	5.1	mediator complex subunit 10	0.672	0.48
Odc1	5.1	ornithine decarboxylase, structural 1	0.696	0.45
Lpxn	5.07	leupaxin	0.757	0.534
Cd2	5.03	CD2 antigen	0.955	0.873
Tbx21	5.03	T-box 21	0.566	0.339
Lime1	5.02	Lck interacting transmembrane adaptor 1	0.906	0.733
Emp3	5.01	epithelial membrane protein 3	0.952	0.835
Rgs2	5.01	regulator of G-protein signaling 2	0.524	0.308
Gng2	5	guanine nucleotide binding protein (G protein), gamma 2	0.746	0.452
H2-Q4	4.99	histocompatibility 2, Q region locus 4	0.956	0.853
Ubl3	4.99	ubiquitin-like 3	0.724	0.502
Selplg	4.98	selectin, platelet (p-selectin) ligand	0.986	0.963
Gzmb	4.98	granzyme B	0.84	0.353
Rrad	4.95	Ras-related associated with diabetes	0.332	0.198
Zfp36l1	4.94	zinc finger protein 36, C3H type-like 1	0.755	0.681
Cxcr4	4.94	chemokine (C-X-C motif) receptor 4	0.363	0.147
Ctla2b	4.93	cytotoxic T lymphocyte-associated protein 2 beta	0.459	0.247
S100a11	4.92	S100 calcium binding protein A11 (calgizzarin)	0.975	0.78
Slamf7	4.92	SLAM family member 7	0.595	0.314
Prr7	4.91	proline rich 7 (synaptic)	0.376	0.199
H2-D1	4.89	histocompatibility 2, D region locus 1	1	0.998
Prdx6	4.87	peroxiredoxin 6	0.887	0.786
Atp8b4	4.85	ATPase, class I, type 8B, member 4	0.581	0.362
Arf4	4.84	ADP-ribosylation factor 4	0.764	0.639
Glipr2	4.83	GLI pathogenesis-related 2	0.805	0.651
Ly6e	4.81	lymphocyte antigen 6 complex, locus E	0.989	0.967
Fam204a	4.81	DNA segment, Chr 19, ERATO Doi 737, expressed	0.567	0.337
Nptn	4.8	neuroplastin	0.679	0.494
Plk3	4.8	polo-like kinase 3	0.386	0.189
Cd47	4.76	CD47 antigen (Rh-related antigen, integrin-associated signal transducer)	0.979	0.897
Hif1a	4.75	hypoxia inducible factor 1, alpha subunit	0.819	0.535
Ccr8	4.75	chemokine (C-C motif) receptor 8	0.416	0.223
Cd82	4.72	CD82 antigen	0.878	0.654
Coq10b	4.71	coenzyme Q10 homolog B (S. cerevisiae)	0.453	0.265
Flt3l	4.68	FMS-like tyrosine kinase 3 ligand	0.58	0.386
Zyx	4.67	zyxin	0.9	0.738
Gm8369	4.67	predicted gene 8369	0.54	0.341
Traf1	4.67	TNF receptor-associated factor 1	0.694	0.558
Igflr1	4.67	IGF-like family receptor 1	0.483	0.342
Tsc22d3	4.66	TSC22 domain family, member 3	0.759	0.721
Gch1	4.65	GTP cyclohydrolase 1	0.459	0.267
Tob1	4.65	transducer of ErbB-2.1	0.441	0.247
Cd44	4.64	CD44 antigen	0.674	0.402
Il2rb	4.62	interleukin 2 receptor, beta chain	0.955	0.667
Gpr132	4.61	G protein-coupled receptor 132	0.64	0.533
Ms4a4b	4.6	membrane-spanning 4-domains, subfamily A, member 4B	0.994	0.986
Irf2bpl	4.57	interferon regulatory factor 2 binding protein-like	0.595	0.423
Dok2	4.56	docking protein 2	0.539	0.324
Fam129b	4.56	family with sequence similarity 129, member B	0.277	0.046
Slc16a6	4.56	solute carrier family 16 (monocarboxylic acid transporters), member 6	0.351	0.154
Rara	4.51	retinoic acid receptor, alpha	0.558	0.359
Prkar1a	4.5	protein kinase, cAMP dependent regulatory, type I, alpha	0.961	0.854
Abcb1b	4.5	ATP-binding cassette, sub-family B (MDR/TAP), member 1B	0.401	0.231
Efhd2	4.49	EF hand domain containing 2	0.785	0.554
Slc38a2	4.49	solute carrier family 38, member 2	0.595	0.468
