# Supplementary material for: Absence of central tolerance in Aire-deficient mice synergizes with immune-checkpoint inhibition to enhance antitumor responses
Source: Commun Biol. 2020 Jul 8;3:355. doi: 10.1038/s42003-020-1083-1 (PMC7343867; doi:10.1038/s42003-020-1083-1)
Supplement: Supplementary file 7 — Supplementary Data 5 [file 42003_2020_1083_MOESM7_ESM.xlsx]

## Sheet: Cluster 9
Gene	fold.change	Description	pct.cluster.expressing	pct.out.of.cluster.cells.expressing
Cxcl10	4.6285e+06	chemokine (C-X-C motif) ligand 10	0.529	0.054
Isg15	104462	ISG15 ubiquitin-like modifier	1	0.372
Ifit3	51193.6	interferon-induced protein with tetratricopeptide repeats 3	0.992	0.194
Ifit1	8878.71	interferon-induced protein with tetratricopeptide repeats 1	0.949	0.167
Rsad2	765.69	radical S-adenosyl methionine domain containing 2	0.876	0.084
Mx1	386.97	myxovirus (influenza virus) resistance 1	0.926	0.107
Isg20	367.86	interferon-stimulated protein	0.984	0.356
Ifit3b	143.45	RIKEN cDNA I830012O16 gene	0.798	0.068
Cd69	141.9	CD69 antigen	0.961	0.553
Irf7	118.47	interferon regulatory factor 7	0.994	0.464
Phf11b	112.38	PHD finger protein 11B	0.985	0.402
Usp18	75.32	ubiquitin specific peptidase 18	0.885	0.184
Bst2	72.2	bone marrow stromal cell antigen 2	0.996	0.631
Ly6a	55.56	lymphocyte antigen 6 complex, locus A	0.995	0.57
Slfn5	54.09	schlafen 5	0.765	0.151
Samhd1	50.46	SAM domain and HD domain, 1	0.968	0.65
Zbp1	49.42	Z-DNA binding protein 1	0.974	0.436
Ifitm3	43.57	interferon induced transmembrane protein 3	0.524	0.229
Ifit2	43.02	interferon-induced protein with tetratricopeptide repeats 2	0.708	0.119
Ifi27l2a	42.01	interferon, alpha-inducible protein 27 like 2A	0.781	0.673
Rtp4	39.7	receptor transporter protein 4	0.971	0.341
Stat1	38.57	signal transducer and activator of transcription 1	0.995	0.715
Gbp2	38.1	guanylate binding protein 2	0.8	0.307
Gbp6	32.05	guanylate binding protein 6	0.954	0.347
Gzmb	31.91	granzyme B	0.901	0.358
Cmpk2	31.63	cytidine monophosphate (UMP-CMP) kinase 2, mitochondrial	0.752	0.08
Mxd1	31.53	MAX dimerization protein 1	0.839	0.276
Mnda	30.75	myeloid cell nuclear differentiation antigen	0.722	0.126
Ifit1bl1	26.98	predicted gene 14446	0.719	0.197
Ccrl2	24.57	chemokine (C-C motif) receptor-like 2	0.61	0.107
Pydc3	22.97	pyrin domain containing 3	0.979	0.593
Pyhin1	22.4	pyrin and HIN domain family, member 1	0.969	0.547
Lgals3bp	21.46	lectin, galactoside-binding, soluble, 3 binding protein	0.976	0.519
Ifih1	21.36	interferon induced with helicase C domain 1	0.75	0.122
Ly6c2	20.73	lymphocyte antigen 6 complex, locus C2	0.882	0.604
Ube2l6	19.16	ubiquitin-conjugating enzyme E2L 6	0.691	0.138
Gbp7	18.97	guanylate binding protein 7	0.916	0.413
Phf11a	18.33	PHD finger protein 11A	0.748	0.106
Trafd1	18.3	TRAF type zinc finger domain containing 1	0.825	0.245
Ifi203	17.22	interferon activated gene 203	0.96	0.589
Xaf1	16.97	XIAP associated factor 1	0.922	0.346
AW112010	16.58	expressed sequence AW112010	0.999	0.931
Amica1	16.44	adhesion molecule, interacts with CXADR antigen 1	0.914	0.449
Igtp	16.09	interferon gamma induced GTPase	0.915	0.436
Trim30a	16	tripartite motif-containing 30A	0.904	0.396
Gm12250	15.62	predicted gene 12250	0.76	0.203
Daxx	15.43	Fas death domain-associated protein	0.885	0.331
Mndal	15.01	myeloid nuclear differentiation antigen like	0.929	0.546
Pydc4	14.78	pyrin domain containing 4	0.882	0.365
Ms4a4c	14.71	membrane-spanning 4-domains, subfamily A, member 4C	0.741	0.427
Herc6	14.28	hect domain and RLD 6	0.796	0.235
Parp14	14.19	poly (ADP-ribose) polymerase family, member 14	0.828	0.31
Socs1	13.86	suppressor of cytokine signaling 1	0.915	0.528
Ifi35	13.19	interferon-induced protein 35	0.935	0.499
Ifi47	13.19	interferon gamma inducible protein 47	0.97	0.725
Lgals9	13.11	lectin, galactose binding, soluble 9	0.948	0.64
Rgs1	12.55	regulator of G-protein signaling 1	0.866	0.401
Tor3a	12.37	torsin family 3, member A	0.694	0.158
Gbp9	12.25	guanylate-binding protein 9	0.826	0.339
Gbp4	11.89	guanylate binding protein 4	0.851	0.362
Il10ra	11.79	interleukin 10 receptor, alpha	0.681	0.268
Ms4a4b	11.6	membrane-spanning 4-domains, subfamily A, member 4B	1	0.986
Oas3	11.29	2'-5' oligoadenylate synthetase 3	0.752	0.173
Klrk1	11.29	killer cell lectin-like receptor subfamily K, member 1	0.901	0.426
Dhx58	11.27	DEXH (Asp-Glu-X-His) box polypeptide 58	0.71	0.131
Tnfaip3	11.27	tumor necrosis factor, alpha-induced protein 3	0.95	0.498
Slfn1	11.24	schlafen 1	0.932	0.561
Irgm1	11.22	immunity-related GTPase family M member 1	0.842	0.326
H2-T10	11.18	histocompatibility 2, T region locus 10	0.984	0.766
Pdcd1	11	programmed cell death 1	0.874	0.373
Ifi204	10.97	interferon activated gene 204	0.519	0.031
BC094916	10.92	cDNA sequence BC094916	0.8	0.25
Glrx	10.83	glutaredoxin	0.844	0.393
Aftph	10.81	aftiphilin	0.656	0.239
Cd274	10.75	CD274 antigen	0.645	0.19
Dusp1	10.54	dual specificity phosphatase 1	0.852	0.424
Mx2	10.5	myxovirus (influenza virus) resistance 2	0.539	0.029
Pml	10.42	promyelocytic leukemia	0.79	0.247
Ddx58	10.11	DEAD (Asp-Glu-Ala-Asp) box polypeptide 58	0.822	0.333
Dtx3l	10.06	deltex 3-like (Drosophila)	0.844	0.356
Pttg1	9.84	pituitary tumor-transforming gene 1	0.884	0.489
Tgtp2	9.79	T cell specific GTPase 2	0.821	0.353
Plac8	9.74	placenta-specific 8	0.626	0.448
Junb	9.65	jun B proto-oncogene	0.98	0.741
Tapbp	9.63	TAP binding protein	0.981	0.792
Naa20	9.41	N(alpha)-acetyltransferase 20, NatB catalytic subunit	0.851	0.397
Chmp4b	9.27	charged multivesicular body protein 4B	0.909	0.563
Capg	9.25	capping protein (actin filament), gelsolin-like	0.911	0.449
Klf6	9.22	Kruppel-like factor 6	0.905	0.6
Fgl2	9.2	fibrinogen-like protein 2	0.754	0.302
Slfn8	9.16	schlafen 8	0.791	0.295
Ifitm1	9.02	interferon induced transmembrane protein 1	0.585	0.281
Ctla2a	8.98	cytotoxic T lymphocyte-associated protein 2 alpha	0.944	0.493
Gem	8.98	GTP binding protein (gene overexpressed in skeletal muscle)	0.659	0.314
Sp110	8.79	Sp110 nuclear body protein	0.869	0.536
H2-T9	8.54	histocompatibility 2, T region locus 9	0.862	0.511
Gbp3	8.51	guanylate binding protein 3	0.644	0.175
Hspa5	8.42	heat shock protein 5	0.976	0.761
Parp9	8.36	poly (ADP-ribose) polymerase family, member 9	0.782	0.301
Zfp36	8.35	zinc finger protein 36	0.601	0.532
Hif1a	8.3	hypoxia inducible factor 1, alpha subunit	0.911	0.537
Gzma	8.29	granzyme A	0.37	0.126
Ctla4	8.26	cytotoxic T-lymphocyte-associated protein 4	0.821	0.368
Gzmk	8.07	granzyme K	0.386	0.131
1600014C10Rik	8.01	RIKEN cDNA 1600014C10 gene	0.676	0.282
Dusp5	7.93	dual specificity phosphatase 5	0.802	0.372
Vps37b	7.88	vacuolar protein sorting 37B (yeast)	0.959	0.698
Bhlhe40	7.87	basic helix-loop-helix family, member e40	0.914	0.426
Ubald2	7.65	UBA-like domain containing 2	0.816	0.481
Stat2	7.6	signal transducer and activator of transcription 2	0.651	0.162
Grina	7.58	glutamate receptor, ionotropic, N-methyl D-aspartate-associated protein 1 (glutamate binding)	0.879	0.466
S100a6	7.5	S100 calcium binding protein A6 (calcyclin)	0.962	0.493
Tap1	7.44	transporter 1, ATP-binding cassette, sub-family B (MDR/TAP)	0.965	0.686
Clic4	7.42	chloride intracellular channel 4 (mitochondrial)	0.65	0.234
Tspo	7.41	translocator protein	0.992	0.864
Icos	7.39	inducible T cell co-stimulator	0.879	0.47
Nmi	7.34	N-myc (and STAT) interactor	0.844	0.495
Iigp1	7.31	interferon inducible GTPase 1	0.371	0.064
Bcl2a1b	7.28	B cell leukemia/lymphoma 2 related protein A1b	0.895	0.456
Tgtp1	7.28	T cell specific GTPase 1	0.551	0.225
Oasl2	7.23	2'-5' oligoadenylate synthetase-like 2	0.416	0.069
Btg2	7.18	B cell translocation gene 2, anti-proliferative	0.921	0.682
Nfkbia	7.16	nuclear factor of kappa light polypeptide gene enhancer in B cells inhibitor, alpha	0.815	0.708
P2ry14	7.07	purinergic receptor P2Y, G-protein coupled, 14	0.438	0.095
Fasl	7.02	Fas ligand (TNF superfamily, member 6)	0.834	0.38
Fos	7	FBJ osteosarcoma oncogene	0.548	0.264
Cish	6.99	cytokine inducible SH2-containing protein	0.809	0.366
Phf11c	6.96	PHD finger protein 11C	0.621	0.178
Gpr171	6.9	G protein-coupled receptor 171	0.778	0.406
Serpina3g	6.84	serine (or cysteine) peptidase inhibitor, clade A, member 3G	0.7	0.295
Psmb10	6.83	proteasome (prosome, macropain) subunit, beta type 10	0.92	0.697
Trex1	6.82	three prime repair exonuclease 1	0.712	0.307
Arf4	6.8	ADP-ribosylation factor 4	0.909	0.636
Sp140	6.79	Sp140 nuclear body protein	0.741	0.399
Eif2ak2	6.7	eukaryotic translation initiation factor 2-alpha kinase 2	0.589	0.162
Lpxn	6.69	leupaxin	0.878	0.533
Casp3	6.66	caspase 3	0.721	0.363
Psmb8	6.65	proteasome (prosome, macropain) subunit, beta type 8 (large multifunctional peptidase 7)	0.998	0.965
H2-T23	6.64	histocompatibility 2, T region locus 23	0.975	0.825
Tnp2	6.6	transition protein 2	0.389	0.059
Ehd4	6.56	EH-domain containing 4	0.51	0.16
Cxcr6	6.45	chemokine (C-X-C motif) receptor 6	0.912	0.551
Lag3	6.45	lymphocyte-activation gene 3	0.775	0.352
Ctsw	6.4	cathepsin W	0.974	0.82
Klrc1	6.39	killer cell lectin-like receptor subfamily C, member 1	0.896	0.43
Odc1	6.39	ornithine decarboxylase, structural 1	0.781	0.451
Gm8369	6.35	predicted gene 8369	0.752	0.336
Trim12c	6.33	tripartite motif-containing 12C	0.84	0.493
H3f3b	6.32	H3 histone, family 3B	0.999	0.982
Nr4a1	6.3	nuclear receptor subfamily 4, group A, member 1	0.588	0.315
Gng2	6.28	guanine nucleotide binding protein (G protein), gamma 2	0.852	0.453
Helz2	6.28	helicase with zinc finger 2, transcriptional coactivator	0.651	0.213
Arid5a	6.22	AT rich interactive domain 5A (MRF1-like)	0.831	0.479
Tor1aip1	6.2	torsin A interacting protein 1	0.701	0.338
Parp12	6.12	poly (ADP-ribose) polymerase family, member 12	0.492	0.069
H2-T22	6.1	histocompatibility 2, T region locus 22	0.879	0.616
Serpinb9	6.09	serine (or cysteine) peptidase inhibitor, clade B, member 9	0.63	0.328
Shisa5	6.07	shisa homolog 5 (Xenopus laevis)	1	0.99
Pik3ap1	6.06	phosphoinositide-3-kinase adaptor protein 1	0.571	0.174
Gzmf	6.05	granzyme F	0.262	0.135
H2-Q4	6.04	histocompatibility 2, Q region locus 4	0.978	0.854
Mov10	6.03	Moloney leukemia virus 10	0.582	0.17
Lgals3	6.02	lectin, galactose binding, soluble 3	0.851	0.39
Oas1a	6.01	2'-5' oligoadenylate synthetase 1A	0.418	0.107
Cd47	6	CD47 antigen (Rh-related antigen, integrin-associated signal transducer)	0.99	0.898
Smchd1	6	SMC hinge domain containing 1	0.751	0.446
Csrnp1	5.97	cysteine-serine-rich nuclear protein 1	0.668	0.344
Nkg7	5.92	natural killer cell group 7 sequence	0.996	0.912
Ifitm2	5.92	interferon induced transmembrane protein 2	0.636	0.313
Sp100	5.91	nuclear antigen Sp100	0.976	0.84
Epsti1	5.91	epithelial stromal interaction 1 (breast)	0.986	0.847
Parp10	5.89	poly (ADP-ribose) polymerase family, member 10	0.582	0.184
Bcl2a1d	5.87	B cell leukemia/lymphoma 2 related protein A1d	0.788	0.352
Psmb9	5.84	proteasome (prosome, macropain) subunit, beta type 9 (large multifunctional peptidase 2)	0.959	0.767
Tmbim6	5.8	transmembrane BAX inhibitor motif containing 6	0.989	0.927
Pla2g16	5.79	phospholipase A2, group XVI	0.844	0.547
Trim30d	5.75	tripartite motif-containing 30D	0.539	0.152
Csf1	5.75	colony stimulating factor 1 (macrophage)	0.57	0.257
Litaf	5.74	LPS-induced TN factor	0.762	0.359
Samd9l	5.72	sterile alpha motif domain containing 9-like	0.661	0.28
Ly6e	5.69	lymphocyte antigen 6 complex, locus E	1	0.967
S100a4	5.68	S100 calcium binding protein A4	0.89	0.417
Ttc39b	5.68	tetratricopeptide repeat domain 39B	0.705	0.371
Cdkn1a	5.66	cyclin-dependent kinase inhibitor 1A (P21)	0.379	0.163
Atf3	5.66	activating transcription factor 3	0.314	0.142
Sub1	5.65	SUB1 homolog (S. cerevisiae)	0.996	0.923
Txn1	5.63	thioredoxin 1	0.922	0.659
Ms4a6b	5.59	membrane-spanning 4-domains, subfamily A, member 6B	0.991	0.932
Ccl5	5.59	chemokine (C-C motif) ligand 5	0.73	0.421
Rgs2	5.58	regulator of G-protein signaling 2	0.614	0.308
Slfn2	5.54	schlafen 2	0.93	0.79
Zc3hav1	5.53	zinc finger CCCH type, antiviral 1	0.868	0.593
Tor1aip2	5.51	torsin A interacting protein 2	0.656	0.307
Atp8b4	5.5	ATPase, class I, type 8B, member 4	0.721	0.36
Egr1	5.47	early growth response 1	0.399	0.23
Casp4	5.46	caspase 4, apoptosis-related cysteine peptidase	0.444	0.116
Tmem184b	5.43	transmembrane protein 184b	0.556	0.181
Ddx60	5.43	DEAD (Asp-Glu-Ala-Asp) box polypeptide 60	0.456	0.103
Apobec3	5.42	apolipoprotein B mRNA editing enzyme, catalytic polypeptide 3	0.875	0.652
Cd86	5.4	CD86 antigen	0.441	0.142
Ubc	5.39	ubiquitin C	0.982	0.845
Dusp2	5.39	dual specificity phosphatase 2	0.781	0.625
Nfkbiz	5.39	nuclear factor of kappa light polypeptide gene enhancer in B cells inhibitor, zeta	0.446	0.276
Arl6ip1	5.38	ADP-ribosylation factor-like 6 interacting protein 1	0.979	0.872
Nampt	5.38	nicotinamide phosphoribosyltransferase	0.539	0.176
Btg1	5.37	B cell translocation gene 1, anti-proliferative	1	0.992
Slc3a2	5.37	solute carrier family 3 (activators of dibasic and neutral amino acid transport), member 2	0.855	0.58
Ppa1	5.37	pyrophosphatase (inorganic) 1	0.556	0.296
Cd28	5.36	CD28 antigen	0.88	0.606
Capza2	5.31	capping protein (actin filament) muscle Z-line, alpha 2	0.881	0.685
Ccl4	5.3	chemokine (C-C motif) ligand 4	0.674	0.278
Lmna	5.3	lamin A	0.454	0.227
Cnp	5.29	2',3'-cyclic nucleotide 3' phosphodiesterase	0.884	0.683
Ctss	5.27	cathepsin S	0.87	0.62
Sh2d2a	5.27	SH2 domain protein 2A	0.918	0.628
Irf1	5.27	interferon regulatory factor 1	0.831	0.611
Vim	5.24	vimentin	0.976	0.798
Casp1	5.24	caspase 1	0.479	0.15
Gpr183	5.22	G protein-coupled receptor 183	0.736	0.513
Gadd45b	5.2	growth arrest and DNA-damage-inducible 45 beta	0.49	0.245
Id2	5.19	inhibitor of DNA binding 2	0.91	0.564
Cd164	5.18	CD164 antigen	0.874	0.664
Slamf7	5.16	SLAM family member 7	0.624	0.317
Neurl3	5.16	neuralized homolog 3 homolog (Drosophila)	0.668	0.391
Ogfr	5.14	opioid growth factor receptor	0.741	0.398
Abcb1a	5.13	ATP-binding cassette, sub-family B (MDR/TAP), member 1A	0.499	0.178
Reep5	5.11	receptor accessory protein 5	0.941	0.705
March5	5.1	membrane-associated ring finger (C3HC4) 5	0.654	0.37
Srgn	5.08	serglycin	0.998	0.929
Ccdc23	5.08	coiled-coil domain containing 23	0.734	0.426
9930111J21Rik1	5.08	RIKEN cDNA 9930111J21 gene 1	0.63	0.272
Tnfsf10	5.07	tumor necrosis factor (ligand) superfamily, member 10	0.526	0.189
Gbp10	5.07	guanylate-binding protein 10	0.399	0.077
H2-D1	5.06	histocompatibility 2, D region locus 1	1	0.998
Usp25	5.06	ubiquitin specific peptidase 25	0.589	0.262
Ccr5	5.05	chemokine (C-C motif) receptor 5	0.459	0.188
Rnf114	5.03	ring finger protein 114	0.826	0.566
Ccnd2	5.03	cyclin D2	0.915	0.743
H2-K1	4.99	histocompatibility 2, K1, K region	1	0.999
Stat3	4.97	signal transducer and activator of transcription 3	0.886	0.631
Uba7	4.97	ubiquitin-like modifier activating enzyme 7	0.546	0.23
Tap2	4.96	transporter 2, ATP-binding cassette, sub-family B (MDR/TAP)	0.924	0.741
Map3k8	4.92	mitogen-activated protein kinase kinase kinase 8	0.4	0.146
Lgals1	4.9	lectin, galactose binding, soluble 1	0.982	0.653
Cpne3	4.88	copine III	0.47	0.225
Ier2	4.86	immediate early response 2	0.894	0.711
Gypc	4.85	glycophorin C	0.454	0.151
Cd8a	4.84	CD8 antigen, alpha chain	0.972	0.908
Ddx24	4.84	DEAD (Asp-Glu-Ala-Asp) box polypeptide 24	0.826	0.644
Gm1966	4.82	predicted gene 1966	0.718	0.432
Il12rb1	4.82	interleukin 12 receptor, beta 1	0.438	0.126
Ifngr1	4.81	interferon gamma receptor 1	0.96	0.776
Gch1	4.81	GTP cyclohydrolase 1	0.571	0.266
Samsn1	4.81	SAM domain, SH3 domain and nuclear localization signals, 1	0.679	0.404
Pim1	4.8	proviral integration site 1	0.641	0.461
Ywhaz	4.79	tyrosine 3-monooxygenase/tryptophan 5-monooxygenase activation protein, zeta polypeptide	0.994	0.964
Lime1	4.79	Lck interacting transmembrane adaptor 1	0.931	0.734
Dennd4a	4.79	DENN/MADD domain containing 4A	0.78	0.427
Cebpb	4.79	CCAAT/enhancer binding protein (C/EBP), beta	0.499	0.236
Sepw1	4.78	selenoprotein W, muscle 1	0.982	0.926
Jund	4.75	jun D proto-oncogene	0.935	0.717
Serpina3f	4.75	serine (or cysteine) peptidase inhibitor, clade A, member 3F	0.388	0.141
Sla	4.74	src-like adaptor	0.729	0.472
Whsc1l1	4.72	Wolf-Hirschhorn syndrome candidate 1-like 1 (human)	0.865	0.652
Grn	4.72	granulin	0.478	0.186
Gbp5	4.72	guanylate binding protein 5	0.334	0.075
Irf9	4.71	interferon regulatory factor 9	0.685	0.394
Dgat1	4.7	diacylglycerol O-acyltransferase 1	0.48	0.234
Jun	4.69	jun proto-oncogene	0.442	0.28
Nr4a2	4.68	nuclear receptor subfamily 4, group A, member 2	0.555	0.29
Pstpip1	4.67	proline-serine-threonine phosphatase-interacting protein 1	0.821	0.549
Hilpda	4.67	hypoxia inducible lipid droplet associated	0.554	0.349
B2m	4.66	beta-2 microglobulin	1	0.999
Prr13	4.66	proline rich 13	0.902	0.612
D16Ertd472e	4.64	DNA segment, Chr 16, ERATO Doi 472, expressed	0.764	0.484
Znfx1	4.64	zinc finger, NFX1-type containing 1	0.43	0.133
Sertad1	4.61	SERTA domain containing 1	0.645	0.378
Fam102a	4.6	family with sequence similarity 102, member A	0.772	0.503
Il2rb	4.58	interleukin 2 receptor, beta chain	0.951	0.672
Plscr1	4.56	phospholipid scramblase 1	0.502	0.247
Il2rg	4.55	interleukin 2 receptor, gamma chain	0.994	0.974
H2-Q8	4.55	histocompatibility 2, Q region locus 8	0.79	0.565
Zfp36l1	4.55	zinc finger protein 36, C3H type-like 1	0.81	0.68
Crem	4.54	cAMP responsive element modulator	0.528	0.259
Acadl	4.54	acyl-Coenzyme A dehydrogenase, long-chain	0.632	0.441
Klrd1	4.53	killer cell lectin-like receptor, subfamily D, member 1	0.906	0.776
Endod1	4.53	endonuclease domain containing 1	0.488	0.207
Tgif1	4.53	TGFB-induced factor homeobox 1	0.552	0.34
Anxa1	4.53	annexin A1	0.392	0.165
Zufsp	4.52	zinc finger with UFM1-specific peptidase domain	0.475	0.155
Fth1	4.51	ferritin heavy chain 1	1	0.991
Tigit	4.51	T cell immunoreceptor with Ig and ITIM domains	0.606	0.323
2810474O19Rik	4.5	RIKEN cDNA 2810474O19 gene	0.68	0.448
Mdfic	4.49	MyoD family inhibitor domain containing	0.599	0.29
Pld3	4.48	phospholipase D family, member 3	0.859	0.619
