# Supplementary material for: Absence of central tolerance in Aire-deficient mice synergizes with immune-checkpoint inhibition to enhance antitumor responses
Source: Commun Biol. 2020 Jul 8;3:355. doi: 10.1038/s42003-020-1083-1 (PMC7343867; doi:10.1038/s42003-020-1083-1)
Supplement: Supplementary file 8 — Supplementary Data 6 [file 42003_2020_1083_MOESM8_ESM.xlsx]

## Sheet: CD45_Act_CD8_KO_PD1_vs_WT_PD1
Gene	fold.change	Description	pct.cluster.expressing	pct.out.of.cluster.cells.expressing
Gzmb	1.89	granzyme B	0.853	0.708
Gem	1.85	GTP binding protein (gene overexpressed in skeletal muscle)	0.818	0.611
BC002163	1.85	NADH dehydrogenase Fe-S protein 5 pseudogene	0.614	0.104
Prf1	1.84	perforin 1 (pore forming protein)	0.803	0.639
Ccl5	1.81	chemokine (C-C motif) ligand 5	0.705	0.59
Serpine2	1.78	serine (or cysteine) peptidase inhibitor, clade E, member 2	0.314	0.16
Odc1	1.59	ornithine decarboxylase, structural 1	0.907	0.722
Cap1	1.5	CAP, adenylate cyclase-associated protein 1 (yeast)	0.966	0.91
Fcgr2b	-1.5	Fc receptor, IgG, low affinity IIb	0.025	0.097
Alox5ap	-1.52	arachidonate 5-lipoxygenase activating protein	0.017	0.09
Zfp36	-1.53	zinc finger protein 36	0.55	0.639
Gpr183	-1.53	G protein-coupled receptor 183	0.56	0.75
Lgmn	-1.54	legumain	0.037	0.111
Rgs1	-1.59	regulator of G-protein signaling 1	0.826	0.819
Mafb	-1.65	v-maf musculoaponeurotic fibrosarcoma oncogene family, protein B (avian)	0.027	0.125
Tsc22d3	-1.68	TSC22 domain family, member 3	0.636	0.806
Rnaset2b	-1.72	ribonuclease T2B	0.197	0.674
Klf2	-1.74	Kruppel-like factor 2 (lung)	0.285	0.424
Lyz2	-1.84	lysozyme 2	0.057	0.132
Il1b	-1.94	interleukin 1 beta	0.015	0.111
Apoe	-2.36	apolipoprotein E	0.052	0.16
Tgfbi	-2.41	transforming growth factor, beta induced	0.049	0.139
Tyrobp	-2.68	TYRO protein tyrosine kinase binding protein	0.066	0.174
Slfn4	-2.81	schlafen 4	0.002	0.076
Cd74	-4.4	CD74 antigen (invariant polypeptide of major histocompatibility complex, class II antigen-associated)	0.361	0.465

## Sheet: CD45_Act_CD8_KO_Iso_vs_WT_Iso
Gene	fold.change	Description	pct.cluster.expressing	pct.out.of.cluster.cells.expressing
Nr4a1	2.25	nuclear receptor subfamily 4, group A, member 1	0.634	0.516
Mir6236	1.84	microRNA mir-6236	0.915	0.892
BC002163	1.79	NADH dehydrogenase Fe-S protein 5 pseudogene	0.726	0.151
Ly6c2	1.63	lymphocyte antigen 6 complex, locus C2	0.762	0.634
Odc1	1.62	ornithine decarboxylase, structural 1	0.884	0.731
Ly6a	1.57	lymphocyte antigen 6 complex, locus A	0.982	0.946
Icos	1.55	inducible T cell co-stimulator	0.866	0.742
Ccr8	1.52	chemokine (C-C motif) receptor 8	0.604	0.441
Phlda1	1.51	pleckstrin homology-like domain, family A, member 1	0.396	0.215
Cap1	1.5	CAP, adenylate cyclase-associated protein 1 (yeast)	0.957	0.935
Rgs1	-1.57	regulator of G-protein signaling 1	0.817	0.849
H2-Ab1	-2.98	histocompatibility 2, class II antigen A, beta 1	0.146	0.269
H2-Eb1	-3.84	histocompatibility 2, class II antigen E beta	0.043	0.14

## Sheet: CD45_Act_CD8_KO_PD1_KO_Iso
Gene	fold.change	Description	pct.cluster.expressing	pct.out.of.cluster.cells.expressing
Ccl5	2.65	chemokine (C-C motif) ligand 5	0.705	0.506
Ccl12	-1.52	chemokine (C-C motif) ligand 12	0.029	0.079
Ifitm3	-1.55	interferon induced transmembrane protein 3	0.565	0.665
Tgfbi	-1.6	transforming growth factor, beta induced	0.049	0.122

## Sheet: CD45_Act_CD8_WT_PD1_vs_WT_Iso
Gene	fold.change	Description	pct.cluster.expressing	pct.out.of.cluster.cells.expressing
Ccl5	2.81	chemokine (C-C motif) ligand 5	0.59	0.43
Mir6236	1.68	microRNA mir-6236	0.889	0.892
Tsc22d3	1.63	TSC22 domain family, member 3	0.806	0.667
Mx1	1.59	myxovirus (influenza virus) resistance 1	0.299	0.129
Dusp2	1.57	dual specificity phosphatase 2	0.84	0.71
Gadd45b	1.51	growth arrest and DNA-damage-inducible 45 beta	0.507	0.366
Mif	-1.6	macrophage migration inhibitory factor	0.951	1
Pgk1	-1.77	phosphoglycerate kinase 1	0.889	0.957

## Sheet: CD45_CD8_Eff_KO_PD1_WT_PD1
Gene	fold.change	Description	pct.cluster.expressing	pct.out.of.cluster.cells.expressing
Lmna	2.35	lamin A	0.632	0.416
Cd74	2.12	CD74 antigen (invariant polypeptide of major histocompatibility complex, class II antigen-associated)	0.297	0.192
Fos	1.87	FBJ osteosarcoma oncogene	0.696	0.584
Gzma	1.72	granzyme A	0.378	0.256
Cd8b1	1.72	CD8 antigen, beta chain 1	0.708	0.504
Itgae	1.7	integrin alpha E, epithelial-associated	0.359	0.184
Samhd1	1.68	SAM domain and HD domain, 1	0.822	0.696
Egr1	1.66	early growth response 1	0.442	0.32
Csf1	1.64	colony stimulating factor 1 (macrophage)	0.292	0.128
Ctla4	1.6	cytotoxic T-lymphocyte-associated protein 4	0.572	0.416
Cd8a	1.59	CD8 antigen, alpha chain	0.689	0.52
Cxcr6	1.58	chemokine (C-X-C motif) receptor 6	0.698	0.56
S100a4	1.58	S100 calcium binding protein A4	0.694	0.504
Stat1	1.53	signal transducer and activator of transcription 1	0.836	0.816
Cap1	1.5	CAP, adenylate cyclase-associated protein 1 (yeast)	0.905	0.752
Bcl2	-1.52	B cell leukemia/lymphoma 2	0.542	0.736
Klra7	-1.57	killer cell lectin-like receptor, subfamily A, member 7	0.052	0.144
Tsc22d3	-1.67	TSC22 domain family, member 3	0.684	0.904
TrnC	-1.72	tRNA cysteine, mitochondrial	0.418	0.688
Rnaset2b	-1.97	ribonuclease T2B	0.202	0.688
Klf2	-1.97	Kruppel-like factor 2 (lung)	0.71	0.848
Tnfrsf4	-2.28	tumor necrosis factor receptor superfamily, member 4	0.093	0.176
Ecm1	-2.86	extracellular matrix protein 1	0.052	0.12
Hspa1a	-3.17	heat shock protein 1A	0.024	0.072

## Sheet: CD45_CD8_Eff_KO_Iso_vs_WT_Iso
Gene	fold.change	Description	pct.cluster.expressing	pct.out.of.cluster.cells.expressing
Egr1	1.7	early growth response 1	0.385	0.193
Irf1	1.67	interferon regulatory factor 1	0.803	0.636
Zc3h12a	1.67	zinc finger CCCH type containing 12A	0.504	0.273
Gbp2	1.66	guanylate binding protein 2	0.641	0.409
Gbp6	1.65	guanylate binding protein 6	0.598	0.42
Tob1	1.63	transducer of ErbB-2.1	0.47	0.159
Stat1	1.58	signal transducer and activator of transcription 1	0.906	0.716
Vps37b	1.57	vacuolar protein sorting 37B (yeast)	0.966	0.909
BC002163	1.54	NADH dehydrogenase Fe-S protein 5 pseudogene	0.359	0.034
Dnaja1	1.51	DnaJ (Hsp40) homolog, subfamily A, member 1	0.863	0.67
Sik1	1.51	salt inducible kinase 1	0.419	0.239

## Sheet: CD45_CD8_Eff_KO_PD1_vs_KO_Iso
Gene	fold.change	Description	pct.cluster.expressing	pct.out.of.cluster.cells.expressing
Ccl5	1.94	chemokine (C-C motif) ligand 5	0.781	0.803
Ctla4	1.83	cytotoxic T-lymphocyte-associated protein 4	0.572	0.359
Itgae	1.81	integrin alpha E, epithelial-associated	0.359	0.154
Csf1	1.78	colony stimulating factor 1 (macrophage)	0.292	0.094
Ccl4	1.77	chemokine (C-C motif) ligand 4	0.43	0.256
Cd8a	1.71	CD8 antigen, alpha chain	0.689	0.427
Cd8b1	1.69	CD8 antigen, beta chain 1	0.708	0.47
Gzmk	1.64	granzyme K	0.314	0.188
Lgals3	1.63	lectin, galactose binding, soluble 3	0.656	0.496
Cxcr6	1.6	chemokine (C-X-C motif) receptor 6	0.698	0.521
S100a4	1.59	S100 calcium binding protein A4	0.694	0.453
Odc1	1.59	ornithine decarboxylase, structural 1	0.765	0.615
Bhlhe40	1.58	basic helix-loop-helix family, member e40	0.805	0.709
Capg	1.55	capping protein (actin filament), gelsolin-like	0.751	0.598
Tnfaip3	1.54	tumor necrosis factor, alpha-induced protein 3	0.976	0.923
Itgb1	1.52	integrin beta 1 (fibronectin receptor beta)	0.77	0.684
Lmna	1.51	lamin A	0.632	0.436
Hspa1a	-1.51	heat shock protein 1A	0.024	0.085
Bcl2	-1.58	B cell leukemia/lymphoma 2	0.542	0.701
Fcer1g	-1.76	Fc receptor, IgE, high affinity I, gamma polypeptide	0.219	0.385
Xcl1	-1.9	chemokine (C motif) ligand 1	0.219	0.419

## Sheet: CD45_CD8_Eff_WT_PD1_vs_WT_Iso
Gene	fold.change	Description	pct.cluster.expressing	pct.out.of.cluster.cells.expressing
Odc1	1.93	ornithine decarboxylase, structural 1	0.688	0.545
TrnC	1.89	tRNA cysteine, mitochondrial	0.688	0.307
Tsc22d3	1.66	TSC22 domain family, member 3	0.904	0.716
Tob1	1.59	transducer of ErbB-2.1	0.432	0.159
Zc3h12a	1.58	zinc finger CCCH type containing 12A	0.456	0.273
Cks2	1.57	CDC28 protein kinase regulatory subunit 2	0.352	0.159
Ctla4	1.55	cytotoxic T-lymphocyte-associated protein 4	0.416	0.239
Dnaja1	1.54	DnaJ (Hsp40) homolog, subfamily A, member 1	0.888	0.67
Tmem176b	-1.57	transmembrane protein 176B	0.04	0.136

## Sheet: CD45_DC_KO_PD1_vs_WT_PD1
Gene	fold.change	Description	pct.cluster.expressing	pct.out.of.cluster.cells.expressing
Cxcl9	4.4	chemokine (C-X-C motif) ligand 9	0.472	0.197
Gbp2	2.33	guanylate binding protein 2	0.785	0.642
Upp1	2.03	uridine phosphorylase 1	0.319	0.146
Irf1	1.92	interferon regulatory factor 1	0.917	0.745
Iigp1	1.87	interferon inducible GTPase 1	0.424	0.226
Ccr7	1.74	chemokine (C-C motif) receptor 7	0.569	0.336
Cd274	1.74	CD274 antigen	0.861	0.759
Cnn3	1.73	calponin 3, acidic	0.597	0.212
Serpinb9	1.73	serine (or cysteine) peptidase inhibitor, clade B, member 9	0.576	0.358
Gyg	1.7	glycogenin	0.854	0.73
Nkg7	1.68	natural killer cell group 7 sequence	0.118	0.015
BC002163	1.66	NADH dehydrogenase Fe-S protein 5 pseudogene	0.569	0.131
Tnip3	1.63	TNFAIP3 interacting protein 3	0.507	0.27
Pdcd1lg2	1.63	programmed cell death 1 ligand 2	0.618	0.445
Socs1	1.63	suppressor of cytokine signaling 1	0.688	0.511
Tagln2	1.61	transgelin 2	0.979	0.978
Tuba1a	1.61	tubulin, alpha 1A	0.938	0.876
Gadd45b	1.6	growth arrest and DNA-damage-inducible 45 beta	0.715	0.606
Tbc1d8	1.58	TBC1 domain family, member 8	0.722	0.467
Dynlt1b	1.58	dynein light chain Tctex-type 1B	0.715	0.526
Marcksl1	1.58	MARCKS-like 1	0.812	0.708
Il4i1	1.56	interleukin 4 induced 1	0.438	0.234
Psme2b	1.55	protease (prosome, macropain) activator subunit 2B	0.951	0.825
AW112010	1.55	expressed sequence AW112010	0.819	0.752
Relb	1.53	avian reticuloendotheliosis viral (v-rel) oncogene related B	0.806	0.708
Ramp3	1.52	receptor (calcitonin) activity modifying protein 3	0.618	0.489
Cap1	1.51	CAP, adenylate cyclase-associated protein 1 (yeast)	0.986	0.949
Txndc17	1.51	thioredoxin domain containing 17	0.875	0.803
Marcks	1.51	myristoylated alanine rich protein kinase C substrate	0.861	0.577
Serpinb1a	1.51	serine (or cysteine) peptidase inhibitor, clade B, member 1a	0.167	0.044
Lst1	-1.5	leukocyte specific transcript 1	0.41	0.672
Rtp4	-1.51	receptor transporter protein 4	0.465	0.672
Neurl3	-1.51	neuralized homolog 3 homolog (Drosophila)	0.389	0.664
Cd52	-1.51	CD52 antigen	0.965	0.985
Fam105a	-1.52	family with sequence similarity 105, member A	0.5	0.664
Alox5ap	-1.52	arachidonate 5-lipoxygenase activating protein	0.632	0.774
Ifit3	-1.52	interferon-induced protein with tetratricopeptide repeats 3	0.382	0.547
H2-Oa	-1.52	histocompatibility 2, O region alpha locus	0.472	0.569
Gm6377	-1.52	predicted gene 6377	0.667	0.781
Clec4n	-1.52	C-type lectin domain family 4, member n	0.194	0.365
Jun	-1.53	jun proto-oncogene	0.806	0.876
Sh3bgrl3	-1.53	SH3 domain binding glutamic acid-rich protein-like 3	0.993	1
Ifitm6	-1.54	interferon induced transmembrane protein 6	0.424	0.547
Fcgr2b	-1.59	Fc receptor, IgG, low affinity IIb	0.354	0.518
Plaur	-1.6	plasminogen activator, urokinase receptor	0.306	0.54
Zfp36l2	-1.61	zinc finger protein 36, C3H type-like 2	0.569	0.745
Cd300a	-1.63	CD300A antigen	0.451	0.686
Ms4a6c	-1.65	membrane-spanning 4-domains, subfamily A, member 6C	0.646	0.745
Gsn	-1.65	gelsolin	0.639	0.693
AF251705	-1.66	cDNA sequence AF251705	0.34	0.599
Slamf9	-1.68	SLAM family member 9	0.201	0.496
Ccr1	-1.7	chemokine (C-C motif) receptor 1	0.285	0.467
Fxyd5	-1.73	FXYD domain-containing ion transport regulator 5	0.889	0.92
Cfp	-1.73	complement factor properdin	0.542	0.679
Fos	-1.76	FBJ osteosarcoma oncogene	0.861	0.905
Fth1	-1.81	ferritin heavy chain 1	1	0.993
Hspa1a	-1.82	heat shock protein 1A	0.111	0.255
Ddit4	-1.97	DNA-damage-inducible transcript 4	0.361	0.606
Ifit1bl1	-1.97	predicted gene 14446	0.16	0.365
Cd72	-2.11	CD72 antigen	0.333	0.569
Il1r2	-2.34	interleukin 1 receptor, type II	0.694	0.796

## Sheet: CD45_DC_KO_Iso_vs_WT_Iso
Gene	fold.change	Description	pct.cluster.expressing	pct.out.of.cluster.cells.expressing
Ly6c2	2.21	lymphocyte antigen 6 complex, locus C2	0.49	0.328
Cxcl9	2.13	chemokine (C-X-C motif) ligand 9	0.314	0.183
Cxcl10	1.98	chemokine (C-X-C motif) ligand 10	0.477	0.301
Rsad2	1.84	radical S-adenosyl methionine domain containing 2	0.588	0.414
BC002163	1.7	NADH dehydrogenase Fe-S protein 5 pseudogene	0.627	0.097
Dynlt1b	1.69	dynein light chain Tctex-type 1B	0.699	0.382
Phf11b	1.64	PHD finger protein 11B	0.928	0.806
Cap1	1.63	CAP, adenylate cyclase-associated protein 1 (yeast)	0.987	0.914
Gbp2	1.6	guanylate binding protein 2	0.771	0.624
Samhd1	1.58	SAM domain and HD domain, 1	0.993	0.941
Marcksl1	1.53	MARCKS-like 1	0.784	0.694
Il1rn	1.51	interleukin 1 receptor antagonist	0.536	0.301
H1f0	-1.63	H1 histone family, member 0	0.582	0.726
Fos	-1.75	FBJ osteosarcoma oncogene	0.882	0.919

[truncated: 25 more sheets: CD45_DC_KO_PD1_vs_KO_Iso, CD45_DC_WT_PD1_vs_WT_Iso, CD45_Mac_KO_PD1_vs_WT_PD1, CD45_Mac_KO_Iso_vs_WT_Iso, CD45_Mac_KO_PD1_vs_KO_Iso, CD45_Mac_WT_PD1_vs_WT_Iso, CD45_Treg_KO_PD1_vs_WT_PD1, CD45_Treg_KO_Iso_WT_Iso, CD45_Treg_KO_PD1_vs_KO_Iso, CD45_Treg_WT_PD1_vs_WT_Iso, CD45_Myeloid_KO_PD1_vs_WT_PD1, CD45_Myeloid_KO_Iso_vs_WT_Iso, CD45_Myeloid_KO_PD1_vs_KO_Iso, CD45_Myeloid_WT_PD1_vs_WT_Iso, CD45_NK_KO_PD1_vs_WT_PD1, CD45_NK_KO_Iso_vs_WT_Iso, CD45_NK_KO_PD1_vs_KO_Iso, CD45_NK_WT_PD1_vs_WT_Iso, CD45_Act_CD8_KO_PD1_vs_WT_Iso, CD45_CD8_Eff_KO_PD1_vs_WT_Iso …]
