# Supplementary material for: Absence of central tolerance in Aire-deficient mice synergizes with immune-checkpoint inhibition to enhance antitumor responses
Source: Commun Biol. 2020 Jul 8;3:355. doi: 10.1038/s42003-020-1083-1 (PMC7343867; doi:10.1038/s42003-020-1083-1)
Supplement: Supplementary file 9 — Supplementary Data 7 [file 42003_2020_1083_MOESM9_ESM.xlsx]

## Sheet: grp0_N4948_N17030
Gene	fold.change	Description	pct.cluster.expressing	pct.out.of.cluster.cells.expressing	Localization
Lef1	14.14	lymphoid enhancer binding factor 1	0.954	0.407	N
Tcf7	10.39	transcription factor 7, T cell specific	0.868	0.359	N
Sell	10.25	selectin, lymphocyte	0.909	0.353	PM
Fam101b	9.75	family with sequence similarity 101, member B	0.656	0.19
Klf3	9.25	Kruppel-like factor 3 (basic)	0.719	0.241	N
Sepp1	9.02	selenoprotein P, plasma, 1	0.603	0.212	S
Actn1	7.95	actinin, alpha 1	0.747	0.35	C,PM
Igfbp4	7.94	insulin-like growth factor binding protein 4	0.504	0.157	S
Crlf3	7.91	cytokine receptor-like factor 3	0.845	0.614	C
Dapl1	7.37	death associated protein-like 1	0.551	0.207
Il7r	7.28	interleukin 7 receptor	0.916	0.729	PM
Mir6236	7.06	microRNA mir-6236	0.876	0.814
Pik3ip1	6.92	phosphoinositide-3-kinase interacting protein 1	0.609	0.205	PM
Cmah	6.76	cytidine monophospho-N-acetylneuraminic acid hydroxylase	0.633	0.234	C,ER
Tdrp	6.4	testis development related protein	0.494	0.125	C,N
Bambi-ps1	6.38	BMP and activin membrane-bound inhibitor, pseudogene (Xenopus laevis)	0.379	0.057
Txnip	6.23	thioredoxin interacting protein	0.907	0.74	C
Foxp1	5.95	forkhead box P1	0.818	0.553	N
Sesn1	5.87	sestrin 1	0.504	0.167	N
Rplp1	5.74	ribosomal protein, large, P1	0.999	0.999
Dgka	5.7	diacylglycerol kinase, alpha	0.855	0.613
CYTB	5.65	cytochrome b, mitochondrial	1	0.983	MT
ND2	5.63	NADH dehydrogenase 2, mitochondrial	0.999	0.964
Stk38	5.59	serine/threonine kinase 38	0.671	0.408	C,N
Atp1b3	5.55	ATPase, Na+/K+ transporting, beta 3 polypeptide	0.908	0.793	V,PM
ATP6	5.52	ATP synthase 6, mitochondrial	1	0.999	MT
Klf2	5.52	Kruppel-like factor 2 (lung)	0.978	0.653	N
S1pr1	5.5	sphingosine-1-phosphate receptor 1	0.785	0.39	PM
ND4L	5.44	NADH dehydrogenase 4L, mitochondrial	1	0.974
Sh3bp5	5.42	SH3-domain binding protein 5 (BTK-associated)	0.549	0.236	MT
Itga4	5.41	integrin alpha 4	0.591	0.234	PM
ATP8	5.37	ATP synthase 8, mitochondrial	1	0.998	MT
Rpl12	5.21	ribosomal protein L12	0.996	0.993
Tsc22d3	5.2	TSC22 domain family, member 3	0.85	0.686
Tcp11l2	5.17	t-complex 11 (mouse) like 2	0.606	0.306
Rps19	5.15	ribosomal protein S19	0.998	0.998
Slamf6	5.14	SLAM family member 6	0.508	0.203	PM
Gm14085	5.07	predicted gene 14085	0.305	0.05
Smc4	5.06	structural maintenance of chromosomes 4	0.754	0.591	C,N
Rps27	4.98	ribosomal protein S27	0.978	0.958
Rps24	4.97	ribosomal protein S24	0.999	1
Klhl6	4.92	kelch-like 6	0.614	0.411
Rpl37rt	4.91	predicted gene 13826	0.993	0.987
Hmha1	4.91	histocompatibility (minor) HA-1	0.967	0.891
Fam189b	4.91	family with sequence similarity 189, member B	0.715	0.48	M
Nsg2	4.9	neuron specific gene family member 2	0.582	0.265	G,V
Rps29	4.89	ribosomal protein S29	0.998	1
Thada	4.86	thyroid adenoma associated	0.447	0.185
Arl5c	4.83	ADP-ribosylation factor-like 5C	0.479	0.216
Npc2	4.79	Niemann Pick type C2	0.966	0.92	L,S,ER
Gtf2i	4.79	general transcription factor II I	0.675	0.467	C,N
Il6ra	4.79	interleukin 6 receptor, alpha	0.414	0.136	PM
Rps28	4.78	ribosomal protein S28	0.998	0.999
ND4	4.78	NADH dehydrogenase 4, mitochondrial	0.98	0.921	MT
Limd2	4.75	LIM domain containing 2	0.985	0.925
Fam65b	4.75	family with sequence similarity 65, member B	0.732	0.458
Il16	4.75	interleukin 16	0.729	0.528	C,N,S
Acp5	4.73	acid phosphatase 5, tartrate resistant	0.754	0.469	L
Rpl21	4.67	ribosomal protein L21	0.996	0.993
Lars2	4.65	leucyl-tRNA synthetase, mitochondrial	0.986	0.981	MT
Rps20	4.63	ribosomal protein S20	0.998	1	C
ND5	4.63	NADH dehydrogenase 5, mitochondrial	0.952	0.878
Sidt1	4.63	SID1 transmembrane family, member 1	0.588	0.361	PM
Rpl14-ps1	4.62	ribosomal protein L14, pseudogene 1	0.986	0.977
Gm6654	4.59	predicted pseudogene 6654	0.911	0.807
Satb1	4.59	special AT-rich sequence binding protein 1	0.701	0.488	N
Rpl22l1	4.54	ribosomal protein L22 like 1	0.95	0.886
Ccr7	4.53	chemokine (C-C motif) receptor 7	0.928	0.476	PM
A930005H10Rik	4.5	RIKEN cDNA A930005H10 gene	0.496	0.256

## Sheet: grp1_N3758_N18220
Gene	fold.change	Description	pct.cluster.expressing	pct.out.of.cluster.cells.expressing	Localization
Igfbp4	8.84	insulin-like growth factor binding protein 4	0.548	0.171	S
Dapl1	8.01	death associated protein-like 1	0.553	0.229
Lef1	6.78	lymphoid enhancer binding factor 1	0.912	0.451	N
Dtx1	6.65	deltex 1 homolog (Drosophila)	0.531	0.163	C,N
Acp5	6.06	acid phosphatase 5, tartrate resistant	0.807	0.476	L
Limd2	5.99	LIM domain containing 2	0.997	0.927
Ccr9	5.65	chemokine (C-C motif) receptor 9	0.373	0.086	PM
Sell	5.43	selectin, lymphocyte	0.856	0.401	PM
Ramp1	5.16	receptor (calcitonin) activity modifying protein 1	0.448	0.151	PM
Rbm38	5.06	RNA binding motif protein 38	0.75	0.612	C,N
Dgka	5.04	diacylglycerol kinase, alpha	0.854	0.629
S1pr1	4.84	sphingosine-1-phosphate receptor 1	0.776	0.417	PM
Tmem108	4.75	transmembrane protein 108	0.459	0.163	PM
Rasgrp2	4.63	RAS, guanyl releasing protein 2	0.593	0.33	C,PM
ND4L	4.61	NADH dehydrogenase 4L, mitochondrial	1	0.976
Itgb7	4.54	integrin beta 7	0.882	0.627	PM
Rplp1	4.52	ribosomal protein, large, P1	1	0.999
Cnn2	4.51	calponin 2	0.979	0.946
Tspan32	4.51	tetraspanin 32	0.37	0.156	M
Rpl37rt	4.5	predicted gene 13826	0.998	0.986
Fam65b	4.49	family with sequence similarity 65, member B	0.737	0.475

## Sheet: grp2_N3293_N18685
Gene	fold.change	Description	pct.cluster.expressing	pct.out.of.cluster.cells.expressing	Localization
Gzmf	6.88264e+07	granzyme F	0.555	0.067	V
Gzmc	48894.9	granzyme C	0.616	0.092	V
Gzmb	311.99	granzyme B	0.932	0.28	V
Gzmd	170.84	granzyme D	0.252	0.022	V
Prf1	124.79	perforin 1 (pore forming protein)	0.904	0.332	S,V,PM
Gzme	110.98	granzyme E	0.251	0.021	V
Tnfrsf9	73.65	tumor necrosis factor receptor superfamily, member 9	0.982	0.291	PM
S100a6	53.33	S100 calcium binding protein A6 (calcyclin)	0.99	0.425	C,N
S100a4	40.06	S100 calcium binding protein A4	0.986	0.336
Mt1	37.05	metallothionein 1	0.59	0.107
Anxa2	36.78	annexin A2	0.994	0.414	S,V
Ifitm1	29.94	interferon induced transmembrane protein 1	0.747	0.212	PM
Tpi1	29.72	triosephosphate isomerase 1	0.934	0.399
Ifitm2	27.6	interferon induced transmembrane protein 2	0.864	0.23	PM
Gapdh	26.37	glyceraldehyde-3-phosphate dehydrogenase	1	0.964	C,N
Pgk1	26.33	phosphoglycerate kinase 1	0.972	0.667	C
Hilpda	25.44	hypoxia inducible lipid droplet associated	0.886	0.263	M,S
Vim	25.13	vimentin	0.999	0.771	C
Aldoa	25	aldolase A, fructose-bisphosphate	0.998	0.892
Irf8	24.01	interferon regulatory factor 8	0.843	0.211	N
Pdcd1	22.12	programmed cell death 1	0.975	0.288	PM
Lag3	21.79	lymphocyte-activation gene 3	0.969	0.261	PM
Eno1	19.44	enolase 1, alpha non-neuron	0.991	0.897	C,PM
Litaf	17.92	LPS-induced TN factor	0.963	0.269	L
Gem	17.76	GTP binding protein (gene overexpressed in skeletal muscle)	0.819	0.24	C
Pglyrp1	17.73	peptidoglycan recognition protein 1	0.935	0.409	C,S
Spp1	17.73	secreted phosphoprotein 1	0.239	0.04	S
Pkm	17.72	pyruvate kinase, muscle	0.998	0.855	C,N
Cxcr6	16.35	chemokine (C-X-C motif) receptor 6	0.987	0.49	PM
Lgals1	15.73	lectin, galactose binding, soluble 1	0.998	0.606	S
Capg	15.48	capping protein (actin filament), gelsolin-like	0.985	0.374
Ctla4	15.22	cytotoxic T-lymphocyte-associated protein 4	0.937	0.287	PM
Klrc1	15.09	killer cell lectin-like receptor subfamily C, member 1	0.991	0.352
Ldha	14.13	lactate dehydrogenase A	0.998	0.929	C
Id2	14.09	inhibitor of DNA binding 2	0.983	0.505	C,N
Serpinb9	13.35	serine (or cysteine) peptidase inhibitor, clade B, member 9	0.776	0.262
Icos	13.09	inducible T cell co-stimulator	0.947	0.404	PM
AW112010	13	expressed sequence AW112010	0.999	0.921
Bnip3	12.66	BCL2/adenovirus E1B interacting protein 3	0.602	0.108	MT
Lgals3	12.43	lectin, galactose binding, soluble 3	0.939	0.313
Rgs1	12.34	regulator of G-protein signaling 1	0.903	0.333
Ctla2a	12.23	cytotoxic T lymphocyte-associated protein 2 alpha	0.97	0.428	S
Il1r2	12.07	interleukin 1 receptor, type II	0.396	0.052	S,PM
Nkg7	11.93	natural killer cell group 7 sequence	0.999	0.9
Pgam1	11.84	phosphoglycerate mutase 1	0.945	0.56
Cst7	11.52	cystatin F (leukocystatin)	0.986	0.619	S
AA467197	11.36	expressed sequence AA467197	0.77	0.143	N
Havcr2	11.11	hepatitis A virus cellular receptor 2	0.734	0.136	PM
Rgs2	10.95	regulator of G-protein signaling 2	0.795	0.235	C,N,PM
Fgl2	10.49	fibrinogen-like protein 2	0.855	0.224	S
Ly6a	10.42	lymphocyte antigen 6 complex, locus A	0.988	0.515	PM
Klrd1	10.32	killer cell lectin-like receptor, subfamily D, member 1	0.987	0.744	PM
Rgs16	9.94	regulator of G-protein signaling 16	0.862	0.22
Il2rb	9.88	interleukin 2 receptor, beta chain	0.993	0.628	PM
S100a11	9.67	S100 calcium binding protein A11 (calgizzarin)	0.995	0.754	C,N
Tnfrsf18	9.33	tumor necrosis factor receptor superfamily, member 18	0.953	0.483	S,PM
Ifitm3	9.19	interferon induced transmembrane protein 3	0.617	0.173	L,V,PM
Cox17	9.12	cytochrome c oxidase assembly protein 17	0.98	0.702	MT
Tnfrsf4	9.04	tumor necrosis factor receptor superfamily, member 4	0.647	0.165	PM
Bhlhe40	9	basic helix-loop-helix family, member e40	0.986	0.348	N
Sh2d2a	8.62	SH2 domain protein 2A	0.982	0.577	C,PM
Cd3g	8.56	CD3 antigen, gamma polypeptide	0.999	0.979	PM
Tigit	8.56	T cell immunoreceptor with Ig and ITIM domains	0.841	0.244
Csf1	8.4	colony stimulating factor 1 (macrophage)	0.757	0.183	S,PM
Mif	8.25	macrophage migration inhibitory factor	0.977	0.86	C,S
Fxyd5	8.21	FXYD domain-containing ion transport regulator 5	0.999	0.986	PM
Samsn1	8.04	SAM domain, SH3 domain and nuclear localization signals, 1	0.897	0.329	C,N
Plac8	7.97	placenta-specific 8	0.735	0.405
Gzmg	7.95	granzyme G	0.104	0.005	V
Glrx	7.86	glutaredoxin	0.898	0.323	C
Odc1	7.72	ornithine decarboxylase, structural 1	0.903	0.385
Prelid1	7.69	PRELI domain containing 1	0.986	0.752	MT
Cd8a	7.6	CD8 antigen, alpha chain	0.998	0.894	PM
Eno1b	7.52	enolase 1B, retrotransposed	0.888	0.518	C,PM
Lat2	7.47	linker for activation of T cells family, member 2	0.739	0.126	PM
Gpi1	7.41	glucose phosphate isomerase 1	0.991	0.876	C,S
Casp3	7.37	caspase 3	0.882	0.287	C
Hif1a	7.28	hypoxia inducible factor 1, alpha subunit	0.963	0.477	C,N
Nedd9	7.25	neural precursor cell expressed, developmentally down-regulated gene 9	0.869	0.37	C,N
Thy1	7.16	thymus cell antigen 1, theta	0.999	0.957	PM
Sub1	7.1	SUB1 homolog (S. cerevisiae)	0.999	0.913	N
Ifng	7	interferon gamma	0.778	0.223	S
Serpina3g	6.94	serine (or cysteine) peptidase inhibitor, clade A, member 3G	0.759	0.23	C,N
Sdf4	6.86	stromal cell derived factor 4	0.973	0.729	G
Ctsd	6.66	cathepsin D	0.982	0.794	L,S,V
Klrk1	6.66	killer cell lectin-like receptor subfamily K, member 1	0.976	0.35	PM
Serpine2	6.59	serine (or cysteine) peptidase inhibitor, clade E, member 2	0.281	0.058	S
Vps37b	6.56	vacuolar protein sorting 37B (yeast)	0.97	0.661	V
Adam8	6.49	a disintegrin and metallopeptidase domain 8	0.632	0.111	PM
Ptms	6.36	parathymosin	0.893	0.3
Upp1	6.33	uridine phosphorylase 1	0.46	0.057
Actg1	6.3	actin, gamma, cytoplasmic 1	0.999	0.988	C
Entpd1	6.21	ectonucleoside triphosphate diphosphohydrolase 1	0.667	0.104	PM
Txn1	6.2	thioredoxin 1	0.968	0.615	C,N,S
Bsg	6.17	basigin	0.939	0.637	V,PM
Impa2	6.16	inositol (myo)-1(or 4)-monophosphatase 2	0.696	0.204
Jund	6.12	jun D proto-oncogene	0.979	0.68	N
Ndfip1	6.08	Nedd4 family interacting protein 1	0.996	0.838	G,S,V
Acot7	6.07	acyl-CoA thioesterase 7	0.807	0.27	C
Efhd2	5.99	EF hand domain containing 2	0.928	0.502
Srgn	5.97	serglycin	0.998	0.919	G,S,V
Slc2a3	5.97	solute carrier family 2 (facilitated glucose transporter), member 3	0.667	0.21	PM
Gng2	5.96	guanine nucleotide binding protein (G protein), gamma 2	0.903	0.391	C
H1f0	5.96	H1 histone family, member 0	0.503	0.14	N
Pld3	5.92	phospholipase D family, member 3	0.954	0.57	ER
D16Ertd472e	5.92	DNA segment, Chr 16, ERATO Doi 472, expressed	0.899	0.422
Plek	5.92	pleckstrin	0.775	0.271
Higd1a	5.92	HIG1 domain family, member 1A	0.917	0.558	MT
Crlf2	5.9	cytokine receptor-like factor 2	0.872	0.399	S,PM
Bcl2a1d	5.89	B cell leukemia/lymphoma 2 related protein A1d	0.874	0.279
Cish	5.88	cytokine inducible SH2-containing protein	0.866	0.297
Ifi27l2a	5.88	interferon, alpha-inducible protein 27 like 2A	0.765	0.662	M
Slc16a3	5.86	solute carrier family 16 (monocarboxylic acid transporters), member 3	0.532	0.097	PM
Pfkp	5.85	phosphofructokinase, platelet	0.841	0.408
Rbm3	5.83	RNA binding motif protein 3	0.998	0.938	C,N
Bcl2a1b	5.78	B cell leukemia/lymphoma 2 related protein A1b	0.938	0.39
Prr13	5.77	proline rich 13	0.963	0.562	N
Sh3bgrl3	5.76	SH3 domain binding glutamic acid-rich protein-like 3	0.997	0.967	C,N
Nfil3	5.74	nuclear factor, interleukin 3, regulated	0.693	0.193	N
Reep5	5.73	receptor accessory protein 5	0.985	0.666
Prdx5	5.73	peroxiredoxin 5	0.911	0.477	C,MT,V
Serpinb6b	5.73	serine (or cysteine) peptidase inhibitor, clade B, member 6b	0.648	0.253
Lime1	5.69	Lck interacting transmembrane adaptor 1	0.979	0.7	PM
Cd44	5.68	CD44 antigen	0.867	0.337	PM
Rbpj	5.66	recombination signal binding protein for immunoglobulin kappa J region	0.856	0.296	C,N
Lgals3bp	5.62	lectin, galactoside-binding, soluble, 3 binding protein	0.892	0.473	S
Tmsb4x	5.58	thymosin, beta 4, X chromosome	1	0.999	C
Slamf7	5.55	SLAM family member 7	0.733	0.257	PM
Ahnak	5.53	AHNAK nucleoprotein (desmoyokin)	0.973	0.529
Slc2a1	5.53	solute carrier family 2 (facilitated glucose transporter), member 1	0.681	0.247	V,PM
Ero1l	5.48	ERO1-like (S. cerevisiae)	0.596	0.191	ER
Klre1	5.44	killer cell lectin-like receptor family E member 1	0.686	0.176
Serpinb9b	5.42	serine (or cysteine) peptidase inhibitor, clade B, member 9b	0.126	0.014
Lcp1	5.41	lymphocyte cytosolic protein 1	0.998	0.912	C
Ech1	5.41	enoyl coenzyme A hydratase 1, peroxisomal	0.896	0.474	MT,V
Fasl	5.36	Fas ligand (TNF superfamily, member 6)	0.886	0.311	L,N,S,V,PM
Plp2	5.36	proteolipid protein 2	0.89	0.415	M
Itgav	5.31	integrin alpha V	0.705	0.223	PM
Il12rb2	5.26	interleukin 12 receptor, beta 2	0.693	0.186	PM
Chst12	5.23	carbohydrate sulfotransferase 12	0.761	0.26	G
Tnfsf11	5.22	tumor necrosis factor (ligand) superfamily, member 11	0.458	0.12	C,S,PM
Dennd4a	5.21	DENN/MADD domain containing 4A	0.869	0.364
Mdfic	5.2	MyoD family inhibitor domain containing	0.76	0.22	C,N
Junb	5.19	jun B proto-oncogene	0.989	0.707	N
Stat3	5.17	signal transducer and activator of transcription 3	0.938	0.588	C,N
Nr4a2	5.17	nuclear receptor subfamily 4, group A, member 2	0.678	0.233	C,N
Cd52	5.14	CD52 antigen	0.999	0.992	PM
Jak3	5.12	Janus kinase 3	0.853	0.392	C,V
Nucb1	5.1	nucleobindin 1	0.824	0.368	C,G
Areg	5.08	amphiregulin	0.117	0.032	M
Gm156	5.07	predicted gene 156	0.116	0.023
Isg20	5.06	interferon-stimulated protein	0.862	0.294	C,N
H3f3b	5.04	H3 histone, family 3B	0.999	0.98	N
Crem	5.02	cAMP responsive element modulator	0.687	0.196	N
Ppp1r3b	5.02	protein phosphatase 1, regulatory (inhibitor) subunit 3B	0.495	0.057
Il2ra	4.99	interleukin 2 receptor, alpha chain	0.598	0.166	PM
Ly6c2	4.99	lymphocyte antigen 6 complex, locus C2	0.842	0.574	PM
Myo10	4.98	myosin X	0.446	0.071	C,PM
Cdkn1a	4.95	cyclin-dependent kinase inhibitor 1A (P21)	0.466	0.119	C,N
Ndrg1	4.94	N-myc downstream regulated gene 1	0.419	0.076	C,N,PM
Fth1	4.91	ferritin heavy chain 1	0.998	0.991
Amica1	4.91	adhesion molecule, interacts with CXADR antigen 1	0.876	0.394	PM
S100a13	4.9	S100 calcium binding protein A13	0.964	0.65
Itgb2	4.89	integrin beta 2	0.968	0.714	PM
1810037I17Rik	4.88	RIKEN cDNA 1810037I17 gene	0.955	0.675	M
Cd82	4.86	CD82 antigen	0.952	0.615	PM
Pdcd1lg2	4.85	programmed cell death 1 ligand 2	0.633	0.162	PM
Ccr5	4.83	chemokine (C-C motif) receptor 5	0.534	0.139	PM
Nabp1	4.82	nucleic acid binding protein 1	0.633	0.179	N
Tmem123	4.81	transmembrane protein 123	0.909	0.551	PM
Ifngr1	4.8	interferon gamma receptor 1	0.989	0.746	PM
Tmem30a	4.8	transmembrane protein 30A	0.863	0.464	M
Tceb2	4.79	transcription elongation factor B (SIII), polypeptide 2	0.996	0.892	N
Tgfb1	4.79	transforming growth factor, beta 1	0.927	0.575	S
Myl12a	4.78	myosin, light chain 12A, regulatory, non-sarcomeric	0.996	0.92
Tmem163	4.78	transmembrane protein 163	0.63	0.138	V
Hsp90b1	4.78	heat shock protein 90, beta (Grp94), member 1	0.958	0.718	V,ER
Smpd1	4.76	sphingomyelin phosphodiesterase 1, acid lysosomal	0.605	0.226	L
Sec61g	4.75	SEC61, gamma subunit	0.995	0.914	ER
Csnk2b	4.75	casein kinase 2, beta polypeptide	0.969	0.722
Igflr1	4.75	IGF-like family receptor 1	0.701	0.288	PM
Runx2	4.74	runt related transcription factor 2	0.763	0.248	N
Sik1	4.74	salt inducible kinase 1	0.686	0.21	C,N
Rwdd1	4.74	RWD domain containing 1	0.923	0.591
Ubl5	4.73	ubiquitin-like 5	0.99	0.851	C
Tbx21	4.73	T-box 21	0.731	0.284	N
Adgrg1	4.72	G protein-coupled receptor 56	0.442	0.042	S,PM
Prkar1a	4.7	protein kinase, cAMP dependent regulatory, type I, alpha	0.992	0.837	PM
Myl6	4.69	myosin, light polypeptide 6, alkali, smooth muscle and non-muscle	0.998	0.976
Eva1b	4.68	eva-1 homolog B (C. elegans)	0.713	0.255	M
Lilrb4a	4.68	leukocyte immunoglobulin-like receptor, subfamily B, member 4	0.469	0.114	PM
Hspa5	4.67	heat shock protein 5	0.98	0.731	C,V,ER
Plscr1	4.66	phospholipid scramblase 1	0.649	0.188	C,N,PM
Ptpn6	4.66	protein tyrosine phosphatase, non-receptor type 6	0.87	0.548	C,N
Ccl3	4.65	chemokine (C-C motif) ligand 3	0.35	0.102	S
Fcer1g	4.65	Fc receptor, IgE, high affinity I, gamma polypeptide	0.182	0.06	PM
Fkbp1a	4.64	FK506 binding protein 1a	0.968	0.723	C
Grina	4.63	glutamate receptor, ionotropic, N-methyl D-aspartate-associated protein 1 (glutamate binding)	0.877	0.411	M
1700017B05Rik	4.63	RIKEN cDNA 1700017B05 gene	0.62	0.172
Slc3a2	4.63	solute carrier family 3 (activators of dibasic and neutral amino acid transport), member 2	0.897	0.536	V,PM
Serpinb6a	4.63	serine (or cysteine) peptidase inhibitor, clade B, member 6a	0.675	0.249	C
Smyd3	4.62	SET and MYND domain containing 3	0.678	0.261	C,N
Klf6	4.62	Kruppel-like factor 6	0.927	0.555
Ly6g5b	4.59	lymphocyte antigen 6 complex, locus G5B	0.43	0.058	S
Pstpip1	4.57	proline-serine-threonine phosphatase-interacting protein 1	0.884	0.502	C
Dusp14	4.55	dual specificity phosphatase 14	0.425	0.073
Ehd1	4.53	EH-domain containing 1	0.802	0.383	C,V
Atp5d	4.49	ATP synthase, H+ transporting, mitochondrial F1 complex, delta subunit	0.995	0.896	MT
Ndfip2	4.48	Nedd4 family interacting protein 2	0.848	0.413

## Sheet: grp3_N2308_N19670
Gene	fold.change	Description	pct.cluster.expressing	pct.out.of.cluster.cells.expressing	Localization
Ccl1	107388	chemokine (C-C motif) ligand 1	0.497	0.041
Ccl4	2237.19	chemokine (C-C motif) ligand 4	0.557	0.262	S
Ccl3	2119.48	chemokine (C-C motif) ligand 3	0.403	0.108	S
Xcl1	1134.79	chemokine (C motif) ligand 1	0.518	0.109	S
Rgs16	346.28	regulator of G-protein signaling 16	0.945	0.243
Ifng	262.67	interferon gamma	0.731	0.257	S
Lag3	84.68	lymphocyte-activation gene 3	0.982	0.295	PM
Ccr8	40.44	chemokine (C-C motif) receptor 8	0.821	0.164	PM
Tnfrsf4	40.16	tumor necrosis factor receptor superfamily, member 4	0.806	0.171	PM
Bhlhe40	34.63	basic helix-loop-helix family, member e40	0.994	0.379	N
Bcl2a1d	25.53	B cell leukemia/lymphoma 2 related protein A1d	0.926	0.302
Bcl2a1b	23.92	B cell leukemia/lymphoma 2 related protein A1b	0.963	0.414
Tnfrsf9	23.58	tumor necrosis factor receptor superfamily, member 9	0.968	0.328	PM
Gadd45b	22.8	growth arrest and DNA-damage-inducible 45 beta	0.653	0.207
Sdf4	19.56	stromal cell derived factor 4	0.98	0.74	G
Nr4a1	16.68	nuclear receptor subfamily 4, group A, member 1	0.771	0.272	N
Nr4a2	16.43	nuclear receptor subfamily 4, group A, member 2	0.816	0.239	C,N
Junb	15	jun B proto-oncogene	0.99	0.721	N
Dusp1	14.6	dual specificity phosphatase 1	0.925	0.382	N
Ccr7	14.42	chemokine (C-C motif) receptor 7	0.576	0.578	PM
Ndfip1	14.35	Nedd4 family interacting protein 1	0.997	0.845	G,S,V
Dusp2	13.4	dual specificity phosphatase 2	0.914	0.597	N
Nfkbia	13.28	nuclear factor of kappa light polypeptide gene enhancer in B cells inhibitor, alpha	0.934	0.686	C,N
Klrc1	13.2	killer cell lectin-like receptor subfamily C, member 1	0.986	0.384
Pdcd1	12.77	programmed cell death 1	0.953	0.325	PM
Ptms	12.74	parathymosin	0.922	0.326
Ctla4	12.72	cytotoxic T-lymphocyte-associated protein 4	0.891	0.325	PM
Tigit	12.3	T cell immunoreceptor with Ig and ITIM domains	0.878	0.269
Penk	12.08	preproenkephalin	0.152	0.024	S
Hif1a	11.73	hypoxia inducible factor 1, alpha subunit	0.967	0.501	C,N
Sh2d2a	11.58	SH2 domain protein 2A	0.982	0.598	C,PM
Tnfrsf18	10.42	tumor necrosis factor receptor superfamily, member 18	0.96	0.506	S,PM
Tnfsf11	10	tumor necrosis factor (ligand) superfamily, member 11	0.525	0.129	C,S,PM
Srgn	9.95	serglycin	0.997	0.923	G,S,V
Irf8	9.81	interferon regulatory factor 8	0.796	0.248	N
Klrd1	9.76	killer cell lectin-like receptor, subfamily D, member 1	0.982	0.757	PM
Tgfb1	9.7	transforming growth factor, beta 1	0.942	0.591	S
Atf3	9.62	activating transcription factor 3	0.476	0.11	N
Tnfaip3	9.48	tumor necrosis factor, alpha-induced protein 3	0.97	0.461	C,L,N
Capg	9.39	capping protein (actin filament), gelsolin-like	0.982	0.405
Csf2	9.39	colony stimulating factor 2 (granulocyte-macrophage)	0.164	0.017	S
Anxa2	9.36	annexin A2	0.978	0.445	S,V
Stat3	8.96	signal transducer and activator of transcription 3	0.959	0.603	C,N
Cd83	8.83	CD83 antigen	0.304	0.029	PM
Csf1	8.79	colony stimulating factor 1 (macrophage)	0.674	0.221	S,PM
Rbpj	8.69	recombination signal binding protein for immunoglobulin kappa J region	0.862	0.323	C,N
Cd74	8.68	CD74 antigen (invariant polypeptide of major histocompatibility complex, class II antigen-associated)	0.529	0.14	PM
Nrgn	8.47	neurogranin	0.504	0.113	C
Klrk1	8.28	killer cell lectin-like receptor subfamily K, member 1	0.976	0.381	PM
Samsn1	8.2	SAM domain, SH3 domain and nuclear localization signals, 1	0.882	0.359	C,N
Nkg7	7.81	natural killer cell group 7 sequence	0.995	0.905
Cd82	7.71	CD82 antigen	0.974	0.63	PM
Cd44	7.64	CD44 antigen	0.854	0.365	PM
Gpm6b	7.62	glycoprotein m6b	0.526	0.074	PM
Serpinb6b	7.61	serine (or cysteine) peptidase inhibitor, clade B, member 6b	0.649	0.273
Cox17	7.41	cytochrome c oxidase assembly protein 17	0.977	0.717	MT
Cst7	7.41	cystatin F (leukocystatin)	0.95	0.642	S
Rgs1	7.21	regulator of G-protein signaling 1	0.788	0.375
Igfbp7	7.2	insulin-like growth factor binding protein 7	0.382	0.05	S
Btg2	7.14	B cell translocation gene 2, anti-proliferative	0.964	0.659
Jund	7.11	jun D proto-oncogene	0.98	0.695	N
Cish	7.11	cytokine inducible SH2-containing protein	0.815	0.331
Rel	7.1	reticuloendotheliosis oncogene	0.605	0.21
Il2ra	7.04	interleukin 2 receptor, alpha chain	0.632	0.183	PM
Rilpl2	7.01	Rab interacting lysosomal protein-like 2	0.693	0.269	C
Lgals3	6.96	lectin, galactose binding, soluble 3	0.872	0.352
Ostf1	6.89	osteoclast stimulating factor 1	0.989	0.838	C
Ifitm1	6.84	interferon induced transmembrane protein 1	0.748	0.239	PM
Fkbp1a	6.78	FK506 binding protein 1a	0.983	0.733	C
Ifi27l2a	6.76	interferon, alpha-inducible protein 27 like 2A	0.787	0.664	M
Plscr1	6.75	phospholipid scramblase 1	0.691	0.206	C,N,PM
Gapdh	6.73	glyceraldehyde-3-phosphate dehydrogenase	0.999	0.966	C,N
Zbtb32	6.67	zinc finger and BTB domain containing 32	0.545	0.117	N
Serpina3g	6.63	serine (or cysteine) peptidase inhibitor, clade A, member 3G	0.708	0.263	C,N
Stx11	6.56	syntaxin 11	0.601	0.15	G,M
D16Ertd472e	6.55	DNA segment, Chr 16, ERATO Doi 472, expressed	0.889	0.447
S100a4	6.48	S100 calcium binding protein A4	0.922	0.377
Mdfic	6.38	MyoD family inhibitor domain containing	0.751	0.248	C,N
Nrn1	6.35	neuritin 1	0.33	0.075	PM
Litaf	6.29	LPS-induced TN factor	0.871	0.315	L
Itgav	6.22	integrin alpha V	0.685	0.25	PM
Cxcr6	6.16	chemokine (C-X-C motif) receptor 6	0.933	0.521	PM
Plek	6.14	pleckstrin	0.776	0.296
Gpr65	5.99	G-protein coupled receptor 65	0.75	0.362	PM
Cx3cr1	5.98	chemokine (C-X3-C motif) receptor 1	0.545	0.139	PM
Plp2	5.96	proteolipid protein 2	0.885	0.439	M
Lgals1	5.96	lectin, galactose binding, soluble 1	0.997	0.626	S
Cd8a	5.95	CD8 antigen, alpha chain	0.993	0.9	PM
Nr4a3	5.94	nuclear receptor subfamily 4, group A, member 3	0.475	0.131	N
Nrp1	5.93	neuropilin 1	0.554	0.141	PM
Sla	5.91	src-like adaptor	0.798	0.445	C,V
Nfkb2	5.89	nuclear factor of kappa light polypeptide gene enhancer in B cells 2, p49/p100	0.747	0.294	C,N
Tgif1	5.87	TGFB-induced factor homeobox 1	0.737	0.303	N
Ehd1	5.83	EH-domain containing 1	0.777	0.407	C,V
Casp3	5.82	caspase 3	0.794	0.327	C
Il18rap	5.8	interleukin 18 receptor accessory protein	0.673	0.22	PM
Serpinb9	5.77	serine (or cysteine) peptidase inhibitor, clade B, member 9	0.662	0.301
Nfkbib	5.76	nuclear factor of kappa light polypeptide gene enhancer in B cells inhibitor, beta	0.729	0.371	C,N
Tpi1	5.74	triosephosphate isomerase 1	0.856	0.435
Eea1	5.73	early endosome antigen 1	0.531	0.15	C,V
Areg	5.69	amphiregulin	0.123	0.035	M
Ccdc184	5.68	expressed sequence AI836003	0.286	0.046
Sqstm1	5.67	sequestosome 1	0.965	0.771	C,L,N,V,ER
Odc1	5.67	ornithine decarboxylase, structural 1	0.803	0.423
S100a6	5.65	S100 calcium binding protein A6 (calcyclin)	0.977	0.455	C,N
Sub1	5.6	SUB1 homolog (S. cerevisiae)	0.997	0.918	N
Vgll4	5.6	vestigial like 4 (Drosophila)	0.86	0.474	N
Traf1	5.59	TNF receptor-associated factor 1	0.86	0.53	C
Dusp4	5.57	dual specificity phosphatase 4	0.552	0.118	N
Acot7	5.54	acyl-CoA thioesterase 7	0.753	0.303	C
Pglyrp1	5.54	peptidoglycan recognition protein 1	0.828	0.448	C,S
Orai1	5.53	ORAI calcium release-activated calcium modulator 1	0.728	0.348	PM
Aldoa	5.48	aldolase A, fructose-bisphosphate	0.994	0.898
Nfkbiz	5.44	nuclear factor of kappa light polypeptide gene enhancer in B cells inhibitor, zeta	0.591	0.245	N
Ahnak	5.43	AHNAK nucleoprotein (desmoyokin)	0.965	0.552
Fosb	5.42	FBJ osteosarcoma oncogene B	0.523	0.155	N
Il2	5.41	interleukin 2	0.017	0.004	S
Sat1	5.35	spermidine/spermine N1-acetyl transferase 1	0.795	0.521	C
Nfkbid	5.35	nuclear factor of kappa light polypeptide gene enhancer in B cells inhibitor, delta	0.351	0.163	N
Uap1	5.25	UDP-N-acetylglucosamine pyrophosphorylase 1	0.555	0.224	C
Gem	5.23	GTP binding protein (gene overexpressed in skeletal muscle)	0.688	0.284	C
Cd160	5.23	CD160 antigen	0.495	0.155	PM
Pkm	5.19	pyruvate kinase, muscle	0.991	0.864	C,N
Havcr2	5.19	hepatitis A virus cellular receptor 2	0.468	0.197	PM
Ldha	5.18	lactate dehydrogenase A	0.997	0.933	C
Gm156	5.18	predicted gene 156	0.124	0.026
Pim1	5.17	proviral integration site 1	0.688	0.442
Glud1	5.13	glutamate dehydrogenase 1	0.908	0.622	MT
Mapkapk3	5.13	mitogen-activated protein kinase-activated protein kinase 3	0.741	0.327	C,N
Dusp5	5.12	dual specificity phosphatase 5	0.711	0.349
Klf6	5.1	Kruppel-like factor 6	0.926	0.574
Gdi2	5.08	guanosine diphosphate (GDP) dissociation inhibitor 2	0.953	0.789	C,M
Tnfrsf1b	5.05	tumor necrosis factor receptor superfamily, member 1b	0.739	0.332	PM
Rora	5.04	RAR-related orphan receptor alpha	0.552	0.209	N
Hspa5	5.01	heat shock protein 5	0.973	0.745	C,V,ER
Serpine2	5	serine (or cysteine) peptidase inhibitor, clade E, member 2	0.24	0.074	S
Ubash3b	4.99	ubiquitin associated and SH3 domain containing, B	0.604	0.23	C,N
Mir155hg	4.99	-	0.372	0.086	-
Zap70	4.94	zeta-chain (TCR) associated protein kinase	0.918	0.669	C,PM
Ptprs	4.94	protein tyrosine phosphatase, receptor type, S	0.457	0.074	PM
Runx2	4.93	runt related transcription factor 2	0.705	0.281	N
Hilpda	4.89	hypoxia inducible lipid droplet associated	0.712	0.314	M,S
Tagap	4.89	T cell activation Rho GTPase activating protein	0.695	0.411
Mmd	4.88	monocyte to macrophage differentiation-associated	0.614	0.248	L,V
Irf4	4.88	interferon regulatory factor 4	0.412	0.098	N
Rgcc	4.88	regulator of cell cycle	0.68	0.47	C,N
Vim	4.87	vimentin	0.981	0.784	C
Crlf2	4.86	cytokine receptor-like factor 2	0.81	0.43	S,PM
Csrnp1	4.84	cysteine-serine-rich nuclear protein 1	0.718	0.313	N
Ifitm2	4.83	interferon induced transmembrane protein 2	0.771	0.273	PM
Map2k3	4.8	mitogen-activated protein kinase kinase 3	0.663	0.324
Ttc39c	4.79	tetratricopeptide repeat domain 39C	0.578	0.194
Lcp1	4.78	lymphocyte cytosolic protein 1	0.998	0.916	C
Cd28	4.78	CD28 antigen	0.886	0.584	PM
Fam110a	4.78	family with sequence similarity 110, member A	0.566	0.199	C
Icos	4.77	inducible T cell co-stimulator	0.864	0.441	PM
Fxyd5	4.76	FXYD domain-containing ion transport regulator 5	1	0.986	PM
Pgk1	4.76	phosphoglycerate kinase 1	0.932	0.687	C
Rwdd1	4.74	RWD domain containing 1	0.891	0.612
Kdm2b	4.72	lysine (K)-specific demethylase 2B	0.579	0.21	N
Gch1	4.72	GTP cyclohydrolase 1	0.576	0.242	C,N
Amica1	4.71	adhesion molecule, interacts with CXADR antigen 1	0.815	0.425	PM
Il12rb2	4.68	interleukin 12 receptor, beta 2	0.593	0.223	PM
Dusp14	4.68	dual specificity phosphatase 14	0.321	0.103
Il18r1	4.67	interleukin 18 receptor 1	0.727	0.337	PM
Pdcd1lg2	4.67	programmed cell death 1 ligand 2	0.57	0.193	PM
Thy1	4.66	thymus cell antigen 1, theta	0.998	0.959	PM
Ifrd1	4.66	interferon-related developmental regulator 1	0.804	0.456
Arf6	4.65	ADP-ribosylation factor 6	0.961	0.739	G,V,PM
Elk3	4.65	ELK3, member of ETS oncogene family	0.645	0.266	N
Rnf19a	4.61	ring finger protein 19A	0.613	0.228	C,M
Alcam	4.6	activated leukocyte cell adhesion molecule	0.436	0.102	PM
Plk2	4.6	polo-like kinase 2	0.229	0.051	C
Spp1	4.59	secreted phosphoprotein 1	0.128	0.063	S
Tnf	4.58	tumor necrosis factor	0.29	0.123	S,PM
Rbm3	4.57	RNA binding motif protein 3	0.999	0.941	C,N
S100a11	4.57	S100 calcium binding protein A11 (calgizzarin)	0.972	0.769	C,N
AW112010	4.57	expressed sequence AW112010	0.986	0.927
Cst3	4.55	cystatin C	0.825	0.532	S
Vamp8	4.54	vesicle-associated membrane protein 8	0.864	0.572	L,V
Rabgap1l	4.53	RAB GTPase activating protein 1-like	0.747	0.383
Txn1	4.52	thioredoxin 1	0.941	0.636	C,N,S
Slc1a5	4.52	solute carrier family 1 (neutral amino acid transporter), member 5	0.831	0.529
Fam162a	4.51	family with sequence similarity 162, member A	0.711	0.395	M,MT
Pgam1	4.49	phosphoglycerate mutase 1	0.892	0.586

## Sheet: grp4_N1654_N20324
Gene	fold.change	Description	pct.cluster.expressing	pct.out.of.cluster.cells.expressing	Localization
Fos	21.07	FBJ osteosarcoma oncogene	0.67	0.242	C,N,ER
Cd69	11.68	CD69 antigen	0.886	0.542	PM
Ly6c2	11	lymphocyte antigen 6 complex, locus C2	0.839	0.596	PM
Socs3	10.66	suppressor of cytokine signaling 3	0.695	0.253
Vps37b	10.6	vacuolar protein sorting 37B (yeast)	0.955	0.687	V
Jun	9.78	jun proto-oncogene	0.559	0.264	N
Ifngr1	9.53	interferon gamma receptor 1	0.967	0.768	PM
Zfp36l2	9.46	zinc finger protein 36, C3H type-like 2	0.909	0.742	C,N
Cxcr4	9.16	chemokine (C-X-C motif) receptor 4	0.548	0.127	PM
Ier2	8.48	immediate early response 2	0.925	0.701
Ccl5	7.7	chemokine (C-C motif) ligand 5	0.754	0.406	S
Irf7	7.67	interferon regulatory factor 7	0.8	0.458	C,N
Junb	7.57	jun B proto-oncogene	0.967	0.732	N
Tnfaip3	7.48	tumor necrosis factor, alpha-induced protein 3	0.928	0.48	C,L,N
Ifit3	7.48	interferon-induced protein with tetratricopeptide repeats 3	0.58	0.194	C,MT
Gzmk	7.09	granzyme K	0.258	0.13	V
Zfp36	7.01	zinc finger protein 36	0.739	0.518	C,N
Gramd3	6.7	GRAM domain containing 3	0.814	0.521
Klf2	6.68	Kruppel-like factor 2 (lung)	0.846	0.716	N
Nfkbiz	6.62	nuclear factor of kappa light polypeptide gene enhancer in B cells inhibitor, zeta	0.544	0.26	N
Rtp4	6.51	receptor transporter protein 4	0.707	0.336	M
Nr4a1	6.46	nuclear receptor subfamily 4, group A, member 1	0.651	0.298	N
Ppp1r15a	6.32	protein phosphatase 1, regulatory (inhibitor) subunit 15A	0.66	0.341	ER
Gpr183	6.27	G protein-coupled receptor 183	0.762	0.501	PM
Btg1	6.21	B cell translocation gene 1, anti-proliferative	0.999	0.992
Isg15	6.21	ISG15 ubiquitin-like modifier	0.698	0.37	C,S
Gpr18	5.95	G protein-coupled receptor 18	0.642	0.396	PM
Ubald2	5.95	UBA-like domain containing 2	0.706	0.476
Dusp1	5.93	dual specificity phosphatase 1	0.799	0.41	N
Zbp1	5.87	Z-DNA binding protein 1	0.705	0.435
Arid5a	5.79	AT rich interactive domain 5A (MRF1-like)	0.756	0.47	N
Ifit1	5.7	interferon-induced protein with tetratricopeptide repeats 1	0.472	0.173	C
Irf1	5.6	interferon regulatory factor 1	0.807	0.604	C,N
Rnf138	5.58	ring finger protein 138	0.747	0.53
Stk17b	5.56	serine/threonine kinase 17b (apoptosis-inducing)	0.967	0.852	G,N,PM,ER
Bst2	5.48	bone marrow stromal cell antigen 2	0.845	0.628	C,G,V,PM
Zfp36l1	5.45	zinc finger protein 36, C3H type-like 1	0.815	0.674	C,N
Ctla2a	5.45	cytotoxic T lymphocyte-associated protein 2 alpha	0.735	0.491	S
Pnrc1	5.4	proline-rich nuclear receptor coactivator 1	0.985	0.889
Klf6	5.4	Kruppel-like factor 6	0.86	0.59
Bcl2	5.37	B cell leukemia/lymphoma 2	0.779	0.602	N,MT,ER
Tgif1	5.25	TGFB-induced factor homeobox 1	0.577	0.33	N
Dusp2	5.17	dual specificity phosphatase 2	0.837	0.614	N
Mxd1	5.12	MAX dimerization protein 1	0.555	0.276
Ssh2	5.07	slingshot homolog 2 (Drosophila)	0.699	0.42	C
Socs1	5.06	suppressor of cytokine signaling 1	0.776	0.523	N,V
Ifi27l2a	5.03	interferon, alpha-inducible protein 27 like 2A	0.757	0.671	M
Dennd4a	5	DENN/MADD domain containing 4A	0.719	0.417
Gimap5	4.99	GTPase, IMAP family member 5	0.795	0.609	L,MT
Gna13	4.99	guanine nucleotide binding protein, alpha 13	0.669	0.42	M,V
Odc1	4.99	ornithine decarboxylase, structural 1	0.686	0.445
Ubc	4.98	ubiquitin C	0.97	0.84	C,N
Cd28	4.9	CD28 antigen	0.795	0.601	PM
Hspa1a	4.88	heat shock protein 1A	0.056	0.027	C
Smad7	4.86	SMAD family member 7	0.678	0.443	C,N
Cxcr3	4.86	chemokine (C-X-C motif) receptor 3	0.519	0.223	PM
Pim1	4.86	proviral integration site 1	0.667	0.452
Emb	4.81	embigin	0.789	0.657	PM
P2ry10	4.78	purinergic receptor P2Y, G-protein coupled 10	0.565	0.331	PM
Nfkbid	4.78	nuclear factor of kappa light polypeptide gene enhancer in B cells inhibitor, delta	0.38	0.167	N
Neurl3	4.77	neuralized homolog 3 homolog (Drosophila)	0.598	0.386
Gimap4	4.75	GTPase, IMAP family member 4	0.918	0.839	C
Prdx6	4.74	peroxiredoxin 6	0.913	0.782	C,L,V
TrnC	4.73	tRNA cysteine, mitochondrial	0.337	0.102
Oasl2	4.72	2'-5' oligoadenylate synthetase-like 2	0.291	0.065
Fcer1g	4.72	Fc receptor, IgE, high affinity I, gamma polypeptide	0.181	0.07	PM
Gimap6	4.68	GTPase, IMAP family member 6	0.915	0.8	C
Coq10b	4.68	coenzyme Q10 homolog B (S. cerevisiae)	0.508	0.256	MT
Rgs1	4.64	regulator of G-protein signaling 1	0.73	0.393
Gbp2	4.63	guanylate binding protein 2	0.473	0.312	C,G,N
2410006H16Rik	4.6	RIKEN cDNA 2410006H16 gene	0.911	0.837
H3f3b	4.57	H3 histone, family 3B	0.999	0.981	N
Dusp5	4.56	dual specificity phosphatase 5	0.657	0.365
Gimap7	4.54	GTPase, IMAP family member 7	0.62	0.449
Sertad1	4.53	SERTA domain containing 1	0.59	0.371
Nfkbia	4.52	nuclear factor of kappa light polypeptide gene enhancer in B cells inhibitor, alpha	0.839	0.702	C,N
Rhob	4.52	ras homolog gene family, member B	0.34	0.174	N,V,PM
Slc3a2	4.51	solute carrier family 3 (activators of dibasic and neutral amino acid transport), member 2	0.768	0.576	V,PM

## Sheet: grp5_N1411_N20567
Gene	fold.change	Description	pct.cluster.expressing	pct.out.of.cluster.cells.expressing	Localization
Klra23	18.32	killer cell lectin-like receptor subfamily A, member 23	0.358	0.008	-
Gzmm	8.65	granzyme M (lymphocyte met-ase 1)	0.379	0.023
Pde2a	6.94	phosphodiesterase 2A, cGMP-stimulated	0.751	0.19
Klra12	6.79	killer cell lectin-like receptor subfamily A, member 12	0.301	0.005	-
Klra7	6.33	killer cell lectin-like receptor, subfamily A, member 7	0.19	0.012	PM
Eomes	6.26	eomesodermin homolog (Xenopus laevis)	0.571	0.116	N
Sidt1	6.24	SID1 transmembrane family, member 1	0.841	0.383	PM
Nsg2	5.76	neuron specific gene family member 2	0.786	0.305	G,V
Ifitm10	5.72	interferon induced transmembrane protein 10	0.632	0.192	PM
Sell	5.66	selectin, lymphocyte	0.945	0.446	PM
Cxcr3	5.57	chemokine (C-X-C motif) receptor 3	0.717	0.213	PM
1700025G04Rik	5.34	RIKEN cDNA 1700025G04 gene	0.49	0.083
Bcl2	5.23	B cell leukemia/lymphoma 2	0.885	0.596	N,MT,ER
Samd3	4.92	sterile alpha motif domain containing 3	0.421	0.051
Ccl5	4.9	chemokine (C-C motif) ligand 5	0.834	0.405	S
Itm2a	4.89	integral membrane protein 2A	0.431	0.122	M
Id3	4.78	inhibitor of DNA binding 3	0.458	0.129	C,N
Cd7	4.64	CD7 antigen	0.739	0.32	PM
ND2	4.53	NADH dehydrogenase 2, mitochondrial	0.999	0.97

## Sheet: grp6_N1142_N20836
Gene	fold.change	Description	pct.cluster.expressing	pct.out.of.cluster.cells.expressing	Localization
Lmna	208.08	lamin A	0.831	0.203	N
Gzma	129.91	granzyme A	0.584	0.11	S,V
Ifitm1	87.28	interferon induced transmembrane protein 1	0.702	0.27	PM
Nr4a1	62.13	nuclear receptor subfamily 4, group A, member 1	0.726	0.303	N
Ifitm2	55.04	interferon induced transmembrane protein 2	0.749	0.302	PM
Lgals3	52.17	lectin, galactose binding, soluble 3	0.979	0.376
Ccl5	46.85	chemokine (C-C motif) ligand 5	0.933	0.405	S
Cd69	39.39	CD69 antigen	0.923	0.548	PM
Zfp36	29.87	zinc finger protein 36	0.73	0.524	C,N
Tnfaip3	29.71	tumor necrosis factor, alpha-induced protein 3	0.96	0.49	C,L,N
Fos	29.25	FBJ osteosarcoma oncogene	0.589	0.257	C,N,ER
Itgb1	28.31	integrin beta 1 (fibronectin receptor beta)	0.888	0.452	V,PM
Nfkbia	26.94	nuclear factor of kappa light polypeptide gene enhancer in B cells inhibitor, alpha	0.888	0.702	C,N
Dusp1	23.2	dual specificity phosphatase 1	0.888	0.415	N
Btg2	20.75	B cell translocation gene 2, anti-proliferative	0.956	0.676
Ier2	20.51	immediate early response 2	0.95	0.705
Dusp5	19.53	dual specificity phosphatase 5	0.856	0.362
Klf6	18.78	Kruppel-like factor 6	0.885	0.596
Klrk1	18.5	killer cell lectin-like receptor subfamily K, member 1	0.957	0.415	PM
Rgcc	17.33	regulator of cell cycle	0.714	0.48	C,N
Itgae	17.21	integrin alpha E, epithelial-associated	0.605	0.17	PM
Junb	17.2	jun B proto-oncogene	0.988	0.737	N
Fgl2	16.7	fibrinogen-like protein 2	0.782	0.293	S
Ctla2a	15.49	cytotoxic T lymphocyte-associated protein 2 alpha	0.947	0.485	S
Ly6a	14.73	lymphocyte antigen 6 complex, locus A	0.968	0.565	PM
Ly6c2	14.5	lymphocyte antigen 6 complex, locus C2	0.879	0.599	PM
Zfp36l2	13.28	zinc finger protein 36, C3H type-like 2	0.913	0.745	C,N
Capg	13.22	capping protein (actin filament), gelsolin-like	0.965	0.438
Dusp2	12.42	dual specificity phosphatase 2	0.792	0.622	N
Cxcr6	12.4	chemokine (C-X-C motif) receptor 6	0.956	0.543	PM
Fasl	12.27	Fas ligand (TNF superfamily, member 6)	0.827	0.373	L,N,S,V,PM
Egr1	11.75	early growth response 1	0.438	0.225	N
Rgs1	11.46	regulator of G-protein signaling 1	0.853	0.394
Bhlhe40	11.35	basic helix-loop-helix family, member e40	0.938	0.416	N
Ifitm3	11.25	interferon induced transmembrane protein 3	0.48	0.226	L,V,PM
Crip1	11.21	cysteine-rich protein 1 (intestinal)	0.989	0.939
Cish	11.08	cytokine inducible SH2-containing protein	0.799	0.359
Ahnak	11.06	AHNAK nucleoprotein (desmoyokin)	0.954	0.576
Fosb	11	FBJ osteosarcoma oncogene B	0.493	0.178	N
Bst2	10.89	bone marrow stromal cell antigen 2	0.855	0.633	C,G,V,PM
Nfkbiz	10.47	nuclear factor of kappa light polypeptide gene enhancer in B cells inhibitor, zeta	0.565	0.266	N
Vim	10.39	vimentin	0.999	0.794	C
S100a6	10.25	S100 calcium binding protein A6 (calcyclin)	0.991	0.484	C,N
Klrc1	9.68	killer cell lectin-like receptor subfamily C, member 1	0.958	0.419
Csrnp1	9.64	cysteine-serine-rich nuclear protein 1	0.689	0.337	N
Ubc	9.56	ubiquitin C	0.987	0.842	C,N
Gpr183	9.5	G protein-coupled receptor 183	0.801	0.506	PM
Zc3h12a	9.5	zinc finger CCCH type containing 12A	0.602	0.259	C,N
S100a10	9.37	S100 calcium binding protein A10 (calpactin)	0.997	0.918
Pim1	9.07	proviral integration site 1	0.743	0.453
Ifrd1	9.06	interferon-related developmental regulator 1	0.757	0.478
Ier5	9.01	immediate early response 5	0.831	0.594
Ccr2	9.01	chemokine (C-C motif) receptor 2	0.511	0.098	PM
S100a4	8.96	S100 calcium binding protein A4	0.967	0.405
Ifngr1	8.94	interferon gamma receptor 1	0.982	0.772	PM
Btg1	8.8	B cell translocation gene 1, anti-proliferative	1	0.992
Ctsw	8.78	cathepsin W	0.981	0.817
Vps37b	8.66	vacuolar protein sorting 37B (yeast)	0.941	0.695	V
Ubald2	8.63	UBA-like domain containing 2	0.708	0.482
Lgals1	8.61	lectin, galactose binding, soluble 1	0.996	0.647	S
Dennd4a	8.57	DENN/MADD domain containing 4A	0.796	0.42
Gadd45b	8.45	growth arrest and DNA-damage-inducible 45 beta	0.498	0.24
Socs1	8.32	suppressor of cytokine signaling 1	0.835	0.526	N,V
Ifit3	8.21	interferon-induced protein with tetratricopeptide repeats 3	0.532	0.206	C,MT
Jund	8.2	jun D proto-oncogene	0.946	0.713	N
Csf1	8.16	colony stimulating factor 1 (macrophage)	0.563	0.252	S,PM
H3f3b	8.14	H3 histone, family 3B	1	0.982	N
Amica1	8	adhesion molecule, interacts with CXADR antigen 1	0.829	0.446	PM
Atf3	7.86	activating transcription factor 3	0.331	0.138	N
Icos	7.85	inducible T cell co-stimulator	0.84	0.466	PM
Neurl3	7.84	neuralized homolog 3 homolog (Drosophila)	0.671	0.387
Ccl4	7.74	chemokine (C-C motif) ligand 4	0.669	0.272	S
Irf7	7.67	interferon regulatory factor 7	0.757	0.469	C,N
Gpr171	7.56	G protein-coupled receptor 171	0.734	0.402	PM
Glrx	7.49	glutaredoxin	0.773	0.39	C
Stk17b	7.22	serine/threonine kinase 17b (apoptosis-inducing)	0.969	0.855	G,N,PM,ER
Tnf	7.19	tumor necrosis factor	0.361	0.129	S,PM
Fth1	7.14	ferritin heavy chain 1	1	0.991
Anxa1	7.1	annexin A1	0.526	0.154	C,N,PM
Nfkbid	7.04	nuclear factor of kappa light polypeptide gene enhancer in B cells inhibitor, delta	0.41	0.171	N
Mxd1	6.96	MAX dimerization protein 1	0.54	0.283
Cd28	6.87	CD28 antigen	0.831	0.604	PM
Tagap	6.81	T cell activation Rho GTPase activating protein	0.68	0.427
Gzmk	6.8	granzyme K	0.416	0.125	V
Cxcr3	6.78	chemokine (C-X-C motif) receptor 3	0.598	0.226	PM
Id2	6.77	inhibitor of DNA binding 2	0.926	0.558	C,N
Arid5a	6.77	AT rich interactive domain 5A (MRF1-like)	0.771	0.476	N
Reep5	6.6	receptor accessory protein 5	0.946	0.701
Isg20	6.53	interferon-stimulated protein	0.71	0.361	C,N
Tgif1	6.51	TGFB-induced factor homeobox 1	0.574	0.336	N
Ifit1	6.45	interferon-induced protein with tetratricopeptide repeats 1	0.447	0.182	C
Isg15	6.41	ISG15 ubiquitin-like modifier	0.638	0.381	C,S
Pnrc1	6.4	proline-rich nuclear receptor coactivator 1	0.981	0.892
Sqstm1	6.29	sequestosome 1	0.91	0.785	C,L,N,V,ER
Pmaip1	6.29	phorbol-12-myristate-13-acetate-induced protein 1	0.487	0.222	MT
Nkg7	6.25	natural killer cell group 7 sequence	0.997	0.91
Irf1	6.17	interferon regulatory factor 1	0.759	0.612	C,N
Srgn	6.13	serglycin	0.999	0.927	G,S,V
Slc3a2	6.13	solute carrier family 3 (activators of dibasic and neutral amino acid transport), member 2	0.784	0.58	V,PM
Gna13	6.06	guanine nucleotide binding protein, alpha 13	0.683	0.426	M,V
Lgals3bp	5.94	lectin, galactoside-binding, soluble, 3 binding protein	0.799	0.521	S
Smad7	5.83	SMAD family member 7	0.681	0.448	C,N
Prr13	5.82	proline rich 13	0.89	0.608	N
Pdcd1	5.76	programmed cell death 1	0.744	0.372	PM
Grina	5.72	glutamate receptor, ionotropic, N-methyl D-aspartate-associated protein 1 (glutamate binding)	0.736	0.467	M
Jun	5.72	jun proto-oncogene	0.398	0.28	N
Il18r1	5.71	interleukin 18 receptor 1	0.669	0.362	PM
Zbp1	5.71	Z-DNA binding protein 1	0.693	0.442
Hopx	5.66	HOP homeobox	0.728	0.435	C,N
Mapkapk3	5.66	mitogen-activated protein kinase-activated protein kinase 3	0.648	0.355	C,N
Actg1	5.63	actin, gamma, cytoplasmic 1	1	0.989	C
Rora	5.62	RAR-related orphan receptor alpha	0.506	0.231	N
Gabarapl2	5.61	gamma-aminobutyric acid (GABA) A receptor-associated protein-like 2	0.911	0.733	G,V
Itgb7	5.58	integrin beta 7	0.874	0.659	PM
Emp1	5.57	epithelial membrane protein 1	0.363	0.096	M
Rtp4	5.54	receptor transporter protein 4	0.588	0.352	M
Hilpda	5.54	hypoxia inducible lipid droplet associated	0.56	0.345	M,S
Emb	5.53	embigin	0.819	0.658	PM
Phlda1	5.53	pleckstrin homology-like domain, family A, member 1	0.348	0.156	C,N,V
Gbp6	5.52	guanylate binding protein 6	0.56	0.358
Ttc39c	5.49	tetratricopeptide repeat domain 39C	0.518	0.219
Runx2	5.46	runt related transcription factor 2	0.598	0.31	N
Sertad1	5.46	SERTA domain containing 1	0.604	0.376
Trex1	5.46	three prime repair exonuclease 1	0.557	0.309	C,N
Cd6	5.37	CD6 antigen	0.752	0.592	PM
Hspa5	5.36	heat shock protein 5	0.944	0.759	C,V,ER
Hcst	5.32	hematopoietic cell signal transducer	0.989	0.943	PM
Ppp1r15a	5.29	protein phosphatase 1, regulatory (inhibitor) subunit 15A	0.574	0.354	ER
Dnaja1	5.27	DnaJ (Hsp40) homolog, subfamily A, member 1	0.933	0.858	M
Dkkl1	5.26	dickkopf-like 1	0.41	0.139	S
Skil	5.21	SKI-like	0.539	0.315
Icam1	5.2	intercellular adhesion molecule 1	0.482	0.346	PM
Klf10	5.18	Kruppel-like factor 10	0.404	0.168	N
Adam8	5.15	a disintegrin and metallopeptidase domain 8	0.46	0.174	PM
Fxyd5	5.13	FXYD domain-containing ion transport regulator 5	0.999	0.987	PM
Bcl2a1b	5.13	B cell leukemia/lymphoma 2 related protein A1b	0.758	0.456
1500009L16Rik	5.11	RIKEN cDNA 1500009L16 gene	0.342	0.096
Med10	5.1	mediator complex subunit 10	0.672	0.48	N
Odc1	5.1	ornithine decarboxylase, structural 1	0.696	0.45
Lpxn	5.07	leupaxin	0.757	0.534	C,N,PM
Cd2	5.03	CD2 antigen	0.955	0.873	PM
Tbx21	5.03	T-box 21	0.566	0.339	N
Lime1	5.02	Lck interacting transmembrane adaptor 1	0.906	0.733	PM
Emp3	5.01	epithelial membrane protein 3	0.952	0.835	M
Rgs2	5.01	regulator of G-protein signaling 2	0.524	0.308	C,N,PM
Gng2	5	guanine nucleotide binding protein (G protein), gamma 2	0.746	0.452	C
H2-Q4	4.99	histocompatibility 2, Q region locus 4	0.956	0.853
Ubl3	4.99	ubiquitin-like 3	0.724	0.502	PM
Selplg	4.98	selectin, platelet (p-selectin) ligand	0.986	0.963
Gzmb	4.98	granzyme B	0.84	0.353	V
Rrad	4.95	Ras-related associated with diabetes	0.332	0.198
Zfp36l1	4.94	zinc finger protein 36, C3H type-like 1	0.755	0.681	C,N
Cxcr4	4.94	chemokine (C-X-C motif) receptor 4	0.363	0.147	PM
Ctla2b	4.93	cytotoxic T lymphocyte-associated protein 2 beta	0.459	0.247
S100a11	4.92	S100 calcium binding protein A11 (calgizzarin)	0.975	0.78	C,N
Slamf7	4.92	SLAM family member 7	0.595	0.314	PM
Prr7	4.91	proline rich 7 (synaptic)	0.376	0.199	PM
H2-D1	4.89	histocompatibility 2, D region locus 1	1	0.998	PM
Prdx6	4.87	peroxiredoxin 6	0.887	0.786	C,L,V
Atp8b4	4.85	ATPase, class I, type 8B, member 4	0.581	0.362
Arf4	4.84	ADP-ribosylation factor 4	0.764	0.639	G
Glipr2	4.83	GLI pathogenesis-related 2	0.805	0.651	G
Ly6e	4.81	lymphocyte antigen 6 complex, locus E	0.989	0.967	PM
Fam204a	4.81	DNA segment, Chr 19, ERATO Doi 737, expressed	0.567	0.337
Nptn	4.8	neuroplastin	0.679	0.494	PM
Plk3	4.8	polo-like kinase 3	0.386	0.189
Cd47	4.76	CD47 antigen (Rh-related antigen, integrin-associated signal transducer)	0.979	0.897	PM
Hif1a	4.75	hypoxia inducible factor 1, alpha subunit	0.819	0.535	C,N
Ccr8	4.75	chemokine (C-C motif) receptor 8	0.416	0.223	PM
Cd82	4.72	CD82 antigen	0.878	0.654	PM
Coq10b	4.71	coenzyme Q10 homolog B (S. cerevisiae)	0.453	0.265	MT
Flt3l	4.68	FMS-like tyrosine kinase 3 ligand	0.58	0.386	S,PM
Zyx	4.67	zyxin	0.9	0.738	C,N
Gm8369	4.67	predicted gene 8369	0.54	0.341
Traf1	4.67	TNF receptor-associated factor 1	0.694	0.558	C
Igflr1	4.67	IGF-like family receptor 1	0.483	0.342	PM
Tsc22d3	4.66	TSC22 domain family, member 3	0.759	0.721
Gch1	4.65	GTP cyclohydrolase 1	0.459	0.267	C,N
Tob1	4.65	transducer of ErbB-2.1	0.441	0.247
Cd44	4.64	CD44 antigen	0.674	0.402	PM
Il2rb	4.62	interleukin 2 receptor, beta chain	0.955	0.667	PM
Gpr132	4.61	G protein-coupled receptor 132	0.64	0.533	PM
Ms4a4b	4.6	membrane-spanning 4-domains, subfamily A, member 4B	0.994	0.986
Irf2bpl	4.57	interferon regulatory factor 2 binding protein-like	0.595	0.423	N
Dok2	4.56	docking protein 2	0.539	0.324
Fam129b	4.56	family with sequence similarity 129, member B	0.277	0.046	C
Slc16a6	4.56	solute carrier family 16 (monocarboxylic acid transporters), member 6	0.351	0.154	PM
Rara	4.51	retinoic acid receptor, alpha	0.558	0.359	C,N
Prkar1a	4.5	protein kinase, cAMP dependent regulatory, type I, alpha	0.961	0.854	PM
Abcb1b	4.5	ATP-binding cassette, sub-family B (MDR/TAP), member 1B	0.401	0.231	PM
Efhd2	4.49	EF hand domain containing 2	0.785	0.554
Slc38a2	4.49	solute carrier family 38, member 2	0.595	0.468	PM

## Sheet: grp7_N920_N21058
Gene	fold.change	Description	pct.cluster.expressing	pct.out.of.cluster.cells.expressing	Localization
Stmn1	98144.5	stathmin 1	0.989	0.149	C
Top2a	14671.5	topoisomerase (DNA) II alpha	0.945	0.133	N
2810417H13Rik	10437	RIKEN cDNA 2810417H13 gene	0.967	0.04	C,N
Hmgb2	2751.89	high mobility group box 2	0.998	0.659	N
Tuba1b	895.41	tubulin, alpha 1B	0.986	0.72	C
Ube2c	714.63	ubiquitin-conjugating enzyme E2C	0.828	0.032
Rrm2	581.93	ribonucleotide reductase M2	0.867	0.032	C
Hist1h1b	291.33	histone cluster 1, H1b	0.812	0.029	N
Birc5	284.09	baculoviral IAP repeat-containing 5	0.936	0.017	C,N
Hist1h2ae	173.79	histone cluster 1, H2ae	0.8	0.054	N
Tubb5	160.4	tubulin, beta 5 class I	0.992	0.906	C
Mki67	116.1	antigen identified by monoclonal antibody Ki 67	0.934	0.045
Ccna2	111.2	cyclin A2	0.917	0.009	C,N
H2afz	111.08	H2A histone family, member Z	1	0.869	N
Hmgn2	77.65	high mobility group nucleosomal binding domain 2	0.993	0.577	C,N
Cenpa	72.79	centromere protein A	0.872	0.184	N
Nusap1	69.18	nucleolar and spindle associated protein 1	0.845	0.017	C,N
Ccnb2	65.33	cyclin B2	0.854	0.016
H2afx	56.54	H2A histone family, member X	0.901	0.297	N
Tuba1c	52.21	tubulin, alpha 1C	0.923	0.464	C
D17H6S56E-5	51.93	DNA segment, Chr 17, human D6S56E 5	0.967	0.276	-
Lmnb1	40.16	lamin B1	0.968	0.297	N
Tubb4b	38.91	tubulin, beta 4B class IVB	0.955	0.576	C
Smc2	37.46	structural maintenance of chromosomes 2	0.924	0.139	C,N
Cks1b	33.62	CDC28 protein kinase 1b	0.933	0.074
Gzmc	32.63	granzyme C	0.586	0.152	V
Cenpf	32.07	centromere protein F	0.73	0.006
Asf1b	31.37	ASF1 anti-silencing function 1 homolog B (S. cerevisiae)	0.904	0.07	N
Cdk1	29.12	cyclin-dependent kinase 1	0.864	0.029	C,N,MT
Tyms	26.63	thymidylate synthase	0.878	0.103	C,N,MT
Dut	25.11	deoxyuridine triphosphatase	0.939	0.373
Spc24	24.64	SPC24, NDC80 kinetochore complex component, homolog (S. cerevisiae)	0.91	0.028	N
Cdca3	24.17	cell division cycle associated 3	0.857	0.015	C
Tk1	23.79	thymidine kinase 1	0.866	0.045	C
Hmgb1	23.3	high mobility group box 1	0.996	0.903	C,N
Hist1h1e	20.83	histone cluster 1, H1e	0.852	0.285	N
Cdca8	20.63	cell division cycle associated 8	0.882	0.024	C,N
Ptma	20.49	prothymosin alpha	1	0.994	N
H2afv	20.11	H2A histone family, member V	0.974	0.652	N
Dek	18.66	DEK oncogene (DNA binding)	0.974	0.612	N
Tpx2	18.12	TPX2, microtubule-associated protein homolog (Xenopus laevis)	0.863	0.021	C,N
Rrm1	15.78	ribonucleotide reductase M1	0.887	0.141	C
Kif11	15.69	kinesin family member 11	0.802	0.01	C
Cks2	15.66	CDC28 protein kinase regulatory subunit 2	0.903	0.222
Tmpo	15.46	thymopoietin	0.935	0.304	N
Tacc3	15.41	transforming, acidic coiled-coil containing protein 3	0.883	0.044
Hist2h2bb	14.8	histone cluster 2, H2bb	0.641	0.088	N
Ube2s	14.28	ubiquitin-conjugating enzyme E2S	0.935	0.329
Cenpw	13.97	centromere protein W	0.926	0.175	N
Ran	13.6	RAN, member RAS oncogene family	0.991	0.838	C,N,V
Prc1	13.21	protein regulator of cytokinesis 1	0.762	0.022	C,N
Incenp	12.71	inner centromere protein	0.87	0.119	C,N
Mcm7	12.63	minichromosome maintenance deficient 7 (S. cerevisiae)	0.868	0.221	N
Cenpe	12.55	centromere protein E	0.788	0.014	C,N
Kpna2	11.8	karyopherin (importin) alpha 2	0.758	0.159	C,N
Pcna	11.67	proliferating cell nuclear antigen	0.872	0.355	N
Hist1h1d	11.35	histone cluster 1, H1d	0.68	0.07	N
Racgap1	11.3	Rac GTPase-activating protein 1	0.907	0.241	C,N,V
Nap1l1	11.28	nucleosome assembly protein 1-like 1	0.968	0.559	N,V
Lig1	10.69	ligase I, DNA, ATP-dependent	0.809	0.116	N
Arl6ip1	10.6	ADP-ribosylation factor-like 6 interacting protein 1	0.972	0.872	M
Gmnn	10.47	geminin	0.863	0.134	C,N
Ezh2	10.38	enhancer of zeste homolog 2 (Drosophila)	0.86	0.147	N
Gzmd	10.37	granzyme D	0.191	0.05	V
Lgals1	10.29	lectin, galactose binding, soluble 1	0.995	0.65	S
Cdkn1a	10.11	cyclin-dependent kinase inhibitor 1A (P21)	0.673	0.149	C,N
Fbxo5	9.96	F-box protein 5	0.724	0.013	C,N
Tpi1	9.86	triosephosphate isomerase 1	0.934	0.459
Anp32e	9.77	acidic (leucine-rich) nuclear phosphoprotein 32 family, member E	0.964	0.482	C,N
Aurkb	9.68	aurora kinase B	0.777	0.015	C,N
1190002F15Rik	9.62	RIKEN cDNA 1190002F15 gene	0.843	0.102
Slbp	9.45	stem-loop binding protein	0.915	0.476	C,N
Anp32b	9.27	acidic (leucine-rich) nuclear phosphoprotein 32 family, member B	0.984	0.77	N
Clspn	9.25	claspin	0.764	0.03	N
2700094K13Rik	9.06	RIKEN cDNA 2700094K13 gene	0.949	0.444
Rbm3	8.99	RNA binding motif protein 3	0.997	0.945	C,N
Ncapd2	8.95	non-SMC condensin I complex, subunit D2	0.836	0.061	C,N
Rad21	8.88	RAD21 homolog (S. pombe)	0.929	0.419	N
Mcm5	8.86	minichromosome maintenance deficient 5, cell division cycle 46 (S. cerevisiae)	0.83	0.159
Rad51	8.7	RAD51 homolog	0.789	0.03	C,N,MT
Gapdh	8.63	glyceraldehyde-3-phosphate dehydrogenase	0.998	0.968	C,N
Hnrnpab	8.52	heterogeneous nuclear ribonucleoprotein A/B	0.967	0.724	C,N
Txn1	8.51	thioredoxin 1	0.982	0.655	C,N,S
Tcf19	8.47	transcription factor 19	0.739	0.07	N
Anxa2	8.41	annexin A2	0.973	0.48	S,V
Tipin	8.35	timeless interacting protein	0.838	0.219	C,N
Cdc20	8.26	cell division cycle 20	0.629	0.023	C
Hmgb3	8.22	high mobility group box 3	0.834	0.108	N
Uhrf1	8.22	ubiquitin-like, containing PHD and RING finger domains, 1	0.789	0.069	N
Mcm3	8.2	minichromosome maintenance deficient 3 (S. cerevisiae)	0.823	0.219	N
Snrpd1	8.16	small nuclear ribonucleoprotein D1	0.962	0.556	N
1810037I17Rik	8.16	RIKEN cDNA 1810037I17 gene	0.975	0.706	M
Smc4	8.1	structural maintenance of chromosomes 4	0.961	0.613	C,N
Hist1h2ab	7.99	histone cluster 1, H2ab	0.595	0.006	N
Hsp90b1	7.9	heat shock protein 90, beta (Grp94), member 1	0.98	0.744	V,ER
Spc25	7.82	SPC25, NDC80 kinetochore complex component, homolog (S. cerevisiae)	0.721	0.013	N
Cep55	7.81	centrosomal protein 55	0.742	0.011	C
Pgk1	7.81	phosphoglycerate kinase 1	0.978	0.701	C
Plk1	7.74	polo-like kinase 1	0.673	0.006	C,N
Mcm6	7.74	minichromosome maintenance deficient 6 (MIS5 homolog, S. pombe) (S. cerevisiae)	0.867	0.389	N
Ccnb1	7.72	cyclin B1	0.639	0.011	C,N
Cbx3	7.45	chromobox 3	0.982	0.692
Gzmf	7.44	granzyme F	0.404	0.128	V
Ywhah	7.37	tyrosine 3-monooxygenase/tryptophan 5-monooxygenase activation protein, eta polypeptide	0.975	0.721	C
Calm2	7.32	calmodulin 2	0.973	0.792	C
Ncaph	7.31	non-SMC condensin I complex, subunit H	0.73	0.028	C,N
Hmmr	7.31	hyaluronan mediated motility receptor (RHAMM)	0.648	0.003	C,PM
Kif22	7.3	kinesin family member 22	0.728	0.018	C,N
Atpif1	7.29	ATPase inhibitory factor 1	0.95	0.465	MT
Vim	7.25	vimentin	0.995	0.796	C
Fen1	7.24	flap structure specific endonuclease 1	0.835	0.174
Siva1	7.21	SIVA1, apoptosis-inducing factor	0.849	0.264	C,N
Ranbp1	7.21	RAN binding protein 1	0.932	0.579
Gzme	7.19	granzyme E	0.198	0.049	V
Mad2l1	7.14	MAD2 mitotic arrest deficient-like 1	0.827	0.057	C,N
Tagln2	7.14	transgelin 2	0.992	0.918
Calm3	7.11	calmodulin 3	0.971	0.601	C
Nrm	7.1	nurim (nuclear envelope membrane protein)	0.818	0.176	N
Serpine2	7.06	serine (or cysteine) peptidase inhibitor, clade E, member 2	0.372	0.079	S
Hint1	7.05	histidine triad nucleotide binding protein 1	0.986	0.858	C,N
Dbi	7.05	diazepam binding inhibitor	0.959	0.537	G,ER
Mt1	7.05	metallothionein 1	0.562	0.163
Hist1h2bb	7	histone cluster 1, H2bb	0.517	0.012	N
Clic1	6.94	chloride intracellular channel 1	0.996	0.949	C,N,PM
Cdkn3	6.93	cyclin-dependent kinase inhibitor 3	0.664	0.013	C
Ldha	6.89	lactate dehydrogenase A	0.993	0.937	C
Srsf2	6.85	serine/arginine-rich splicing factor 2	0.977	0.673	N
Csrp1	6.82	cysteine and glycine-rich protein 1	0.898	0.309	N
Atad2	6.82	ATPase family, AAA domain containing 2	0.795	0.21	N
Plp2	6.78	proteolipid protein 2	0.965	0.465	M
Pkm	6.69	pyruvate kinase, muscle	0.995	0.872	C,N
Casc5	6.61	cancer susceptibility candidate 5	0.713	0.009
Hist1h4d	6.49	histone cluster 1, H4d	0.723	0.126	N
Usp1	6.47	ubiquitin specific peptidase 1	0.851	0.286	N
Nrgn	6.44	neurogranin	0.628	0.133	C
Esco2	6.4	establishment of cohesion 1 homolog 2 (S. cerevisiae)	0.628	0.003	N
Gzmb	6.38	granzyme B	0.841	0.358	V
Fkbp2	6.37	FK506 binding protein 2	0.879	0.247	ER
Ccdc34	6.35	coiled-coil domain containing 34	0.78	0.081
Ckap2l	6.32	cytoskeleton associated protein 2-like	0.682	0.006
Shcbp1	6.31	Shc SH2-domain binding protein 1	0.703	0.005
Tfdp1	6.31	transcription factor Dp 1	0.814	0.22	N
Nucks1	6.26	nuclear casein kinase and cyclin-dependent kinase substrate 1	0.891	0.293	N
S100a4	6.22	S100 calcium binding protein A4	0.929	0.412
Lsm5	6.21	LSM5 homolog, U6 small nuclear RNA associated (S. cerevisiae)	0.957	0.586	N
Irf8	6.2	interferon regulatory factor 8	0.77	0.285	N
Pbk	6.16	PDZ binding kinase	0.662	0.004
Rad51ap1	6.12	RAD51 associated protein 1	0.696	0.018	N
Dnmt1	6.12	DNA methyltransferase (cytosine-5) 1	0.813	0.268	C,N
Kifc1	6.1	kinesin family member C1	0.685	0.015	C,N,V
Casp3	6.1	caspase 3	0.917	0.353	C
Rfc3	6.08	replication factor C (activator 1) 3	0.737	0.122	N
Hells	6.08	helicase, lymphoid specific	0.713	0.106	N
Smc1a	6.06	structural maintenance of chromosomes 1A	0.937	0.464	N
Tubb6	6.05	tubulin, beta 6 class V	0.616	0.093	C
Mcm4	6	minichromosome maintenance deficient 4 homolog (S. cerevisiae)	0.818	0.287	N
Sgol1	5.98	shugoshin-like 1 (S. pombe)	0.66	0.008	C,N
Pgam1	5.96	phosphoglycerate mutase 1	0.955	0.603
Ncapg	5.94	non-SMC condensin I complex, subunit G	0.682	0.017
Bub1b	5.94	budding uninhibited by benzimidazoles 1 homolog, beta (S. cerevisiae)	0.668	0.01	C,N
Ifitm3	5.92	interferon induced transmembrane protein 3	0.56	0.225	L,V,PM
Tnfrsf9	5.91	tumor necrosis factor receptor superfamily, member 9	0.88	0.373	PM
Cdkn2c	5.86	cyclin-dependent kinase inhibitor 2C (p18, inhibits CDK4)	0.682	0.082
Diap3	5.85	diaphanous homolog 3 (Drosophila)	0.703	0.03	C
Hdgf	5.85	hepatoma-derived growth factor	0.913	0.428	C,N
Eno1	5.84	enolase 1, alpha non-neuron	0.986	0.908	C,PM
Dlgap5	5.83	discs, large (Drosophila) homolog-associated protein 5	0.683	0.04	C,N
Knstrn	5.83	kinetochore-localized astrin/SPAG5 binding	0.684	0.05	C,N
Ndc80	5.82	NDC80 homolog, kinetochore complex component (S. cerevisiae)	0.703	0.033	N
Ncaph2	5.81	non-SMC condensin II complex, subunit H2	0.889	0.303	N
Spp1	5.81	secreted phosphoprotein 1	0.321	0.059	S
Kif23	5.8	kinesin family member 23	0.674	0.06
Actg1	5.76	actin, gamma, cytoplasmic 1	0.999	0.989	C
Ppia	5.75	peptidylprolyl isomerase A	1	0.998	C,S
Rpa3	5.73	replication protein A3	0.848	0.26	N
Aspm	5.73	asp (abnormal spindle)-like, microcephaly associated (Drosophila)	0.559	0.003	C,N
Dnajc9	5.71	DnaJ (Hsp40) homolog, subfamily C, member 9	0.901	0.42
Rgs16	5.71	regulator of G-protein signaling 16	0.789	0.296
Cenpm	5.67	centromere protein M	0.709	0.025	C,N
Haus4	5.67	HAUS augmin-like complex, subunit 4	0.802	0.156	C
Hist1h2bj	5.67	histone cluster 1, H2bj	0.587	0.022	N
Sdf2l1	5.65	stromal cell-derived factor 2-like 1	0.858	0.254	ER
Orc6	5.62	origin recognition complex, subunit 6	0.767	0.148
Bub3	5.61	budding uninhibited by benzimidazoles 3 homolog (S. cerevisiae)	0.908	0.495	N
Reep4	5.6	receptor accessory protein 4	0.746	0.175	ER
Ifitm1	5.6	interferon induced transmembrane protein 1	0.623	0.278	PM
Kif20b	5.58	kinesin family member 20B	0.625	0.039	C,N
Hist1h2bc	5.58	histone cluster 1, H2bc	0.488	0.076	N
H1f0	5.56	H1 histone family, member 0	0.616	0.176	N
Mif	5.55	macrophage migration inhibitory factor	0.98	0.873	C,S
Cox5b	5.53	cytochrome c oxidase subunit Vb	0.986	0.889
Rfc5	5.52	replication factor C (activator 1) 5	0.783	0.136	N
Banf1	5.52	barrier to autointegration factor 1	0.961	0.703	C,N
Hist1h2ak	5.51	histone cluster 1, H2ak	0.468	0.012	N
Ybx1	5.5	Y box protein 1	0.992	0.908	C,N,S,V
2700029M09Rik	5.5	RIKEN cDNA 2700029M09 gene	0.848	0.288
Hist1h3e	5.49	histone cluster 1, H3e	0.52	0.052	N
Ska1	5.48	spindle and kinetochore associated complex subunit 1	0.698	0.004	C,N
Odc1	5.48	ornithine decarboxylase, structural 1	0.898	0.444
Kif20a	5.47	kinesin family member 20A	0.611	0.006	C,G
Ckap2	5.47	cytoskeleton associated protein 2	0.58	0.013	C
Erh	5.46	enhancer of rudimentary homolog (Drosophila)	0.973	0.761
Rps27l	5.45	ribosomal protein S27-like	0.928	0.538
Fam64a	5.44	family with sequence similarity 64, member A	0.536	0.002	N
Dctpp1	5.43	dCTP pyrophosphatase 1	0.78	0.223	C
Rbbp4	5.42	retinoblastoma binding protein 4	0.947	0.678	N
Nasp	5.41	nuclear autoantigenic sperm protein (histone-binding)	0.835	0.262	C,N
Pola2	5.41	polymerase (DNA directed), alpha 2	0.865	0.431	N
Plk4	5.4	polo-like kinase 4	0.72	0.062	C,N
Kif15	5.4	kinesin family member 15	0.7	0.062	C
Alyref	5.4	Aly/REF export factor	0.788	0.178	C,N
Id2	5.39	inhibitor of DNA binding 2	0.926	0.562	C,N
Zfp367	5.37	zinc finger protein 367	0.642	0.053	N
Mcm2	5.37	minichromosome maintenance deficient 2 mitotin (S. cerevisiae)	0.738	0.187	N
Cdca5	5.36	cell division cycle associated 5	0.627	0.006	C,N
Serinc3	5.36	serine incorporator 3	0.93	0.493	G,PM
AA467197	5.36	expressed sequence AA467197	0.687	0.217	N
Sec11c	5.35	SEC11 homolog C (S. cerevisiae)	0.953	0.666	V,ER
Neil3	5.34	nei like 3 (E. coli)	0.622	0.005	N
Hist1h4k	5.33	histone cluster 1, H4k	0.416	0.028	N
H3f3b	5.31	H3 histone, family 3B	0.998	0.982	N
Igfbp7	5.31	insulin-like growth factor binding protein 7	0.305	0.075	S
Rangap1	5.3	RAN GTPase activating protein 1	0.858	0.261	C,N
Ptms	5.3	parathymosin	0.89	0.367
Srsf3	5.29	serine/arginine-rich splicing factor 3	0.973	0.784	N
Tpm4	5.29	tropomyosin 4	0.962	0.605	C
Pmf1	5.28	polyamine-modulated factor 1	0.771	0.104	N
Hsp90aa1	5.27	heat shock protein 90, alpha (cytosolic), class A member 1	0.959	0.685	C,V
Krt14	5.27	keratin 14	0.005	0.002	C,N
Lsm2	5.26	LSM2 homolog, U6 small nuclear RNA associated (S. cerevisiae)	0.861	0.299	N
Dck	5.26	deoxycytidine kinase	0.711	0.159	N
Rbbp7	5.26	retinoblastoma binding protein 7	0.941	0.587	N
Rfc2	5.24	replication factor C (activator 1) 2	0.851	0.333	N
Cdc45	5.2	cell division cycle 45	0.668	0.029	N
Snrpe	5.2	small nuclear ribonucleoprotein E	0.983	0.874	N
Phgdh	5.2	3-phosphoglycerate dehydrogenase	0.863	0.356
Klrc1	5.18	killer cell lectin-like receptor subfamily C, member 1	0.888	0.428
Mthfd2	5.17	methylenetetrahydrofolate dehydrogenase (NAD+ dependent), methenyltetrahydrofolate cyclohydrolase	0.802	0.243	MT
Tubg1	5.16	tubulin, gamma 1	0.739	0.116	C
Rfc4	5.15	replication factor C (activator 1) 4	0.739	0.117	N
Nek2	5.14	NIMA (never in mitosis gene a)-related expressed kinase 2	0.553	0.002	C,N
Rpa2	5.14	replication protein A2	0.848	0.317
Sumo2	5.13	SMT3 suppressor of mif two 3 homolog 2 (yeast)	0.985	0.937	N
Mxd3	5.13	Max dimerization protein 3	0.572	0.004	N
Hist1h1c	5.12	histone cluster 1, H1c	0.674	0.221	N
Hmgn5	5.11	high-mobility group nucleosome binding domain 5	0.762	0.177	N
Prim1	5.1	DNA primase, p49 subunit	0.679	0.093
Atp5g3	5.09	ATP synthase, H+ transporting, mitochondrial F0 complex, subunit C3 (subunit 9)	0.99	0.936	MT
Depdc1a	5.07	DEP domain containing 1a	0.618	0.008	N
Dbf4	5.07	DBF4 homolog (S. cerevisiae)	0.774	0.183	N
Cox5a	5.07	cytochrome c oxidase subunit Va	0.977	0.847	MT
Whsc1	5.06	Wolf-Hirschhorn syndrome candidate 1 (human)	0.704	0.116	N
Ddx39	5.06	DEAD (Asp-Glu-Ala-Asp) box polypeptide 39	0.913	0.419	C,N
Hist1h2ai	5.05	histone cluster 1, H2ai	0.543	0.026	N
Ifitm2	5.05	interferon induced transmembrane protein 2	0.761	0.306	PM
Hnrnpa2b1	5.04	heterogeneous nuclear ribonucleoprotein A2/B1	0.998	0.97	C,N
Ncapd3	5.04	non-SMC condensin II complex, subunit D3	0.699	0.119	N
Anapc5	5.01	anaphase-promoting complex subunit 5	0.922	0.486
Plac8	5	placenta-specific 8	0.699	0.444
Prelid1	4.99	PRELI domain containing 1	0.973	0.779	MT
Cdc25b	4.98	cell division cycle 25B	0.65	0.155	C
Hnrnpa3	4.97	heterogeneous nuclear ribonucleoprotein A3	0.975	0.688	N
Tnfsf11	4.94	tumor necrosis factor (ligand) superfamily, member 11	0.529	0.155	C,S,PM
Slmo2	4.93	slowmo homolog 2 (Drosophila)	0.875	0.349
Ckap5	4.92	cytoskeleton associated protein 5	0.702	0.135	C
Slc29a1	4.91	solute carrier family 29 (nucleoside transporters), member 1	0.729	0.191	PM
Ect2	4.9	ect2 oncogene	0.591	0.015	C,N
Nde1	4.9	nuclear distribution gene E homolog 1 (A nidulans)	0.804	0.24	C,N
Cox17	4.9	cytochrome c oxidase assembly protein 17	0.965	0.734	MT
Cmc2	4.89	COX assembly mitochondrial protein 2	0.752	0.14	MT
Melk	4.88	maternal embryonic leucine zipper kinase	0.615	0.01	PM
Ssrp1	4.88	structure specific recognition protein 1	0.905	0.553	N
Ncapg2	4.86	non-SMC condensin II complex, subunit G2	0.584	0.023	N
Reep5	4.86	receptor accessory protein 5	0.974	0.702
S100a11	4.86	S100 calcium binding protein A11 (calgizzarin)	0.987	0.782	C,N
Arhgap11a	4.85	Rho GTPase activating protein 11A	0.599	0.025
Pola1	4.85	polymerase (DNA directed), alpha 1	0.612	0.058	N
Hprt	4.85	hypoxanthine guanine phosphoribosyl transferase	0.939	0.595	C
Litaf	4.85	LPS-induced TN factor	0.876	0.351	L
Kif4	4.84	kinesin family member 4	0.597	0.004	C,N
Hnrnpu	4.84	heterogeneous nuclear ribonucleoprotein U	0.979	0.815	C,N,PM
Hn1	4.84	hematological and neurological expressed sequence 1	0.983	0.837	N
Ifi27l2a	4.84	interferon, alpha-inducible protein 27 like 2A	0.785	0.672	M
Dtymk	4.83	deoxythymidylate kinase	0.808	0.269
Bub1	4.81	budding uninhibited by benzimidazoles 1 homolog (S. cerevisiae)	0.596	0.004	N
Ube2t	4.81	ubiquitin-conjugating enzyme E2T (putative)	0.667	0.076	N
Exosc8	4.81	exosome component 8	0.909	0.412	C,N
Nudc	4.81	nuclear distribution gene C homolog (Aspergillus)	0.945	0.541	C,N
Vars	4.81	valyl-tRNA synthetase	0.892	0.402
Crip1	4.81	cysteine-rich protein 1 (intestinal)	0.991	0.939
Nuf2	4.79	NUF2, NDC80 kinetochore complex component, homolog (S. cerevisiae)	0.598	0.003	N
Gnb2	4.79	guanine nucleotide binding protein (G protein), beta 2	0.983	0.858	C
Actn4	4.79	actinin alpha 4	0.909	0.47	C,N
Fam83d	4.79	family with sequence similarity 83, member D	0.486	0.013	C
Cycs	4.77	cytochrome c, somatic	0.961	0.735	MT
Penk	4.75	preproenkephalin	0.147	0.033	S
Prdx1	4.74	peroxiredoxin 1	0.975	0.832	C,V
Bhlhe40	4.74	basic helix-loop-helix family, member e40	0.911	0.423	N
Cox7a2	4.73	cytochrome c oxidase subunit VIIa 2	0.975	0.831	MT
Hist1h2bg	4.73	histone cluster 1, H2bg	0.502	0.039	N
Tceb2	4.71	transcription elongation factor B (SIII), polypeptide 2	0.988	0.904	N
Cst3	4.7	cystatin C	0.924	0.547	S
Cdca2	4.69	cell division cycle associated 2	0.576	0.016	N
Srsf7	4.68	serine/arginine-rich splicing factor 7	0.974	0.76	N
Aldoa	4.67	aldolase A, fructose-bisphosphate	0.968	0.905
Wbp5	4.66	WW domain binding protein 5	0.767	0.2
Hat1	4.66	histone aminotransferase 1	0.759	0.226	N
Nudt21	4.66	nudix (nucleoside diphosphate linked moiety X)-type motif 21	0.938	0.616	N
Anapc11	4.66	anaphase promoting complex subunit 11	0.932	0.592	C,N
Acadl	4.66	acyl-Coenzyme A dehydrogenase, long-chain	0.892	0.428	MT
Manf	4.66	mesencephalic astrocyte-derived neurotrophic factor	0.926	0.551
Mrpl18	4.65	mitochondrial ribosomal protein L18	0.908	0.495	MT
Pa2g4	4.65	proliferation-associated 2G4	0.941	0.628	C,N
Nelfe	4.63	negative elongation factor complex member E, Rdbp	0.759	0.223	N
Lsm3	4.62	LSM3 homolog, U6 small nuclear RNA associated (S. cerevisiae)	0.89	0.353	N
Pdcd1	4.6	programmed cell death 1	0.854	0.371	PM
P4hb	4.59	prolyl 4-hydroxylase, beta polypeptide	0.947	0.608	V,PM,ER
Cmtm7	4.59	CKLF-like MARVEL transmembrane domain containing 7	0.842	0.484	M
Jun	4.59	jun proto-oncogene	0.636	0.271	N
Ywhae	4.57	tyrosine 3-monooxygenase/tryptophan 5-monooxygenase activation protein, epsilon polypeptide	0.961	0.681	C,V
Aurka	4.57	aurora kinase A	0.485	0.015	C
Plscr1	4.57	phospholipid scramblase 1	0.729	0.236	C,N,PM
Serpinb9	4.56	serine (or cysteine) peptidase inhibitor, clade B, member 9	0.777	0.32
Rgs2	4.56	regulator of G-protein signaling 2	0.741	0.3	C,N,PM
Rnaseh2b	4.55	ribonuclease H2, subunit B	0.763	0.173	N
Dhfr	4.55	dihydrofolate reductase	0.587	0.058
Raly	4.55	hnRNP-associated with lethal yellow	0.966	0.739	N
Dap	4.55	death-associated protein	0.851	0.45
Pglyrp1	4.54	peptidoglycan recognition protein 1	0.852	0.472	C,S
Atp5j	4.52	ATP synthase, H+ transporting, mitochondrial F0 complex, subunit F	0.987	0.869	MT
Fus	4.52	fused in sarcoma	0.961	0.66	N
Ly6a	4.52	lymphocyte antigen 6 complex, locus A	0.948	0.57	PM
Mybl2	4.5	myeloblastosis oncogene-like 2	0.573	0.014	N
Cenph	4.5	centromere protein H	0.577	0.02	N
Hist1h2ag	4.5	histone cluster 1, H2ag	0.468	0.008	N
Hist1h2bn	4.5	histone cluster 1, H2bn	0.401	0.009	N
Impa2	4.49	inositol (myo)-1(or 4)-monophosphatase 2	0.789	0.255
Arsb	4.49	arylsulfatase B	0.743	0.245	L
U2af1	4.49	U2 small nuclear ribonucleoprotein auxiliary factor (U2AF) 1	0.945	0.603	N
Gem	4.49	GTP binding protein (gene overexpressed in skeletal muscle)	0.811	0.305	C
Bcl2a1d	4.49	B cell leukemia/lymphoma 2 related protein A1d	0.836	0.347
Fzr1	4.48	fizzy/cell division cycle 20 related 1 (Drosophila)	0.698	0.182
Cxcl10	4.48	chemokine (C-X-C motif) ligand 10	0.276	0.063	S

## Sheet: grp8_N843_N21135
Gene	fold.change	Description	pct.cluster.expressing	pct.out.of.cluster.cells.expressing	Localization
Ccl5	53267.6	chemokine (C-C motif) ligand 5	0.919	0.413	S
Gzma	648.56	granzyme A	0.524	0.12	S,V
Itgb1	205.86	integrin beta 1 (fibronectin receptor beta)	0.899	0.458	V,PM
Gzmk	21.89	granzyme K	0.46	0.127	V
Cd48	17.99	CD48 antigen	0.934	0.757	PM
Ahnak	16.09	AHNAK nucleoprotein (desmoyokin)	0.907	0.583
S100a10	14.85	S100 calcium binding protein A10 (calpactin)	0.986	0.919
Cx3cr1	14.19	chemokine (C-X3-C motif) receptor 1	0.456	0.171	PM
Klrg1	14.09	killer cell lectin-like receptor subfamily G, member 1	0.267	0.014	PM
Ccr2	13.69	chemokine (C-C motif) receptor 2	0.471	0.106	PM
S1pr5	13.49	sphingosine-1-phosphate receptor 5	0.265	0.006	PM
Lgals1	12.9	lectin, galactose binding, soluble 1	0.938	0.654	S
Myo1f	12.03	myosin IF	0.714	0.356
Itga4	11.85	integrin alpha 4	0.509	0.306	PM
Cd7	10.51	CD7 antigen	0.604	0.337	PM
Crip1	9.85	cysteine-rich protein 1 (intestinal)	0.987	0.94
Emp3	9.51	epithelial membrane protein 3	0.961	0.836	M
Cxcr3	9.49	chemokine (C-X-C motif) receptor 3	0.582	0.232	PM
Lsp1	9.03	lymphocyte specific 1	0.956	0.908	C
Itgb7	8.83	integrin beta 7	0.858	0.663	PM
Pycard	8.7	PYD and CARD domain containing	0.743	0.583	C,N,MT,ER
S100a6	8.51	S100 calcium binding protein A6 (calcyclin)	0.9	0.495	C,N
Zyx	8.48	zyxin	0.904	0.741	C,N
Klf2	8.38	Kruppel-like factor 2 (lung)	0.963	0.717	N
Rasgrp2	8.15	RAS, guanyl releasing protein 2	0.701	0.362	C,PM
Itgb2	7.91	integrin beta 2	0.909	0.746	PM
Ctsd	7.82	cathepsin D	0.935	0.818	L,S,V
Cdc25b	7.81	cell division cycle 25B	0.478	0.164	C
Txndc5	7.65	thioredoxin domain containing 5	0.539	0.263	ER
Bin2	7.13	bridging integrator 2	0.917	0.797
Spn	7.1	sialophorin	0.772	0.587	PM
Ifitm10	7.08	interferon induced transmembrane protein 10	0.439	0.212	PM
Rasa3	7.03	RAS p21 protein activator 3	0.652	0.378
Zeb2	7.02	zinc finger E-box binding homeobox 2	0.284	0.122	N
Sgk1	6.85	serum/glucocorticoid regulated kinase 1	0.52	0.266	C,N,MT,PM,ER
Gabarapl2	6.76	gamma-aminobutyric acid (GABA) A receptor-associated protein-like 2	0.83	0.738	G,V
Prr13	6.75	proline rich 13	0.84	0.614	N
Rap1b	6.68	RAS related protein 1b	0.917	0.873	C,PM
Cdc42ep3	6.67	CDC42 effector protein (Rho GTPase binding) 3	0.497	0.218	C,V
Apbb1ip	6.66	amyloid beta (A4) precursor protein-binding, family B, member 1 interacting protein	0.862	0.734	C,PM
Ikzf3	6.63	IKAROS family zinc finger 3	0.656	0.486	C,N
Lgals3	6.56	lectin, galactose binding, soluble 3	0.611	0.399
S1pr4	6.55	sphingosine-1-phosphate receptor 4	0.626	0.428	PM
Nptn	6.49	neuroplastin	0.665	0.497	PM
Ppp1r12a	6.42	protein phosphatase 1, regulatory (inhibitor) subunit 12A	0.651	0.474	C
Flna	6.37	filamin, alpha	0.669	0.498	C
Il18r1	6.18	interleukin 18 receptor 1	0.515	0.373	PM
Id2	6.17	inhibitor of DNA binding 2	0.852	0.566	C,N
Ccnd3	6.14	cyclin D3	0.829	0.726	C,M,N
Smap1	6.03	small ArfGAP 1	0.699	0.522	C
Tpst2	5.96	protein-tyrosine sulfotransferase 2	0.788	0.645
Anxa6	5.9	annexin A6	0.917	0.832	C,V
Tbx21	5.75	T-box 21	0.55	0.343	N
Tbc1d10c	5.73	TBC1 domain family, member 10c	0.849	0.776
Gimap7	5.69	GTPase, IMAP family member 7	0.541	0.458
Glipr2	5.6	GLI pathogenesis-related 2	0.711	0.657	G
Myo1g	5.53	myosin IG	0.585	0.471	PM
Hcst	5.52	hematopoietic cell signal transducer	0.968	0.944	PM
Fam65b	5.51	family with sequence similarity 65, member B	0.737	0.511
Baiap3	5.47	BAI1-associated protein 3	0.344	0.099
Ywhaq	5.46	tyrosine 3-monooxygenase/tryptophan 5-monooxygenase activation protein, theta polypeptide	0.782	0.714	C
Efhd2	5.44	EF hand domain containing 2	0.753	0.559
Abracl	5.43	ABRA C-terminal like	0.836	0.792
Klrk1	5.42	killer cell lectin-like receptor subfamily K, member 1	0.657	0.435	PM
Itgal	5.39	integrin alpha L	0.713	0.572
Laptm5	5.37	lysosomal-associated protein transmembrane 5	0.998	0.987	L
Slamf7	5.35	SLAM family member 7	0.536	0.32	PM
Kcnj8	5.35	potassium inwardly-rectifying channel, subfamily J, member 8	0.163	0.026	PM
Selplg	5.24	selectin, platelet (p-selectin) ligand	0.986	0.963
S100a13	5.24	S100 calcium binding protein A13	0.81	0.692
Atp2a3	5.17	ATPase, Ca++ transporting, ubiquitous	0.511	0.341	N,V,ER
S100a11	5.16	S100 calcium binding protein A11 (calgizzarin)	0.902	0.786	C,N
S100a4	5.15	S100 calcium binding protein A4	0.701	0.423
1500009L16Rik	5.15	RIKEN cDNA 1500009L16 gene	0.227	0.104
Klre1	5.12	killer cell lectin-like receptor family E member 1	0.267	0.252
Ctsa	5.1	cathepsin A	0.642	0.567	L
Sp100	5.08	nuclear antigen Sp100	0.891	0.843
Il18rap	5.08	interleukin 18 receptor accessory protein	0.388	0.262	PM
Arhgdib	5.05	Rho, GDP dissociation inhibitor (GDI) beta	0.994	0.989	C
Rsrp1	5.05	arginine/serine rich protein 1	0.826	0.762
H2afz	5.03	H2A histone family, member Z	0.925	0.873	N
Cd8b1	5.02	CD8 antigen, beta chain 1	0.967	0.944	PM
Ppp1r18	5.02	protein phosphatase 1, regulatory subunit 18	0.929	0.875	C
Rac2	4.98	RAS-related C3 botulinum substrate 2	0.994	0.992	C,M
Atp2b1	4.97	ATPase, Ca++ transporting, plasma membrane 1	0.479	0.378
Sike1	4.91	suppressor of IKBKE 1	0.466	0.32	C
Txnip	4.89	thioredoxin interacting protein	0.849	0.775	C
Hopx	4.85	HOP homeobox	0.605	0.444	C,N
Capn2	4.85	calpain 2	0.454	0.3	C,PM
Lfng	4.82	LFNG O-fucosylpeptide 3-beta-N-acetylglucosaminyltransferase	0.644	0.563	G
Racgap1	4.81	Rac GTPase-activating protein 1	0.421	0.263	C,N,V
Atp1b3	4.8	ATPase, Na+/K+ transporting, beta 3 polypeptide	0.86	0.817	V,PM
Anxa1	4.77	annexin A1	0.276	0.169	C,N,PM
Hmha1	4.76	histocompatibility (minor) HA-1	0.955	0.906
Cdc42se1	4.76	CDC42 small effector 1	0.789	0.707	C,PM
Fmnl1	4.75	formin-like 1	0.805	0.724	C,V,PM
Plec	4.74	plectin	0.521	0.429	C
Gimap1	4.72	GTPase, IMAP family member 1	0.809	0.758
Adgre5	4.7	CD97 antigen	0.776	0.683	PM
Prex1	4.69	phosphatidylinositol-3,4,5-trisphosphate-dependent Rac exchange factor 1	0.503	0.381	C,PM
Ms4a4b	4.68	membrane-spanning 4-domains, subfamily A, member 4B	0.993	0.986
Arl4c	4.68	ADP-ribosylation factor-like 4C	0.721	0.599	C,PM
Nfatc3	4.68	nuclear factor of activated T cells, cytoplasmic, calcineurin dependent 3	0.522	0.397
Twf2	4.66	twinfilin, actin-binding protein, homolog 2 (Drosophila)	0.591	0.489	C
Nkg7	4.65	natural killer cell group 7 sequence	0.983	0.912
Jak1	4.64	Janus kinase 1	0.865	0.893
Cap1	4.62	CAP, adenylate cyclase-associated protein 1 (yeast)	0.878	0.831	PM
Itgax	4.6	integrin alpha X	0.229	0.068	PM
AI467606	4.59	expressed sequence AI467606	0.625	0.496	M
Casp1	4.59	caspase 1	0.316	0.156	C
Arl6ip5	4.57	ADP-ribosylation factor-like 6 interacting protein 5	0.862	0.871	C,ER
Grap	4.57	GRB2-related adaptor protein	0.631	0.542
Dock2	4.53	dedicator of cyto-kinesis 2	0.698	0.672	C,V
Lck	4.52	lymphocyte protein tyrosine kinase	0.986	0.974	C
Cyba	4.52	cytochrome b-245, alpha polypeptide	0.943	0.917	PM
Gimap4	4.51	GTPase, IMAP family member 4	0.852	0.845	C
Kcnab2	4.49	potassium voltage-gated channel, shaker-related subfamily, beta member 2	0.559	0.433	C

## Sheet: grp9_N800_N21178
Gene	fold.change	Description	pct.cluster.expressing	pct.out.of.cluster.cells.expressing	Localization
Cxcl10	4.6285e+06	chemokine (C-X-C motif) ligand 10	0.529	0.054	S
Isg15	104462	ISG15 ubiquitin-like modifier	1	0.372	C,S
Ifit3	51193.6	interferon-induced protein with tetratricopeptide repeats 3	0.992	0.194	C,MT
Ifit1	8878.71	interferon-induced protein with tetratricopeptide repeats 1	0.949	0.167	C
Rsad2	765.69	radical S-adenosyl methionine domain containing 2	0.876	0.084	ER
Mx1	386.97	myxovirus (influenza virus) resistance 1	0.926	0.107	N
Isg20	367.86	interferon-stimulated protein	0.984	0.356	C,N
Ifit3b	143.45	RIKEN cDNA I830012O16 gene	0.798	0.068
Cd69	141.9	CD69 antigen	0.961	0.553	PM
Irf7	118.47	interferon regulatory factor 7	0.994	0.464	C,N
Phf11b	112.38	PHD finger protein 11B	0.985	0.402
Usp18	75.32	ubiquitin specific peptidase 18	0.885	0.184
Bst2	72.2	bone marrow stromal cell antigen 2	0.996	0.631	C,G,V,PM
Ly6a	55.56	lymphocyte antigen 6 complex, locus A	0.995	0.57	PM
Slfn5	54.09	schlafen 5	0.765	0.151
Samhd1	50.46	SAM domain and HD domain, 1	0.968	0.65	N
Zbp1	49.42	Z-DNA binding protein 1	0.974	0.436
Ifitm3	43.57	interferon induced transmembrane protein 3	0.524	0.229	L,V,PM
Ifit2	43.02	interferon-induced protein with tetratricopeptide repeats 2	0.708	0.119	C,ER
Ifi27l2a	42.01	interferon, alpha-inducible protein 27 like 2A	0.781	0.673	M
Rtp4	39.7	receptor transporter protein 4	0.971	0.341	M
Stat1	38.57	signal transducer and activator of transcription 1	0.995	0.715
Gbp2	38.1	guanylate binding protein 2	0.8	0.307	C,G,N
Gbp6	32.05	guanylate binding protein 6	0.954	0.347
Gzmb	31.91	granzyme B	0.901	0.358	V
Cmpk2	31.63	cytidine monophosphate (UMP-CMP) kinase 2, mitochondrial	0.752	0.08	MT
Mxd1	31.53	MAX dimerization protein 1	0.839	0.276
Mnda	30.75	myeloid cell nuclear differentiation antigen	0.722	0.126	N
Ifit1bl1	26.98	predicted gene 14446	0.719	0.197
Ccrl2	24.57	chemokine (C-C motif) receptor-like 2	0.61	0.107	PM
Pydc3	22.97	pyrin domain containing 3	0.979	0.593
Pyhin1	22.4	pyrin and HIN domain family, member 1	0.969	0.547	N
Lgals3bp	21.46	lectin, galactoside-binding, soluble, 3 binding protein	0.976	0.519	S
Ifih1	21.36	interferon induced with helicase C domain 1	0.75	0.122	C,N
Ly6c2	20.73	lymphocyte antigen 6 complex, locus C2	0.882	0.604	PM
Ube2l6	19.16	ubiquitin-conjugating enzyme E2L 6	0.691	0.138
Gbp7	18.97	guanylate binding protein 7	0.916	0.413
Phf11a	18.33	PHD finger protein 11A	0.748	0.106	N
Trafd1	18.3	TRAF type zinc finger domain containing 1	0.825	0.245
Ifi203	17.22	interferon activated gene 203	0.96	0.589	N
Xaf1	16.97	XIAP associated factor 1	0.922	0.346	C,N,MT
AW112010	16.58	expressed sequence AW112010	0.999	0.931
Amica1	16.44	adhesion molecule, interacts with CXADR antigen 1	0.914	0.449	PM
Igtp	16.09	interferon gamma induced GTPase	0.915	0.436
Trim30a	16	tripartite motif-containing 30A	0.904	0.396	C,N
Gm12250	15.62	predicted gene 12250	0.76	0.203
Daxx	15.43	Fas death domain-associated protein	0.885	0.331	C,N
Mndal	15.01	myeloid nuclear differentiation antigen like	0.929	0.546	N
Pydc4	14.78	pyrin domain containing 4	0.882	0.365
Ms4a4c	14.71	membrane-spanning 4-domains, subfamily A, member 4C	0.741	0.427
Herc6	14.28	hect domain and RLD 6	0.796	0.235	C
Parp14	14.19	poly (ADP-ribose) polymerase family, member 14	0.828	0.31	C,N
Socs1	13.86	suppressor of cytokine signaling 1	0.915	0.528	N,V
Ifi35	13.19	interferon-induced protein 35	0.935	0.499	N
Ifi47	13.19	interferon gamma inducible protein 47	0.97	0.725
Lgals9	13.11	lectin, galactose binding, soluble 9	0.948	0.64	C,S
Rgs1	12.55	regulator of G-protein signaling 1	0.866	0.401
Tor3a	12.37	torsin family 3, member A	0.694	0.158	C,ER
Gbp9	12.25	guanylate-binding protein 9	0.826	0.339
Gbp4	11.89	guanylate binding protein 4	0.851	0.362
Il10ra	11.79	interleukin 10 receptor, alpha	0.681	0.268	PM
Ms4a4b	11.6	membrane-spanning 4-domains, subfamily A, member 4B	1	0.986
Oas3	11.29	2'-5' oligoadenylate synthetase 3	0.752	0.173	C,N
Klrk1	11.29	killer cell lectin-like receptor subfamily K, member 1	0.901	0.426	PM
Dhx58	11.27	DEXH (Asp-Glu-X-His) box polypeptide 58	0.71	0.131	C
Tnfaip3	11.27	tumor necrosis factor, alpha-induced protein 3	0.95	0.498	C,L,N
Slfn1	11.24	schlafen 1	0.932	0.561
Irgm1	11.22	immunity-related GTPase family M member 1	0.842	0.326	G,L,V,PM
H2-T10	11.18	histocompatibility 2, T region locus 10	0.984	0.766
Pdcd1	11	programmed cell death 1	0.874	0.373	PM
Ifi204	10.97	interferon activated gene 204	0.519	0.031	C,N
BC094916	10.92	cDNA sequence BC094916	0.8	0.25	N
Glrx	10.83	glutaredoxin	0.844	0.393	C
Aftph	10.81	aftiphilin	0.656	0.239	C
Cd274	10.75	CD274 antigen	0.645	0.19	PM
Dusp1	10.54	dual specificity phosphatase 1	0.852	0.424	N
Mx2	10.5	myxovirus (influenza virus) resistance 2	0.539	0.029	C
Pml	10.42	promyelocytic leukemia	0.79	0.247	C,N,V,ER
Ddx58	10.11	DEAD (Asp-Glu-Ala-Asp) box polypeptide 58	0.822	0.333	C,PM
Dtx3l	10.06	deltex 3-like (Drosophila)	0.844	0.356	C,N
Pttg1	9.84	pituitary tumor-transforming gene 1	0.884	0.489	C,N
Tgtp2	9.79	T cell specific GTPase 2	0.821	0.353
Plac8	9.74	placenta-specific 8	0.626	0.448
Junb	9.65	jun B proto-oncogene	0.98	0.741	N
Tapbp	9.63	TAP binding protein	0.981	0.792	ER
Naa20	9.41	N(alpha)-acetyltransferase 20, NatB catalytic subunit	0.851	0.397	C,N
Chmp4b	9.27	charged multivesicular body protein 4B	0.909	0.563	C,V
Capg	9.25	capping protein (actin filament), gelsolin-like	0.911	0.449
Klf6	9.22	Kruppel-like factor 6	0.905	0.6
Fgl2	9.2	fibrinogen-like protein 2	0.754	0.302	S
Slfn8	9.16	schlafen 8	0.791	0.295
Ifitm1	9.02	interferon induced transmembrane protein 1	0.585	0.281	PM
Ctla2a	8.98	cytotoxic T lymphocyte-associated protein 2 alpha	0.944	0.493	S
Gem	8.98	GTP binding protein (gene overexpressed in skeletal muscle)	0.659	0.314	C
Sp110	8.79	Sp110 nuclear body protein	0.869	0.536	N
H2-T9	8.54	histocompatibility 2, T region locus 9	0.862	0.511	-
Gbp3	8.51	guanylate binding protein 3	0.644	0.175	C,N
Hspa5	8.42	heat shock protein 5	0.976	0.761	C,V,ER
Parp9	8.36	poly (ADP-ribose) polymerase family, member 9	0.782	0.301	C,N
Zfp36	8.35	zinc finger protein 36	0.601	0.532	C,N
Hif1a	8.3	hypoxia inducible factor 1, alpha subunit	0.911	0.537	C,N
Gzma	8.29	granzyme A	0.37	0.126	S,V
Ctla4	8.26	cytotoxic T-lymphocyte-associated protein 4	0.821	0.368	PM
Gzmk	8.07	granzyme K	0.386	0.131	V
1600014C10Rik	8.01	RIKEN cDNA 1600014C10 gene	0.676	0.282	MT
Dusp5	7.93	dual specificity phosphatase 5	0.802	0.372
Vps37b	7.88	vacuolar protein sorting 37B (yeast)	0.959	0.698	V
Bhlhe40	7.87	basic helix-loop-helix family, member e40	0.914	0.426	N
Ubald2	7.65	UBA-like domain containing 2	0.816	0.481
Stat2	7.6	signal transducer and activator of transcription 2	0.651	0.162
Grina	7.58	glutamate receptor, ionotropic, N-methyl D-aspartate-associated protein 1 (glutamate binding)	0.879	0.466	M
S100a6	7.5	S100 calcium binding protein A6 (calcyclin)	0.962	0.493	C,N
Tap1	7.44	transporter 1, ATP-binding cassette, sub-family B (MDR/TAP)	0.965	0.686	ER
Clic4	7.42	chloride intracellular channel 4 (mitochondrial)	0.65	0.234	C,N,MT,V,PM
Tspo	7.41	translocator protein	0.992	0.864	MT
Icos	7.39	inducible T cell co-stimulator	0.879	0.47	PM
Nmi	7.34	N-myc (and STAT) interactor	0.844	0.495	C
Iigp1	7.31	interferon inducible GTPase 1	0.371	0.064	C,G,N,V,ER
Bcl2a1b	7.28	B cell leukemia/lymphoma 2 related protein A1b	0.895	0.456
Tgtp1	7.28	T cell specific GTPase 1	0.551	0.225
Oasl2	7.23	2'-5' oligoadenylate synthetase-like 2	0.416	0.069
Btg2	7.18	B cell translocation gene 2, anti-proliferative	0.921	0.682
Nfkbia	7.16	nuclear factor of kappa light polypeptide gene enhancer in B cells inhibitor, alpha	0.815	0.708	C,N
P2ry14	7.07	purinergic receptor P2Y, G-protein coupled, 14	0.438	0.095	PM
Fasl	7.02	Fas ligand (TNF superfamily, member 6)	0.834	0.38	L,N,S,V,PM
Fos	7	FBJ osteosarcoma oncogene	0.548	0.264	C,N,ER
Cish	6.99	cytokine inducible SH2-containing protein	0.809	0.366
Phf11c	6.96	PHD finger protein 11C	0.621	0.178
Gpr171	6.9	G protein-coupled receptor 171	0.778	0.406	PM
Serpina3g	6.84	serine (or cysteine) peptidase inhibitor, clade A, member 3G	0.7	0.295	C,N
Psmb10	6.83	proteasome (prosome, macropain) subunit, beta type 10	0.92	0.697	C,N
Trex1	6.82	three prime repair exonuclease 1	0.712	0.307	C,N
Arf4	6.8	ADP-ribosylation factor 4	0.909	0.636	G
Sp140	6.79	Sp140 nuclear body protein	0.741	0.399
Eif2ak2	6.7	eukaryotic translation initiation factor 2-alpha kinase 2	0.589	0.162	C,N
Lpxn	6.69	leupaxin	0.878	0.533	C,N,PM
Casp3	6.66	caspase 3	0.721	0.363	C
Psmb8	6.65	proteasome (prosome, macropain) subunit, beta type 8 (large multifunctional peptidase 7)	0.998	0.965	C,N
H2-T23	6.64	histocompatibility 2, T region locus 23	0.975	0.825	PM
Tnp2	6.6	transition protein 2	0.389	0.059	N
Ehd4	6.56	EH-domain containing 4	0.51	0.16	V,PM
Cxcr6	6.45	chemokine (C-X-C motif) receptor 6	0.912	0.551	PM
Lag3	6.45	lymphocyte-activation gene 3	0.775	0.352	PM
Ctsw	6.4	cathepsin W	0.974	0.82
Klrc1	6.39	killer cell lectin-like receptor subfamily C, member 1	0.896	0.43
Odc1	6.39	ornithine decarboxylase, structural 1	0.781	0.451
Gm8369	6.35	predicted gene 8369	0.752	0.336
Trim12c	6.33	tripartite motif-containing 12C	0.84	0.493
H3f3b	6.32	H3 histone, family 3B	0.999	0.982	N
Nr4a1	6.3	nuclear receptor subfamily 4, group A, member 1	0.588	0.315	N
Gng2	6.28	guanine nucleotide binding protein (G protein), gamma 2	0.852	0.453	C
Helz2	6.28	helicase with zinc finger 2, transcriptional coactivator	0.651	0.213
Arid5a	6.22	AT rich interactive domain 5A (MRF1-like)	0.831	0.479	N
Tor1aip1	6.2	torsin A interacting protein 1	0.701	0.338	N
Parp12	6.12	poly (ADP-ribose) polymerase family, member 12	0.492	0.069	N
H2-T22	6.1	histocompatibility 2, T region locus 22	0.879	0.616
Serpinb9	6.09	serine (or cysteine) peptidase inhibitor, clade B, member 9	0.63	0.328
Shisa5	6.07	shisa homolog 5 (Xenopus laevis)	1	0.99	N,ER
Pik3ap1	6.06	phosphoinositide-3-kinase adaptor protein 1	0.571	0.174	C,PM
Gzmf	6.05	granzyme F	0.262	0.135	V
H2-Q4	6.04	histocompatibility 2, Q region locus 4	0.978	0.854
Mov10	6.03	Moloney leukemia virus 10	0.582	0.17	C
Lgals3	6.02	lectin, galactose binding, soluble 3	0.851	0.39
Oas1a	6.01	2'-5' oligoadenylate synthetase 1A	0.418	0.107	C,N,MT,V,ER
Cd47	6	CD47 antigen (Rh-related antigen, integrin-associated signal transducer)	0.99	0.898	PM
Smchd1	6	SMC hinge domain containing 1	0.751	0.446	N
Csrnp1	5.97	cysteine-serine-rich nuclear protein 1	0.668	0.344	N
Nkg7	5.92	natural killer cell group 7 sequence	0.996	0.912
Ifitm2	5.92	interferon induced transmembrane protein 2	0.636	0.313	PM
Sp100	5.91	nuclear antigen Sp100	0.976	0.84
Epsti1	5.91	epithelial stromal interaction 1 (breast)	0.986	0.847
Parp10	5.89	poly (ADP-ribose) polymerase family, member 10	0.582	0.184
Bcl2a1d	5.87	B cell leukemia/lymphoma 2 related protein A1d	0.788	0.352
Psmb9	5.84	proteasome (prosome, macropain) subunit, beta type 9 (large multifunctional peptidase 2)	0.959	0.767	C,N
Tmbim6	5.8	transmembrane BAX inhibitor motif containing 6	0.989	0.927	ER
Pla2g16	5.79	phospholipase A2, group XVI	0.844	0.547	C,M
Trim30d	5.75	tripartite motif-containing 30D	0.539	0.152
Csf1	5.75	colony stimulating factor 1 (macrophage)	0.57	0.257	S,PM
Litaf	5.74	LPS-induced TN factor	0.762	0.359	L
Samd9l	5.72	sterile alpha motif domain containing 9-like	0.661	0.28
Ly6e	5.69	lymphocyte antigen 6 complex, locus E	1	0.967	PM
S100a4	5.68	S100 calcium binding protein A4	0.89	0.417
Ttc39b	5.68	tetratricopeptide repeat domain 39B	0.705	0.371
Cdkn1a	5.66	cyclin-dependent kinase inhibitor 1A (P21)	0.379	0.163	C,N
Atf3	5.66	activating transcription factor 3	0.314	0.142	N
Sub1	5.65	SUB1 homolog (S. cerevisiae)	0.996	0.923	N
Txn1	5.63	thioredoxin 1	0.922	0.659	C,N,S
Ms4a6b	5.59	membrane-spanning 4-domains, subfamily A, member 6B	0.991	0.932	PM
Ccl5	5.59	chemokine (C-C motif) ligand 5	0.73	0.421	S
Rgs2	5.58	regulator of G-protein signaling 2	0.614	0.308	C,N,PM
Slfn2	5.54	schlafen 2	0.93	0.79
Zc3hav1	5.53	zinc finger CCCH type, antiviral 1	0.868	0.593	C,N
Tor1aip2	5.51	torsin A interacting protein 2	0.656	0.307	N,ER
Atp8b4	5.5	ATPase, class I, type 8B, member 4	0.721	0.36
Egr1	5.47	early growth response 1	0.399	0.23	N
Casp4	5.46	caspase 4, apoptosis-related cysteine peptidase	0.444	0.116	MT,ER
Tmem184b	5.43	transmembrane protein 184b	0.556	0.181	M
Ddx60	5.43	DEAD (Asp-Glu-Ala-Asp) box polypeptide 60	0.456	0.103
Apobec3	5.42	apolipoprotein B mRNA editing enzyme, catalytic polypeptide 3	0.875	0.652
Cd86	5.4	CD86 antigen	0.441	0.142	PM
Ubc	5.39	ubiquitin C	0.982	0.845	C,N
Dusp2	5.39	dual specificity phosphatase 2	0.781	0.625	N
Nfkbiz	5.39	nuclear factor of kappa light polypeptide gene enhancer in B cells inhibitor, zeta	0.446	0.276	N
Arl6ip1	5.38	ADP-ribosylation factor-like 6 interacting protein 1	0.979	0.872	M
Nampt	5.38	nicotinamide phosphoribosyltransferase	0.539	0.176	C
Btg1	5.37	B cell translocation gene 1, anti-proliferative	1	0.992
Slc3a2	5.37	solute carrier family 3 (activators of dibasic and neutral amino acid transport), member 2	0.855	0.58	V,PM
Ppa1	5.37	pyrophosphatase (inorganic) 1	0.556	0.296	C
Cd28	5.36	CD28 antigen	0.88	0.606	PM
Capza2	5.31	capping protein (actin filament) muscle Z-line, alpha 2	0.881	0.685
Ccl4	5.3	chemokine (C-C motif) ligand 4	0.674	0.278	S
Lmna	5.3	lamin A	0.454	0.227	N
Cnp	5.29	2',3'-cyclic nucleotide 3' phosphodiesterase	0.884	0.683	M,V
Ctss	5.27	cathepsin S	0.87	0.62	L
Sh2d2a	5.27	SH2 domain protein 2A	0.918	0.628	C,PM
Irf1	5.27	interferon regulatory factor 1	0.831	0.611	C,N
Vim	5.24	vimentin	0.976	0.798	C
Casp1	5.24	caspase 1	0.479	0.15	C
Gpr183	5.22	G protein-coupled receptor 183	0.736	0.513	PM
Gadd45b	5.2	growth arrest and DNA-damage-inducible 45 beta	0.49	0.245
Id2	5.19	inhibitor of DNA binding 2	0.91	0.564	C,N
Cd164	5.18	CD164 antigen	0.874	0.664	L,V,PM
Slamf7	5.16	SLAM family member 7	0.624	0.317	PM
Neurl3	5.16	neuralized homolog 3 homolog (Drosophila)	0.668	0.391
Ogfr	5.14	opioid growth factor receptor	0.741	0.398	C,N
Abcb1a	5.13	ATP-binding cassette, sub-family B (MDR/TAP), member 1A	0.499	0.178	PM
Reep5	5.11	receptor accessory protein 5	0.941	0.705
March5	5.1	membrane-associated ring finger (C3HC4) 5	0.654	0.37	MT
Srgn	5.08	serglycin	0.998	0.929	G,S,V
Ccdc23	5.08	coiled-coil domain containing 23	0.734	0.426
9930111J21Rik1	5.08	RIKEN cDNA 9930111J21 gene 1	0.63	0.272
Tnfsf10	5.07	tumor necrosis factor (ligand) superfamily, member 10	0.526	0.189	PM
Gbp10	5.07	guanylate-binding protein 10	0.399	0.077
H2-D1	5.06	histocompatibility 2, D region locus 1	1	0.998	PM
Usp25	5.06	ubiquitin specific peptidase 25	0.589	0.262	C,N
Ccr5	5.05	chemokine (C-C motif) receptor 5	0.459	0.188	PM
Rnf114	5.03	ring finger protein 114	0.826	0.566
Ccnd2	5.03	cyclin D2	0.915	0.743	C,M,N
H2-K1	4.99	histocompatibility 2, K1, K region	1	0.999	PM
Stat3	4.97	signal transducer and activator of transcription 3	0.886	0.631	C,N
Uba7	4.97	ubiquitin-like modifier activating enzyme 7	0.546	0.23
Tap2	4.96	transporter 2, ATP-binding cassette, sub-family B (MDR/TAP)	0.924	0.741	ER
Map3k8	4.92	mitogen-activated protein kinase kinase kinase 8	0.4	0.146	C
Lgals1	4.9	lectin, galactose binding, soluble 1	0.982	0.653	S
Cpne3	4.88	copine III	0.47	0.225
Ier2	4.86	immediate early response 2	0.894	0.711
Gypc	4.85	glycophorin C	0.454	0.151	PM
Cd8a	4.84	CD8 antigen, alpha chain	0.972	0.908	PM
Ddx24	4.84	DEAD (Asp-Glu-Ala-Asp) box polypeptide 24	0.826	0.644
Gm1966	4.82	predicted gene 1966	0.718	0.432
Il12rb1	4.82	interleukin 12 receptor, beta 1	0.438	0.126	PM
Ifngr1	4.81	interferon gamma receptor 1	0.96	0.776	PM
Gch1	4.81	GTP cyclohydrolase 1	0.571	0.266	C,N
Samsn1	4.81	SAM domain, SH3 domain and nuclear localization signals, 1	0.679	0.404	C,N
Pim1	4.8	proviral integration site 1	0.641	0.461
Ywhaz	4.79	tyrosine 3-monooxygenase/tryptophan 5-monooxygenase activation protein, zeta polypeptide	0.994	0.964	C,V
Lime1	4.79	Lck interacting transmembrane adaptor 1	0.931	0.734	PM
Dennd4a	4.79	DENN/MADD domain containing 4A	0.78	0.427
Cebpb	4.79	CCAAT/enhancer binding protein (C/EBP), beta	0.499	0.236	N
Sepw1	4.78	selenoprotein W, muscle 1	0.982	0.926	C
Jund	4.75	jun D proto-oncogene	0.935	0.717	N
Serpina3f	4.75	serine (or cysteine) peptidase inhibitor, clade A, member 3F	0.388	0.141
Sla	4.74	src-like adaptor	0.729	0.472	C,V
Whsc1l1	4.72	Wolf-Hirschhorn syndrome candidate 1-like 1 (human)	0.865	0.652	N
Grn	4.72	granulin	0.478	0.186
Gbp5	4.72	guanylate binding protein 5	0.334	0.075	C,M
Irf9	4.71	interferon regulatory factor 9	0.685	0.394	N
Dgat1	4.7	diacylglycerol O-acyltransferase 1	0.48	0.234	ER
Jun	4.69	jun proto-oncogene	0.442	0.28	N
Nr4a2	4.68	nuclear receptor subfamily 4, group A, member 2	0.555	0.29	C,N
Pstpip1	4.67	proline-serine-threonine phosphatase-interacting protein 1	0.821	0.549	C
Hilpda	4.67	hypoxia inducible lipid droplet associated	0.554	0.349	M,S
B2m	4.66	beta-2 microglobulin	1	0.999	S
Prr13	4.66	proline rich 13	0.902	0.612	N
D16Ertd472e	4.64	DNA segment, Chr 16, ERATO Doi 472, expressed	0.764	0.484
Znfx1	4.64	zinc finger, NFX1-type containing 1	0.43	0.133
Sertad1	4.61	SERTA domain containing 1	0.645	0.378
Fam102a	4.6	family with sequence similarity 102, member A	0.772	0.503
Il2rb	4.58	interleukin 2 receptor, beta chain	0.951	0.672	PM
Plscr1	4.56	phospholipid scramblase 1	0.502	0.247	C,N,PM
Il2rg	4.55	interleukin 2 receptor, gamma chain	0.994	0.974	PM
H2-Q8	4.55	histocompatibility 2, Q region locus 8	0.79	0.565	-
Zfp36l1	4.55	zinc finger protein 36, C3H type-like 1	0.81	0.68	C,N
Crem	4.54	cAMP responsive element modulator	0.528	0.259	N
Acadl	4.54	acyl-Coenzyme A dehydrogenase, long-chain	0.632	0.441	MT
Klrd1	4.53	killer cell lectin-like receptor, subfamily D, member 1	0.906	0.776	PM
Endod1	4.53	endonuclease domain containing 1	0.488	0.207	S
Tgif1	4.53	TGFB-induced factor homeobox 1	0.552	0.34	N
Anxa1	4.53	annexin A1	0.392	0.165	C,N,PM
Zufsp	4.52	zinc finger with UFM1-specific peptidase domain	0.475	0.155
Fth1	4.51	ferritin heavy chain 1	1	0.991
Tigit	4.51	T cell immunoreceptor with Ig and ITIM domains	0.606	0.323
2810474O19Rik	4.5	RIKEN cDNA 2810474O19 gene	0.68	0.448
Mdfic	4.49	MyoD family inhibitor domain containing	0.599	0.29	C,N
Pld3	4.48	phospholipase D family, member 3	0.859	0.619	ER

[truncated: 5 more sheets: grp10_N253_N21725, grp11_N248_N21730, grp12_N204_N21774, grp13_N164_N21814, grp14_N32_N21946]
