# Supplementary material for: Absence of central tolerance in Aire-deficient mice synergizes with immune-checkpoint inhibition to enhance antitumor responses
Source: Commun Biol. 2020 Jul 8;3:355. doi: 10.1038/s42003-020-1083-1 (PMC7343867; doi:10.1038/s42003-020-1083-1)
Supplement: Supplementary file 10 — Supplementary Data 8 [file 42003_2020_1083_MOESM10_ESM.xlsx]

## Sheet: Aire (wt) Isotype
Clone #	Sequence	Size	Frequency
1	TRA:CAVRFGADRLTF;TRB:CASSLGAGNTLYF	57	4.69522
2	TRA:CALGDLDSGGSNAKLTF;TRB:CASSLDWGGYEQYF	40	3.29489
3	TRA:CAVPNTGKLTF;TRB:CASSSGQGAETLYF	40	3.29489
4	TRA:CVLRETGGYKVVF;TRB:CAAGTGQDTQYF	35	2.88303
5	TRA:CAIPQGGRALIF;TRB:CGARGGGDTQYF	29	2.3888
6	TRA:CALGDVASSSFSKLVF;TRB:CASSRGLAYEQYF	25	2.05931
7	TRA:CAMRGDRGSALGRLHF;TRB:CASSSRDWGAEQYF	25	2.05931
8	TRA:CAFPYNTNTGKLTF;TRA:CALSMNTASLGKLQF;TRB:CASSRTGGDTQYF	21	1.72982
9	TRA:CAMRDLGSNNRIFF;TRB:CASNPTGSNSDYTF	21	1.72982
10	TRA:CAMREGSTGGNNKLTF;TRB:CASSSRGRAEQFF	18	1.4827
11	TRA:CALGLDSNYQLIW;TRB:CASSHPGGVYAEQFF;TRB:CASSPLGDEQYF	17	1.40033
12	TRA:CALERDSNYQLIW;TRB:CASSRLGGGQNTLYF	12	0.988468
13	TRA:CAMRESYGSSGNKLIF;TRB:CASSQGQEYAEQFF	12	0.988468
14	TRA:CAMREDYGSSGNKLIF;TRB:CASSQELGGSQNTLYF	11	0.906096
15	TRA:CVLGDYYGSSGNKLIF;TRB:CASGDNNQAPLF	11	0.906096
16	TRA:CAASDSGGSNYKLTF;TRB:CASSRNTEVFF	10	0.823723
17	TRA:CAMREGRDQGGSAKLIF;TRB:CASSIDTINYAEQFF	10	0.823723
18	TRA:CAVSLAGNYQLIW;TRB:CASSFGRNNQAPLF	10	0.823723
19	TRA:CALHYNNNAPRF;TRB:CASSQEQGEDTQYF	9	0.741351
20	TRA:CAVRSNAYKVIF;TRB:CASSGGRRDTQYF	9	0.741351
21	TRA:CAMRGDMDYANKMIF;TRB:CASSFPENYAEQFF	8	0.658979
22	TRA:CAVRPGGNYKPTF;TRB:CASGTGQDTQYF	8	0.658979
23	TRA:CIVTDRGSGYNKLTF;TRB:CASSQGGSQDTQYF	8	0.658979
24	TRA:CAMERMDSGYNKLTF;TRB:CASSQNNNQAPLF	8	0.658979
25	TRA:CAASHNNNAGAKLTF;TRB:CASRVANSDYTF	7	0.576606
26	TRA:CAGITGNTGKLIF;TRB:CASSRLGTGNYAEQFF	7	0.576606
27	TRA:CALKLQQQQTYF;TRB:CASSFPGANTEVFF	7	0.576606
28	TRA:CALSVDYGSSGNKLIF;TRB:CASSIRINSDYTF	7	0.576606
29	TRA:CAMREGDNAGAKLTF;TRB:CASSYWGDTQYF	7	0.576606
30	TRA:CAMRPGTGGYKVVF;TRB:CASSDLGGDAEQFF	7	0.576606
31	TRA:CAVSPITGNTGKLIF;TRB:CASSLRDPGQLYF	7	0.576606
32	TRA:CVLGENYNQGKLIF;TRB:CASSLRAANTEVFF	7	0.576606
33	TRA:CVLGNVGDNSKLIW;TRB:CASSSGGSSAETLYF	7	0.576606
34	TRA:CAASEPYASSGSWQLIF;TRB:CASSAGTGHERLFF	6	0.494234
35	TRA:CAVRDNYAQGLTF;TRB:CASSSHWGGGQDTQYF	6	0.494234
36	TRA:CAWTQVVGQLTF;TRB:CASSLELGGREQYF	6	0.494234
37	TRA:CALRTNQGGSAKLIF;TRB:CASSQGPGNTLYF	6	0.494234
38	TRA:CAASSPYGSSGNKLIF;TRB:CASSLGQGYEQYF	5	0.411862
39	TRA:CALGDSNYNVLYF;TRB:CASSQEGDAETLYF	5	0.411862
40	TRA:CALSDTGANTGKLTF;TRB:CASSLGGSAETLYF	5	0.411862
41	TRA:CAMRDTGSKLSF;TRB:CATDNTEVFF	5	0.411862
42	TRA:CAMRGADRLTF;TRB:CASSPLGGLFQDTQYF	5	0.411862
43	TRA:CAMVSSGSWQLIF;TRB:CASSHRGDSGNTLYF	5	0.411862
44	TRA:CAQGGSAGNKLTF;TRB:CASSQDPGQNTEVFF	5	0.411862
45	TRA:CATDAGTGGYKVVF;TRB:CAWSLGGADAEQFF	5	0.411862
46	TRA:CAVSMSNYNVLYF;TRB:CASSLGFYAEQFF	5	0.411862
47	TRA:CAVTGGYKVVF;TRB:CASSGTTETLYF	5	0.411862
48	TRA:CALGEGANAYKVIF;TRB:CASSRQGTGGEEQYF	5	0.411862
49	TRA:CAAASSGSWQLIF;TRA:CAMRDLEANSAGNKLTF;TRB:CASSFYGTGDNQDTQYF	4	0.329489
50	TRA:CAASARYGSSGNKLIF;TRA:CAIENYGNEKITF;TRB:CASSQEGDKYEQYF	4	0.329489
51	TRA:CAASVHYGNEKITF;TRB:CGAREGDWGEYF	4	0.329489
52	TRA:CAATSSGSWQLIF;TRA:CAIVKWGGRALIF;TRB:CASSELDERLFF	4	0.329489
53	TRA:CARNSGTYQRF;TRA:CVLSEDTGGLSGKLTF;TRB:CASSWDFQDTQYF	4	0.329489
54	TRA:CAVSAVLQQQQTYF;TRB:CASSRTGAANTEVFF	4	0.329489
55	TRA:CVLGETPGNTGKLIF;TRB:CASSLRTGANSDYTF	4	0.329489
56	TRA:CAATGANTGKLTF;TRB:CASSLGGDSDYTF	4	0.329489
57	TRA:CAAEGGTEGADRLTF;TRA:CALGDRDGGNNKLTF;TRB:CASSLGQNTEVFF	3	0.247117
58	TRA:CAALFNTGNYKYVF;TRB:CAWSLRGYEQYF	3	0.247117
59	TRA:CAASEGPGNTGKLIF;TRB:CASSQPGQYEQYF	3	0.247117
60	TRA:CAASEGWGSSGNKLIF;TRA:CALSDGTGNTGKLIF;TRB:CASSLRQGAGTEVFF	3	0.247117
61	TRA:CAASGASGGNYKPTF;TRA:CALGDLANSAGNKLTF;TRB:CASSRNTEVFF	3	0.247117
62	TRA:CAASNSGGSNYKLTF;TRB:CASSKNTEVFF	3	0.247117
63	TRA:CALGGSSGQKLVF;TRB:CASSPLLDNQDTQYF	3	0.247117
64	TRA:CALWEMNYNQGKLIF;TRA:CAVSNTNTGKLTF;TRB:CASSSGTSSSYEQYF	3	0.247117
65	TRA:CAPNTGNYKYVF;TRB:CASSDTGDTGQLYF	3	0.247117
66	TRA:CATLHYGNEKITF;TRB:CASSFGGQGGQNTLYF	3	0.247117
67	TRA:CATSGTGGYKVVF;TRB:CASSEQVDTQYF	3	0.247117
68	TRA:CAVRDSNYQLIW;TRB:CASSLGQGNTLYF	3	0.247117
69	TRA:CAVSIGGKLIF;TRB:CASSPGGNQDTQYF	3	0.247117
70	TRA:CAVSNGYNQGKLIF;TRB:CASSPPGGEEQYF	3	0.247117
71	TRA:CAASSGYAQGLTF;TRA:CAVSDSNNRIFF;TRB:CASSGGGSDTQYF	3	0.247117
72	TRA:CAASYNQGKLIF;TRB:CSADWGGTETLYF	3	0.247117
73	TRA:CALGDPGNTGKLIF;TRB:CASSLYGNSDYTF	3	0.247117
74	TRA:CAVRNYGNEKITF;TRB:CASSLARGNQNTLYF	3	0.247117
75	TRA:CAAEAVGLQQQQTYF;TRB:CASSLAPRDTQYF	2	0.164745
76	TRA:CAASEGNAGAKLTF;TRA:CALGDSALGRLHF;TRB:CASSQGPSSNTEVFF	2	0.164745
77	TRA:CAASEGQGGSAKLIF;TRB:CASSLDWVNQDTQYF	2	0.164745
78	TRA:CAASHYNQGKLIF;TRB:CASSSLSREGNERLFF	2	0.164745
79	TRA:CAASTRSSNTNKVVF;TRA:CAMERGEGADRLTF;TRB:CASSEGEGNQAPLF;TRB:CASSLRTGGNTGQLYF	2	0.164745
80	TRA:CAASVNYNQGKLIF;TRB:CASSGAPQDTQYF	2	0.164745
81	TRA:CAFPYNTNTGKLTF;TRB:CASSRTGGDTQYF	2	0.164745
82	TRA:CAIENYGNEKITF;TRB:CASSQEGDKYEQYF	2	0.164745
83	TRA:CALGDRDYNQGKLIF;TRB:CASSLEWSSAETLYF	2	0.164745
84	TRA:CALIPGTGGYKVVF;TRB:CASSPPGGQDTQYF	2	0.164745
85	TRA:CALNNYAQGLTF;TRB:CASSFRGLNERLFF	2	0.164745
86	TRA:CALSASGANTGKLTF;TRA:CAMREQGTGSKLSF;TRB:CASSRLGPNYAEQFF	2	0.164745
87	TRA:CALSDGTGGLSGKLTF;TRB:CASSQTPGQNTEVFF	2	0.164745
88	TRA:CALSEDYGSSGNKLIF;TRB:CASSHRQNTEVFF	2	0.164745
89	TRA:CALSMWDSGTYQRF;TRB:CASSLGGGASAETLYF	2	0.164745
90	TRA:CALSPSNYNVLYF;TRB:CASSYDNNERLFF	2	0.164745
91	TRA:CAMRATSSGQKLVF;TRB:CASGDAGGGPNYAEQFF	2	0.164745
92	TRA:CAMRATSSGQKLVF;TRB:CASSRLGGGQNTLYF	2	0.164745
93	TRA:CAMREDYGSSGNKLIF;TRB:CASSLGQGENTEVFF	2	0.164745
94	TRA:CAPDTNAYKVIF;TRB:CASSDLGGSGNTLYF	2	0.164745
95	TRA:CARNSGTYQRF;TRB:CASSWDFQDTQYF	2	0.164745
96	TRA:CAVRDYGSSGNKLIF;TRB:CASSLGGSAEQFF	2	0.164745
97	TRA:CAVRENYNQGKLIF;TRB:CASSLGTGTSAETLYF	2	0.164745
98	TRA:CAVSAGSALGRLHF;TRB:CASSLRRVGERLFF	2	0.164745
99	TRA:CAVSETNSAGNKLTF;TRB:CASSQDQGGYAEQFF	2	0.164745
100	TRA:CSGDSGYNKLTF;TRB:CASSRPGAGNTLYF	2	0.164745
101	TRA:CAADSNYQLIW;TRB:CASSDELGANQDTQYF	2	0.164745
102	TRA:CAAEGSGSWQLIF;TRA:CAVRAMTNSAGNKLTF;TRB:CASAPGTEDTQYF	2	0.164745
103	TRA:CAARDMGYKLTF;TRB:CASSTGGNSDYTF	2	0.164745
104	TRA:CAASGSNYQLIW;TRB:CASSPDWGGYEQYF	2	0.164745
105	TRA:CAASNYNQGKLIF;TRB:CSAGWGGSYEQYF	2	0.164745
106	TRA:CAIDQGGRALIF;TRB:CRRGQGDSDYTF	2	0.164745
107	TRA:CALDLITGNTGKLIF;TRB:CASSNWGSAETLYF	2	0.164745
108	TRA:CALNSNNRIFF;TRB:CASGDFSYEQYF	2	0.164745
109	TRA:CALRGGSGGSNYKLTF;TRB:CASSLGTGGARYAEQFF	2	0.164745
110	TRA:CALSDPPGGNNKLTF;TRB:CASSFKGGYEQYF	2	0.164745
111	TRA:CATLNYNQGKLIF;TRB:CAWSRDREDTLYF	2	0.164745
112	TRA:CAVISSGSWQLIF;TRB:CASSPDWGGYEQYF	2	0.164745
113	TRA:CAVRNIDRGSALGRLHF;TRB:CASSPDRNTEVFF	2	0.164745
114	TRA:CAVSGGNNNAPRF;TRA:CVLRSNTGKLIF;TRB:CASSLGGEQYF	2	0.164745
115	TRA:CAVSSTGFASALTF;TRB:CASSINERLFF	2	0.164745
116	TRA:CAAAANYGNEKITF;TRB:CGARGGGNERLFF	1	0.0823723
117	TRA:CAAASSGSWQLIF;TRB:CASSLTGGNTGQLYF	1	0.0823723
118	TRA:CAAEAFFGANTGKLTF;TRB:CASSQDSGGSYEQYF	1	0.0823723
119	TRA:CAAEGGTEGADRLTF;TRB:CASSLGQNTEVFF	1	0.0823723
120	TRA:CAAGAYNVLYF;TRA:CAVATSSGQKLVF;TRB:CASSDAETGGGQNTLYF	1	0.0823723
121	TRA:CAAGGDTNAYKVIF;TRA:CATDDTNAYKVIF;TRB:CASRGDSERLFF	1	0.0823723
122	TRA:CAAKDYANKMIF;TRB:CASSQDPGNTEVFF	1	0.0823723
123	TRA:CAANIASSSFSKLVF;TRB:CASSPRGRGTGQLYF	1	0.0823723
124	TRA:CAARATSSGQKLVF;TRA:CALTDSGTYQRF;TRB:CSSRTGSTEVFF	1	0.0823723
125	TRA:CAASADTGANTGKLTF;TRB:CASSLGGRDEQYF	1	0.0823723
126	TRA:CAASAHYGNEKITF;TRB:CASSMSINSDYTF;TRB:CAWSLLGGIQDTQYF	1	0.0823723
127	TRA:CAASDLYDTNAYKVIF;TRB:CASSFDWVSYEQYF	1	0.0823723
128	TRA:CAASDQGGSAKLIF;TRB:CASSWGGANTLYF	1	0.0823723
129	TRA:CAASEGSALGRLHF;TRA:CALRWSNTNKVVF;TRB:CASSLRRVGNTLYF;TRB:CASSQTGSAETLYF	1	0.0823723
130	TRA:CAASEGSALGRLHF;TRA:CAMREDYGSSGNKLIF;TRB:CASSLRRVGNTLYF;TRB:CASSQELGGSQNTLYF	1	0.0823723
131	TRA:CAASEGSALGRLHF;TRA:CATLVNNNNAPRF;TRB:CASRGDRSSYEQYF;TRB:CASSLRRVGNTLYF	1	0.0823723
132	TRA:CAASEMDSNYQLIW;TRA:CAVSPNYNQGKLIF;TRB:CASSVRGGNERLFF	1	0.0823723
133	TRA:CAASEMDSNYQLIW;TRB:CASSPRGGNERLFF	1	0.0823723
134	TRA:CAASENYGNEKITF;TRA:CILRVSGGSNYKLTF;TRB:CGAREGNTEVFF	1	0.0823723
135	TRA:CAASGAGNTGKLIF;TRB:CASSLRSGSNTEVFF	1	0.0823723
136	TRA:CAASGSYNVLYF;TRA:CAMRGDMDYANKMIF;TRB:CASSFPENYAEQFF;TRB:CASSLGTNSYEQYF	1	0.0823723
137	TRA:CAASKSNYQLIW;TRB:CASSQDSFSNERLFF	1	0.0823723
138	TRA:CAASPNMGYKLTF;TRB:CASSFWGENTLYF	1	0.0823723
139	TRA:CAASRGLSGSFNKLTF;TRB:CASSQGLDQDTQYF	1	0.0823723
140	TRA:CAASSDSNYQLIW;TRB:CASSDVDSSQNTLYF	1	0.0823723
141	TRA:CAASSGYAQGLTF;TRA:CAVSDSNNRIFF;TRB:CASSGGGSDTQYF;TRB:CASSQANNERLFF	1	0.0823723
142	TRA:CAASSSGGSNYKLTF;TRB:CASSRNTEVFF	1	0.0823723
143	TRA:CAASSVGDNSKLIW;TRB:CASSSRAPGDNQAPLF	1	0.0823723
144	TRA:CAASTRSSNTNKVVF;TRA:CALSDLLSGSFNKLTF;TRA:CAMERGEGADRLTF;TRB:CASSHRQSNERLFF;TRB:CASSLRTGGNTGQLYF;TRB:CASSLVGYEQYF	1	0.0823723
145	TRA:CAASVHYGNEKITF;TRB:CASSSGQGAETLYF;TRB:CGAREGDWGEYF	1	0.0823723
146	TRA:CAASVYGSSGNKLIF;TRB:CASSQTGGAREQYF	1	0.0823723
147	TRA:CAATEGGRALIF;TRB:CASSRGLGEDTQYF	1	0.0823723
148	TRA:CAATVNYAQGLTF;TRA:CALSASGANTGKLTF;TRB:CASSRLGPNYAEQFF	1	0.0823723
149	TRA:CAAYSSNTNKVVF;TRB:CASSQAGGYAEQFF	1	0.0823723
150	TRA:CADNTEGADRLTF;TRA:CAVGMDSNYQLIW;TRB:CASSHPGQVYAEQFF	1	0.0823723
151	TRA:CADTNAYKVIF;TRB:CASSPGLETLYF	1	0.0823723
152	TRA:CAIDLYGSSGNKLIF;TRB:CASSEGAFAETLYF	1	0.0823723
153	TRA:CAIDSNYGNEKITF;TRA:CALSDYYVGDNSKLIW;TRA:CAVRNYGNEKITF;TRB:CASSLARGNQNTLYF;TRB:CASSQGANTGQLYF	1	0.0823723
154	TRA:CAIDYNTNTGKLTF;TRB:CASSPWGGNTLYF	1	0.0823723
155	TRA:CAIGSGGSNAKLTF;TRA:CAVNTGNYKYVF;TRB:CASSDGTDEQYF	1	0.0823723
156	TRA:CAKNNNAGAKLTF;TRB:CASGTGSGNTLYF	1	0.0823723
157	TRA:CALAADTNAYKVIF;TRB:CASSLGTKDTQYF	1	0.0823723
158	TRA:CALALNSAGNKLTF;TRA:CAPYDSGYNKLTF;TRB:CASSPRDRNQDTQYF	1	0.0823723
159	TRA:CALASSGSWQLIF;TRB:CASSSDWGVAGTGQLYF	1	0.0823723
160	TRA:CALENTGANTGKLTF;TRB:CAIGGAETLYF	1	0.0823723
161	TRA:CALERDSNYQLIW;TRA:CAMRATSSGQKLVF;TRB:CASSRLGGGQNTLYF	1	0.0823723
162	TRA:CALERDSNYQLIW;TRB:CASGDAGTGDYAEQFF	1	0.0823723
163	TRA:CALGDDYAQGLTF;TRA:CALGTGSNRLTF;TRB:CASSLDPNFNQDTQYF	1	0.0823723
164	TRA:CALGDGADQGGSAKLIF;TRB:CSAPGSYAEQFF	1	0.0823723
165	TRA:CALGDGDSNYQLIW;TRB:CASGGTGERLFF	1	0.0823723
166	TRA:CALGDGGQGGSAKLIF;TRB:CASSYWGSAETLYF	1	0.0823723
167	TRA:CALGDLDSGGSNAKLTF;TRA:CAMREQGTGSKLSF;TRB:CASSLDWGGYEQYF;TRB:CASSSEGAPNERLFF	1	0.0823723
168	TRA:CALGDPGSNYQLIW;TRA:CANNAGAKLTF;TRB:CASSQEEGANTEVFF	1	0.0823723
169	TRA:CALGDPSAGNKLTF;TRB:CASSFGGNYAEQFF	1	0.0823723
170	TRA:CALGDRDYNQGKLIF;TRB:CASSLEWSGAETLYF	1	0.0823723
171	TRA:CALGDRSSGSWQLIF;TRB:CASSLDWVEQYF;TRB:CASSQANNERLFF	1	0.0823723
172	TRA:CALGEDYGSSGNKLIF;TRB:CASSLTPNSDYTF	1	0.0823723
173	TRA:CALGFLIASSSFSKLVF;TRB:CASSLGLGSNTGQLYF	1	0.0823723
174	TRA:CALGGLQQQQTYF;TRB:CASSLGLGEDEQYF	1	0.0823723
175	TRA:CALHYNNNAPRF;TRB:CASSDGGAANTEVFF	1	0.0823723
176	TRA:CALLTGNYKYVF;TRA:CAPSTNSAGNKLTF;TRB:CASSFSGGSTGQLYF	1	0.0823723
177	TRA:CALRGDYNQGKLIF;TRB:CASSQEGDGYEQYF	1	0.0823723
178	TRA:CALRGVYGNEKITF;TRB:CASSLDLGGREQYF;TRB:CASSQGRLFF	1	0.0823723
179	TRA:CALRPANQGGSAKLIF;TRB:CASSLGTGGTGQLYF;TRB:CASSPRDWGYEQYF	1	0.0823723
180	TRA:CALRVTNTGKLTF;TRA:CVLSGSALGRLHF;TRB:CASSLAAGNSDYTF;TRB:CASSLDWGGYEQYF	1	0.0823723
181	TRA:CALSAGANTGKLTF;TRB:CASGDATDTQYF	1	0.0823723
182	TRA:CALSAGGYKVVF;TRA:CAMRGTSGGNYKPTF;TRB:CASIRDRQPYEQYF	1	0.0823723
183	TRA:CALSASGANTGKLTF;TRB:CASSLELGGREQYF;TRB:CASSRLGPNYAEQFF	1	0.0823723
184	TRA:CALSDDVGDNSKLIW;TRB:CASRDWGAETLYF	1	0.0823723
185	TRA:CALSDGTGGLSGKLTF;TRA:CAMRDLGSNNRIFF;TRB:CASNPTGSNSDYTF;TRB:CASSQTPGQNTEVFF	1	0.0823723
186	TRA:CALSDGTGGLSGKLTF;TRA:CAVTRNTGKLIF;TRB:CASSITSGVQDTQYF;TRB:CASSQTPGQNTEVFF	1	0.0823723
187	TRA:CALSDHMTGNTGKLIF;TRB:CASSLRTGANSDYTF	1	0.0823723
188	TRA:CALSDLYGSSGNKLIF;TRA:CAVSPGKLIF;TRB:CASSLEGYAEQFF	1	0.0823723
189	TRA:CALSDPTNAYKVIF;TRB:CASATSAETLYF	1	0.0823723
190	TRA:CALSDRPEGADRLTF;TRB:CASSLDFSNERLFF	1	0.0823723
191	TRA:CALSDRPGNTGKLIF;TRA:CAMRGDMDYANKMIF;TRB:CASSFPENYAEQFF;TRB:CASSLRTGVNTEVFF;TRB:CASSSGQPNQDTQYF	1	0.0823723
192	TRA:CALSDSGTYQRF;TRB:CSSRPGSTEVFF	1	0.0823723
193	TRA:CALSDTGSFNKLTF;TRB:CASAGGYAEQFF	1	0.0823723
194	TRA:CALSEGRNNNAPRF;TRA:CAVSADSNYQLIW;TRB:CASSVTGGGQDTQYF	1	0.0823723
195	TRA:CALSENSGGSNYKLTF;TRB:CASSRAGVGNTLYF	1	0.0823723
196	TRA:CALSESSGSWQLIF;TRB:CASGDALSAETLYF	1	0.0823723
197	TRA:CALSEWGNYKPTF;TRA:CAVSPNSAGNKLTF;TRB:CASSLGGLGSYEQYF	1	0.0823723
198	TRA:CALSGGYNVLYF;TRB:CSADRQSSGNTLYF	1	0.0823723
199	TRA:CALSVANAGAKLTF;TRA:CVLGDYYGSSGNKLIF;TRB:CASGDNNQAPLF	1	0.0823723
200	TRA:CALSVLNNNNAPRF;TRB:CASRGGERLFF	1	0.0823723
201	TRA:CALTPYGSSGNKLIF;TRB:CASSPTGGTGQLYF	1	0.0823723
202	TRA:CALVDASSGSWQLIF;TRB:CASSHDWDQDTQYF	1	0.0823723
203	TRA:CALVDNNNNAPRF;TRB:CASSLDRANTEVFF;TRB:CASSRLGPNYAEQFF	1	0.0823723
204	TRA:CALVVGGNYKYVF;TRB:CASRSGSYTQYF	1	0.0823723
205	TRA:CALWYGSSGNKLIF;TRB:CASSLGTANTEVFF	1	0.0823723
206	TRA:CAMEQAEGADRLTF;TRB:CSADNYAEQFF	1	0.0823723
207	TRA:CAMGDVGDNSKLIW;TRB:CASSMGGSSAETLYF	1	0.0823723
208	TRA:CAMRATSSGQKLVF;TRB:CASGDAGGRGAEQFF	1	0.0823723
209	TRA:CAMRATSSGQKLVF;TRB:CASGDAGTGDYAEQFF	1	0.0823723
210	TRA:CAMRATSSGQKLVF;TRB:CASGDNNQAPLF	1	0.0823723
211	TRA:CAMRDDSGYNKLTF;TRB:CASSDVGQGASNERLFF	1	0.0823723
212	TRA:CAMREAYGNEKITF;TRB:CASSIAANTEVFF	1	0.0823723
213	TRA:CAMREDYGSSGNKLIF;TRB:CASSLELGGREQYF;TRB:CASSQELGGSQNTLYF	1	0.0823723
214	TRA:CAMREDYGSSGNKLIF;TRB:CASSLGQGENTEVFF;TRB:CASSQELGGSQNTLYF	1	0.0823723
215	TRA:CAMREDYGSSGNKLIF;TRB:CASSQELGGSQNTLYF;TRB:CASSSSGKYEQYF	1	0.0823723
216	TRA:CAMREGDSWQLIF;TRB:CASSRDSTNTEVFF	1	0.0823723
217	TRA:CAMREGEGGRALIF;TRB:CASSQEETGSAETLYF	1	0.0823723
218	TRA:CAMREGSTGGNNKLTF;TRB:CASSLGQGENTEVFF;TRB:CASSSRGRAEQFF	1	0.0823723
219	TRA:CAMREQGTGSKLSF;TRA:CAWTQVVGQLTF;TRB:CASSLELGGREQYF;TRB:CASSSEGAPNERLFF	1	0.0823723
220	TRA:CAMREQGTGSKLSF;TRB:CAAGTGQDTQYF;TRB:CASSSEGAPNERLFF	1	0.0823723
221	TRA:CAMRERSNYNVLYF;TRB:CASRSGQGANSDYTF	1	0.0823723
222	TRA:CAMRGDRGSALGRLHF;TRB:CASSQANNERLFF;TRB:CASSSRDWGAEQYF	1	0.0823723
223	TRA:CAMRPLNQGGSAKLIF;TRB:CASSLGYEQYF	1	0.0823723
224	TRA:CAMRTTSSGQKLVF;TRB:CASGDAGGGNYAEQFF	1	0.0823723
225	TRA:CAMSSDSNYQLIW;TRB:CASSQDWGGGTGQLYF	1	0.0823723
226	TRA:CAMTANYNVLYF;TRB:CSADQDTQYF	1	0.0823723
227	TRA:CAMTPGTGGYKVVF;TRB:CASSESGASYEQYF	1	0.0823723
228	TRA:CAPDSNYQLIW;TRB:CASSLGGNSDYTF	1	0.0823723
229	TRA:CASGTGGYKVVF;TRB:CASSPGTGGFQDTQYF	1	0.0823723
230	TRA:CASNYNQGKLIF;TRB:CASSLAREGNTGQLYF	1	0.0823723
231	TRA:CATARGSALGRLHF;TRB:CAWSHWGESEQYF	1	0.0823723
232	TRA:CATDDTNAYKVIF;TRB:CASSGTGGHTGQLYF;TRB:CASSLPGQGITEVFF	1	0.0823723
233	TRA:CATDDTNAYKVIF;TRB:CASSPDWGGAGTGQLYF	1	0.0823723
234	TRA:CATDGASGSWQLIF;TRB:CASSPDWGNSYEQYF	1	0.0823723
235	TRA:CATDNDSGYNKLTF;TRA:CATGGTGGYKVVF;TRB:CASSHGQGIYAEQFF	1	0.0823723
236	TRA:CATDRAGGYKVVF;TRB:CATTAGGDAEQFF	1	0.0823723
237	TRA:CATEGGSALGRLHF;TRB:CAWSDWGGAEQYF	1	0.0823723
238	TRA:CATLVNNNNAPRF;TRB:CASRGDRSSYEQYF	1	0.0823723
239	TRA:CATNQGGSAKLIF;TRB:CASSLELGGREQYF	1	0.0823723
240	TRA:CATSGTGGYKVVF;TRB:CASSAGGAEAEQFF	1	0.0823723
241	TRA:CATSGTGGYKVVF;TRB:CASSEQVDTQYF;TRB:CASSSTGWVNQDTQYF	1	0.0823723
242	TRA:CAVATSSGQKLVF;TRB:CASSRRFANTEVFF	1	0.0823723
243	TRA:CAVNGNNAPRF;TRB:CTCMTGAPSQNTLYF	1	0.0823723
244	TRA:CAVPNTGKLTF;TRA:CAVSAEESANKMIF;TRB:CASSSGQGAETLYF	1	0.0823723
245	TRA:CAVRASNMGYKLTF;TRB:CASSLELGGREQYF;TRB:CASSRTGNSGNTLYF	1	0.0823723
246	TRA:CAVRENYNQGKLIF;TRB:CASSQGWGSSAETLYF	1	0.0823723
247	TRA:CAVRFGADRLTF;TRA:CAYLSNYNVLYF;TRB:CASSLGAGNTLYF;TRB:CGASRGDNNQAPLF	1	0.0823723
248	TRA:CAVRFGADRLTF;TRB:CASSFPGANTEVFF;TRB:CASSLGAGNTLYF	1	0.0823723
249	TRA:CAVRFGADRLTF;TRB:CASSLGAGNTLYF;TRB:CASSLGQGENTEVFF	1	0.0823723
250	TRA:CAVRSYNTNTGKLTF;TRB:CGAREGAGNTLYF	1	0.0823723
251	TRA:CAVSADTEGADRLTF;TRB:CASSLGDSGNTLYF	1	0.0823723
252	TRA:CAVSATDAGAKLTF;TRB:CASREGSDYTF	1	0.0823723
253	TRA:CAVSATGFASALTF;TRB:CASSPDRSSYEQYF	1	0.0823723
254	TRA:CAVSDHQGGAAKLIF;TRB:CASSHSGTGVSYEQYF	1	0.0823723
255	TRA:CAVSGPGNTGKLIF;TRB:CASSLRTGSNSDYTF	1	0.0823723
256	TRA:CAVSIQGTQVVGQLTF;TRB:CASSRSGGADTEVFF	1	0.0823723
257	TRA:CAVSLAGNYQLIW;TRB:CASSFGRNNQAPLF;TRB:CASSPLRDKKNTLYF	1	0.0823723
258	TRA:CAVSMANTNKVVF;TRB:CASSPGGSYEQYF	1	0.0823723
259	TRA:CAVSMNNYAQGLTF;TRA:CAWTQVVGQLTF;TRB:CASSLELGGREQYF;TRB:CASSLGRRSGNTLYF	1	0.0823723
260	TRA:CAVSQGGRALIF;TRB:CASSFDRDHEQYF	1	0.0823723
261	TRA:CAVSSNYAQGLTF;TRB:CASSFTINYAEQFF;TRB:CASSLPGGEDTQYF	1	0.0823723
262	TRA:CAVSSTSSGQKLVF;TRB:CASTEYNNERLFF	1	0.0823723
263	TRA:CAVSTHYGSSGNKLIF;TRB:CAWSLRPTEVFF	1	0.0823723
264	TRA:CAVSTMDSNYQLIW;TRB:CASSETGGTEVFF	1	0.0823723
265	TRA:CAVSVYGNEKITF;TRB:CASSLDWGRQNTLYF	1	0.0823723
266	TRA:CAVSYTGNYKYVF;TRB:CSAAPTGEYAEQFF	1	0.0823723
267	TRA:CAVTEDSNYQLIW;TRB:CASSFGRNNQAPLF	1	0.0823723
268	TRA:CAVTGGYKVVF;TRB:CARGRQGKDTQYF;TRB:CASSLELGGREQYF	1	0.0823723
269	TRA:CTTVLWVRNNYAQGLTF;TRB:CGAETGGYEQYF	1	0.0823723
270	TRA:CVLAPNYNQGKLIF;TRB:CASSGQGSDYTF;TRB:CASSLELGGREQYF	1	0.0823723
271	TRA:CVLAQNYNQGKLIF;TRB:CASSLGLGASQNTLYF	1	0.0823723
272	TRA:CVLGDRGNYAQGLTF;TRB:CASSLRTGANSDYTF	1	0.0823723
273	TRA:CVLGNYNQGKLIF;TRB:CASSFRGNDAEQFF	1	0.0823723
274	TRA:CVLGYDTNAYKVIF;TRB:CASSLPHGTKNTEVFF	1	0.0823723
275	TRA:CVLSAAYGNEKITF;TRB:CASSRTGGASYEQYF	1	0.0823723
276	TRA:CVLSAEAGNTGKLIF;TRB:CASSPRRGYGAETLYF	1	0.0823723
277	TRA:CVLSATYGNEKITF;TRB:CASSPTGGSSYEQYF	1	0.0823723
278	TRA:CAAAITGNTGKLIF;TRB:CASRDWGFAETLYF	1	0.0823723
279	TRA:CAAANYGNEKITF;TRB:CASSLEGLGGETLYF	1	0.0823723
280	TRA:CAAASSGSWQLIF;TRA:CAMREGGGQGGRALIF;TRB:CASSLQSSYEQYF	1	0.0823723
281	TRA:CAADASSGSWQLIF;TRB:CASSPGQNYAEQFF	1	0.0823723
282	TRA:CAADPVDSNYQLIW;TRA:CAASGLNYGSSGNKLIF;TRB:CASSYAGAYEQYF	1	0.0823723
283	TRA:CAADSYGSSGNKLIF;TRB:CASSLESGGISYEQYF	1	0.0823723
284	TRA:CAADTNAYKVIF;TRB:CASSDVDSSQNTLYF	1	0.0823723
285	TRA:CAAEAGGYNVLYF;TRB:CGARWTGGSDYTF	1	0.0823723
286	TRA:CAAEAGTNAYKVIF;TRB:CASSLGGQDTQYF;TRB:CASSPGQLNERLFF	1	0.0823723
287	TRA:CAAEAMDSNYQLIW;TRB:CASSQGRAETLYF	1	0.0823723
288	TRA:CAAEASASSGQKLVF;TRA:CAMREGLSNYNVLYF;TRB:CASSLALGGTSQNTLYF	1	0.0823723
289	TRA:CAAEDNYAQGLTF;TRB:CASSLGLGGSAETLYF	1	0.0823723
290	TRA:CAAEGSALGRLHF;TRB:CASSLGTGGSQNTLYF	1	0.0823723
291	TRA:CAAEPPSNMGYKLTF;TRA:CAVSMRTGGLSGKLTF;TRB:CASSPRDWGTYEQYF	1	0.0823723
292	TRA:CAAERYQGGSAKLIF;TRB:CASSSTGNSYEQYF	1	0.0823723
293	TRA:CAAESPSSGQKLVF;TRA:CAVSIPHHDSGYNKLTF;TRB:CASSYSSTGGAEQFF	1	0.0823723
294	TRA:CAAEVSSNTNKVVF;TRB:CASSDGQGGSDYTF	1	0.0823723
295	TRA:CAAGAQGTGSKLSF;TRB:CASSLGHYAEQFF	1	0.0823723
296	TRA:CAAGLMSNYNVLYF;TRB:CASSGQGWAEQFF	1	0.0823723
297	TRA:CAAINYGNEKITF;TRB:CASSDDANSDYTF	1	0.0823723
298	TRA:CAAIYGNEKITF;TRB:CASSPIANTGQLYF	1	0.0823723
299	TRA:CAAKISGSFNKLTF;TRB:CSVRDRVENTLYF	1	0.0823723
300	TRA:CAALNNNAGAKLTF;TRA:CAVSLTTASLGKLQF;TRB:CASRGDSSYEQYF	1	0.0823723
301	TRA:CAANSNTNKVVF;TRA:CAVSSSGSWQLIF;TRB:CASSSGTGGYEQYF	1	0.0823723
302	TRA:CAANTEGADRLTF;TRB:CASSFTGKNSDYTF;TRB:CASSLGRQNTLYF	1	0.0823723
303	TRA:CAAPGGSNAKLTF;TRB:CASSMGYEQYF	1	0.0823723
304	TRA:CAAPNSGGSNYKLTF;TRB:CASRYLGEDTQYF	1	0.0823723
305	TRA:CAARCTGNYKYVF;TRA:CAVSVPSSFSKLVF;TRB:CASGDGTGYAEQFF	1	0.0823723
306	TRA:CAARDNTGNYKYVF;TRB:CASSQLRVEVFF	1	0.0823723
307	TRA:CAARDSNYQLIW;TRB:CASGDSISGNTLYF	1	0.0823723
308	TRA:CAARDTNAYKVIF;TRB:CGAGLGVYEQYF	1	0.0823723
309	TRA:CAARGTGNYKYVF;TRA:CAGITGNTGKLIF;TRA:CAGNSNNRIFF;TRB:CASSRLGTGNYAEQFF;TRB:CSADRANSDYTF	1	0.0823723
310	TRA:CAARNSGGSNYKLTF;TRB:CASSRQGQAPLF	1	0.0823723
311	TRA:CAARRSASLGKLQF;TRA:CAIVRGSALGRLHF;TRB:CASSLGGVSNERLFF	1	0.0823723
312	TRA:CAARSNTGNYKYVF;TRB:CASSDQGNTEVFF	1	0.0823723
313	TRA:CAASAASSGQKLVF;TRA:CAVSMWSNYQLIW;TRB:CASSLGTGVYEQYF	1	0.0823723
314	TRA:CAASAGAGGTGSKLSF;TRB:CASSLAGGHTLYF	1	0.0823723
315	TRA:CAASAGTSSGQKLVF;TRB:CASREGQGNTEVFF	1	0.0823723
316	TRA:CAASARGSSGSWQLIF;TRA:CVLSLSNYNVLYF;TRB:CASGETGEDTQYF	1	0.0823723
317	TRA:CAASASSGSWQLIF;TRB:CSATGGNTEVFF	1	0.0823723
318	TRA:CAASASTGGNNKLTF;TRA:CAAVSNTGNYKYVF;TRB:CASSQAEQDTQYF	1	0.0823723
319	TRA:CAASATGGNNKLTF;TRB:CASSDGVTLYF	1	0.0823723
320	TRA:CAASCYNQGKLIF;TRB:CAWSLGRTGGTEVFF	1	0.0823723
321	TRA:CAASDMGYKLTF;TRB:CGARELGGQDTQYF	1	0.0823723
322	TRA:CAASDTPGNTGKLIF;TRB:CASSPGDSGNTLYF	1	0.0823723
323	TRA:CAASDYNTNTGKLTF;TRB:CASSLEGVYAEQFF	1	0.0823723
324	TRA:CAASEDSNYQLIW;TRB:CASSQDRAGNTLYF	1	0.0823723
325	TRA:CAASEDTNTGKLTF;TRB:CASKNLGDQDTQYF	1	0.0823723
326	TRA:CAASEGANSAGNKLTF;TRB:CASSLEGQPGAEQFF	1	0.0823723
327	TRA:CAASEGTASLGKLQF;TRB:CGARDWGEDTQYF	1	0.0823723
328	TRA:CAASEHYNQGKLIF;TRB:CASSGGGSSYEQYF	1	0.0823723
329	TRA:CAASEQQGTGSKLSF;TRB:CASSPYWGSSQNTLYF	1	0.0823723
330	TRA:CAASEVYNQGKLIF;TRB:CASSQEAVNQDTQYF	1	0.0823723
331	TRA:CAASGASGGNNKLTF;TRA:CILRVVATGGNNKLTF;TRB:CSADWGGGEQYF	1	0.0823723
332	TRA:CAASGGGSALGRLHF;TRB:CASSINERLFF	1	0.0823723
333	TRA:CAASGGNMGYKLTF;TRB:CASRKGDTQYF;TRB:CASSIWGEQYF	1	0.0823723
334	TRA:CAASGMSNYNVLYF;TRB:CASSLGQDTQYF	1	0.0823723
335	TRA:CAASGSSGSWQLIF;TRA:CAVIGTNTGKLTF;TRB:CASSTNTEVFF	1	0.0823723
336	TRA:CAASGTQVVGQLTF;TRB:CASSLRFSQNTLYF	1	0.0823723
337	TRA:CAASINSGSWQLIF;TRB:CASSDWGEDTQYF;TRB:CASSQERDREATEVFF	1	0.0823723
338	TRA:CAASISSGSWQLIF;TRB:CASSRRDRDTEVFF	1	0.0823723
339	TRA:CAASMEPGSFNKLTF;TRB:CASSLDPSQNTLYF	1	0.0823723
340	TRA:CAASMGNSNNRIFF;TRA:CALSGFSGNTGKLIF;TRB:CASSFPAGTGGASAETLYF	1	0.0823723
341	TRA:CAASNMGYKLTF;TRB:CASSYWGVQDTQYF	1	0.0823723
342	TRA:CAASNNNNAPRF;TRB:CSAVGQGAETLYF	1	0.0823723
343	TRA:CAASPITGNTGKLIF;TRA:CALERGNNNAPRF;TRB:CASSVNWGDSYEQYF	1	0.0823723
344	TRA:CAASPLYQGGRALIF;TRB:CAWSPTGGASAETLYF	1	0.0823723
345	TRA:CAASRASGGNYKPTF;TRB:CAWSLPTDSGNTLYF	1	0.0823723
346	TRA:CAASRGNYKPTF;TRB:CASSFRGDEQYF	1	0.0823723
347	TRA:CAASRTNYNVLYF;TRB:CASIDWGSQNTLYF	1	0.0823723
348	TRA:CAASSNTNKVVF;TRB:CASSLQGNSDYTF	1	0.0823723
349	TRA:CAASSNYQLIW;TRB:CASSDAGGQNTLYF	1	0.0823723
350	TRA:CAASTNYNQGKLIF;TRB:CASSPGLGGDTQYF	1	0.0823723
351	TRA:CAASTPSGSWQLIF;TRB:CASSWTGREDTQYF	1	0.0823723
352	TRA:CAASVNTNKVVF;TRA:CAMETF;TRB:CASSARQTDTQYF	1	0.0823723
353	TRA:CAASVPEGADRLTF;TRB:CASKQGNNQAPLF	1	0.0823723
354	TRA:CAATGANTGKLTF;TRB:CSADNQNTLYF	1	0.0823723
355	TRA:CAATGAQGLTF;TRB:CSADPGGHTLYF	1	0.0823723
356	TRA:CAATSSGSWQLIF;TRB:CASSLGLGGYEQYF	1	0.0823723
357	TRA:CAAVSIASSSFSKLVF;TRB:CASSPSDRTGNTLYF	1	0.0823723
358	TRA:CADNTNTGKLTF;TRA:CALERSGSWQLIF;TRB:CASSRGLSSYEQYF	1	0.0823723
359	TRA:CAFDTNAYKVIF;TRB:CGAGTGGSAETLYF	1	0.0823723
360	TRA:CAFMSNYNVLYF;TRB:CASSDDRTSNTEVFF	1	0.0823723
361	TRA:CAFNMGYKLTF;TRB:CASSLGTGGASQNTLYF	1	0.0823723
362	TRA:CAFRYGNEKITF;TRB:CSGTNSGNTLYF	1	0.0823723
363	TRA:CAGYDTNAYKVIF;TRA:CALPPMTNSAGNKLTF;TRB:CASSPWTGRSSYEQYF	1	0.0823723
364	TRA:CAIDINTGNYKYVF;TRB:CASSQDWAYEQYF	1	0.0823723
365	TRA:CAIDLFYGSSGNKLIF;TRB:CASSQEGSSYEQYF	1	0.0823723
366	TRA:CAIENNAGAKLTF;TRB:CASSRTGKNNQAPLF	1	0.0823723
367	TRA:CAIENNYAQGLTF;TRB:CASSWTQNSGNTLYF	1	0.0823723
368	TRA:CAILMDYANKMIF;TRB:CASSRDKANSDYTF	1	0.0823723
369	TRA:CALAASSGSWQLIF;TRB:CASSSGTNTEVFF	1	0.0823723
370	TRA:CALAHNSNNRIFF;TRA:CALEQAGNTGKLIF;TRB:CASSQDRDSDYTF	1	0.0823723
371	TRA:CALAQNYGSSGNKLIF;TRA:CALDTNAYKVIF;TRB:CASSPGTISNERLFF	1	0.0823723
372	TRA:CALASSSFSKLVF;TRB:CASSLTNTGQLYF;TRB:CGARVWGQYF	1	0.0823723
373	TRA:CALDRGSALGRLHF;TRA:CALSNNAGAKLTF;TRB:CASSRQGAGNTLYF	1	0.0823723
374	TRA:CALEEGATGGNNKLTF;TRB:CASSSSGTGVYEQYF	1	0.0823723
375	TRA:CALEFNNNNAPRF;TRB:CASSENWKDTQYF	1	0.0823723
376	TRA:CALEGNYKYVF;TRB:CASSPSQGGGNTLYF	1	0.0823723
377	TRA:CALELGSAGNKLTF;TRA:CAVSDYAQGLTF;TRB:CASSLKRQGNQDTQYF	1	0.0823723
378	TRA:CALELSNMGYKLTF;TRB:CASSLGNTLYF	1	0.0823723
379	TRA:CALELYTGANTGKLTF;TRB:CASSQDWGAQDTQYF	1	0.0823723
380	TRA:CALEQNSNNRIFF;TRA:CALSDRYGSSGNKLIF;TRB:CASSQEGGDNQAPLF	1	0.0823723
381	TRA:CALERDYAQGLTF;TRB:CASSDRGEQYF;TRB:CASSPGRTNTEVFF	1	0.0823723
382	TRA:CALERGEGADRLTF;TRB:CASSGLGGREQYF	1	0.0823723
383	TRA:CALERWDSNYQLIW;TRB:CASSSGTGNSDYTF	1	0.0823723
384	TRA:CALESTGANTGKLTF;TRB:CASSPDWGGSYEQYF	1	0.0823723
385	TRA:CALEWGTGSNRLTF;TRA:CAMERSNYNVLYF;TRB:CASSWGSSGNTLYF	1	0.0823723
386	TRA:CALGDLAGGSNAKLTF;TRB:CASSPQDTYEQYF	1	0.0823723
387	TRA:CALGDPYGNEKITF;TRB:CASSLWGAGTEVFF	1	0.0823723
388	TRA:CALGDSSSGSWQLIF;TRB:CASSRTDRGYAEQFF	1	0.0823723
389	TRA:CALGDVGVGDNSKLIW;TRB:CASSPGLGGAEQFF	1	0.0823723
390	TRA:CALGDWNSNNRIFF;TRB:CASSPGLGAFYEQYF	1	0.0823723
391	TRA:CALGEAQVVGQLTF;TRB:CASSSGIYEQYF	1	0.0823723
392	TRA:CALGEGYGSSGNKLIF;TRB:CASSLSRAAYAEQFF	1	0.0823723
393	TRA:CALGEMGYKLTF;TRB:CASSSRDWGYEQYF	1	0.0823723
394	TRA:CALGGDTGANTGKLTF;TRB:CASSPPGQLYF	1	0.0823723
395	TRA:CALGSMNYNQGKLIF;TRA:CVVYNTNTGKLTF;TRB:CASSIVQYAETLYF	1	0.0823723
396	TRA:CALGVYRGSALGRLHF;TRB:CASSRDSQNTLYF	1	0.0823723
397	TRA:CALGYTEGADRLTF;TRB:CASSLGTGAWEQFF	1	0.0823723
398	TRA:CALGYTGANTGKLTF;TRB:CASSLGGGSDYTF	1	0.0823723
399	TRA:CALKGNNNNAPRF;TRB:CASSDGGYEQYF	1	0.0823723
400	TRA:CALPGTGGYKVVF;TRB:CASSLTGVAEQFF;TRB:CASSQDRTSNTGQLYF	1	0.0823723
401	TRA:CALPRTSGQKLVF;TRB:CASSIAGTGGARAEQFF	1	0.0823723
402	TRA:CALRPTGNYKYVF;TRB:CASSLRPDRGDTQYF	1	0.0823723
403	TRA:CALSANSGTYQRF;TRB:CASSPRQSSYEQYF	1	0.0823723
404	TRA:CALSASDSNYQLIW;TRB:CGAREAGGTEVFF	1	0.0823723
405	TRA:CALSASGANTGKLTF;TRA:CAVSMNNYAQGLTF;TRB:CASSLGRRSGNTLYF;TRB:CASSRLGPNYAEQFF	1	0.0823723
406	TRA:CALSDGPFNVGDNSKLIW;TRB:CASSWGQGLSNERLFF	1	0.0823723
407	TRA:CALSDHSTEGADRLTF;TRB:CASSQGNTGQLYF	1	0.0823723
408	TRA:CALSDISNYNVLYF;TRB:CASSDAGGANSDYTF	1	0.0823723
409	TRA:CALSDLSGGSNAKLTF;TRA:CAVVNTGNYKYVF;TRB:CASSQDRGANERLFF	1	0.0823723
410	TRA:CALSDLYANKMIF;TRB:CASSDWGPNTGQLYF	1	0.0823723
411	TRA:CALSDLYGSSGNKLIF;TRB:CAWSLGSSAETLYF	1	0.0823723
412	TRA:CALSDNTGNYKYVF;TRB:CSADPQNYAEQFF	1	0.0823723
413	TRA:CALSDPASSFSKLVF;TRA:CALSGYGNEKITF;TRB:CASSLGQGNTEVFF	1	0.0823723
414	TRA:CALSDPLTGNTGKLIF;TRB:CASSLSRMGTYEQYF	1	0.0823723
415	TRA:CALSDRYNQGKLIF;TRB:CASSFRGEQYF	1	0.0823723
416	TRA:CALSEFYNQGKLIF;TRB:CASSLGLGGRRQDTQYF	1	0.0823723
417	TRA:CALSEGDYANKMIF;TRB:CASSAGLNYAEQFF	1	0.0823723
418	TRA:CALSERDNTNKVVF;TRB:CASRVGTNTEVFF	1	0.0823723
419	TRA:CALSESGGSNYKLTF;TRB:CASSLGANSDYTF;TRB:CASSLGSGNTLYF	1	0.0823723
420	TRA:CALSESSGSWQLIF;TRB:CASSVGHPNTEVFF	1	0.0823723
421	TRA:CALSGATGGNNKLTF;TRB:CASSIGGGQYF	1	0.0823723
422	TRA:CALSGTQVVGQLTF;TRB:CASSEGGTRDTEVFF	1	0.0823723
423	TRA:CALSSNYQLIW;TRA:CALWEPLPGTGSNRLTF;TRB:CASSQDPGQGATGQLYF	1	0.0823723
424	TRA:CALSTGGNNKLTF;TRB:CASSDWGDTQYF	1	0.0823723
425	TRA:CALSTMDSNYQLIW;TRB:CASSIGTGDTLYF	1	0.0823723
426	TRA:CALSVMDYANKMIF;TRA:CVVGSGGSNAKLTF;TRB:CASSLGGSERLFF	1	0.0823723
427	TRA:CALTEMSNYNVLYF;TRA:CAMREGGASSGSWQLIF;TRB:CASSHWDNQDTQYF	1	0.0823723
428	TRA:CALTQGGSAKLIF;TRB:CASSLGPSGNTLYF	1	0.0823723
429	TRA:CALTQVVGQLTF;TRB:CASSFGLGGSSAETLYF	1	0.0823723
430	TRA:CALTRYGSSGNKLIF;TRA:CAMREQGTGSKLSF;TRB:CASSSEGAPNERLFF	1	0.0823723
431	TRA:CALVMNYNQGKLIF;TRB:CASSLNGNTGQLYF	1	0.0823723
432	TRA:CALVPASSGSWQLIF;TRB:CASSFDRLQNTLYF	1	0.0823723
433	TRA:CALWELGTSGSWQLIF;TRA:CAVASSGSWQLIF;TRB:CASSLDEGPEVFF	1	0.0823723
434	TRA:CALWEPPTGGNNKLTF;TRA:CVLTGGNNKLTF;TRB:CASSSANANSDYTF;TRB:CSSSQRQGGDTQYF	1	0.0823723
435	TRA:CAMDPNTGKLTF;TRB:CASSLSRTGVERLFF	1	0.0823723
436	TRA:CAMEPSSGSWQLIF;TRB:CSGQGPTGQLYF	1	0.0823723
437	TRA:CAMEQDTNAYKVIF;TRB:CASSLDNWGVAETLYF	1	0.0823723
438	TRA:CAMERRSGYNKLTF;TRB:CASSDGGLQDTQYF	1	0.0823723
439	TRA:CAMRAANTGANTGKLTF;TRB:CASGDRGSNSDYTF	1	0.0823723
440	TRA:CAMRAMATGGNNKLTF;TRB:CSAGTGYAEQFF	1	0.0823723
441	TRA:CAMRDNYGNEKITF;TRB:CASSHQGTEVFF	1	0.0823723
442	TRA:CAMRDTGNYKYVF;TRB:CASSLGYNERLFF	1	0.0823723
443	TRA:CAMREEDNAGAKLTF;TRB:CASSQSWGEYAEQFF	1	0.0823723
444	TRA:CAMREEDSNYQLIW;TRB:CASSLGWGGAETLYF	1	0.0823723
445	TRA:CAMREELNQGGSAKLIF;TRB:CASSQDGGRRDTLYF	1	0.0823723
446	TRA:CAMREGAATGGNNKLTF;TRB:CASSRGQGAGNTLYF	1	0.0823723
447	TRA:CAMREGETASLGKLQF;TRB:CSADRGHTEVFF	1	0.0823723
448	TRA:CAMREGNMGYKLTF;TRB:CASSDKGAMRNQAPLF	1	0.0823723
449	TRA:CAMREGPGNTGKLIF;TRB:CASSDRGLGYAEQFF	1	0.0823723
450	TRA:CAMREGRDQGGSAKLIF;TRA:CAMRPGTGGYKVVF;TRB:CASSDLGGDAEQFF;TRB:CASSIDTINYAEQFF	1	0.0823723
451	TRA:CAMREGSNSAGNKLTF;TRB:CASSIWTGGSQNTLYF	1	0.0823723
452	TRA:CAMREHDSGYNKLTF;TRB:CASSRTGGQNTLYF	1	0.0823723
453	TRA:CAMRELDTNAYKVIF;TRB:CASRGGAKAEQFF	1	0.0823723
454	TRA:CAMREMNYNQGKLIF;TRA:CVLNGTGGYKVVF;TRB:CASSFETAGSGNTLYF;TRB:CASSPDSNQAPLF	1	0.0823723
455	TRA:CAMRENNAGAKLTF;TRB:CASSPDWGQDTQYF	1	0.0823723
456	TRA:CAMRENNNAGAKLTF;TRB:CASSQEQGQQDTQYF	1	0.0823723
457	TRA:CAMREQGTGSTRSF;TRB:CASSSEGAPNERLFF	1	0.0823723
458	TRA:CAMRETGANTGKLTF;TRB:CASSRTGGDQDTQYF	1	0.0823723
459	TRA:CAMRYASSGSWQLIF;TRB:CASSLEGTGGAQNTLYF	1	0.0823723
460	TRA:CAMTDTNAYKVIF;TRB:CASSQEAISNERLFF	1	0.0823723
461	TRA:CAPNTNTGKLTF;TRB:CASSRGHNQAPLF	1	0.0823723
462	TRA:CAPPGSFNKLTF;TRB:CASSGRGNSDYTF	1	0.0823723
463	TRA:CASFTGNYKYVF;TRB:CASSVRTANTEVFF	1	0.0823723
464	TRA:CASNSGGSNAKLTF;TRB:CASGGTGGTHQDTQYF	1	0.0823723
465	TRA:CASSNNRIFF;TRB:CASRGAEVFF	1	0.0823723
466	TRA:CATDADYNQGKLIF;TRB:CASSLAGSGANSDYTF	1	0.0823723
467	TRA:CATDANYAQGLTF;TRB:CASSFPSVISNERLFF	1	0.0823723
468	TRA:CATDGASSGQKLVF;TRB:CASSRGATNTGQLYF	1	0.0823723
469	TRA:CATENYNQGKLIF;TRB:CASSYRDWAYEQYF	1	0.0823723
470	TRA:CATERGGGYKVVF;TRB:CASSEVRDGAETLYF	1	0.0823723
471	TRA:CATNQGGSAKLIF;TRB:CASSLGNYAEQFF;TRB:CASSPLGADSDYTF	1	0.0823723
472	TRA:CATPTQVVGQLTF;TRB:CASSAGGTGQLYF	1	0.0823723
473	TRA:CAVAPNYNQGKLIF;TRB:CASGDAGGGTEVFF	1	0.0823723
474	TRA:CAVASSGSWQLIF;TRB:CASSEGGNAETLYF	1	0.0823723
475	TRA:CAVGDYNVLYF;TRB:CASSTSINQDTQYF	1	0.0823723
476	TRA:CAVKNNAGAKLTF;TRB:CASSQDNQDTQYF;TRB:CASSSSGVFNERLFF	1	0.0823723
477	TRA:CAVMNYNQGKLIF;TRB:CASSIRQNTGQLYF	1	0.0823723
478	TRA:CAVMSNYNVLYF;TRB:CSADVRGGSNERLFF	1	0.0823723
479	TRA:CAVNSNNRIFF;TRB:CASGGRQGADEQYF	1	0.0823723
480	TRA:CAVNYNQGKLIF;TRA:CSASNNVGDNSKLIW;TRB:CASSPGQIFRQDTQYF	1	0.0823723
481	TRA:CAVRASSGSWQLIF;TRB:CASSRDWSAETLYF	1	0.0823723
482	TRA:CAVRDRGNYAQGLTF;TRA:CIVTDGDTNKVVF;TRB:CASSQDVRGSAETLYF	1	0.0823723
483	TRA:CAVRGNYNQGKLIF;TRB:CASSLDEGVAETLYF	1	0.0823723
484	TRA:CAVRPSGSFNKLTF;TRB:CASSLGRANTEVFF	1	0.0823723
485	TRA:CAVRSGSFNKLTF;TRB:CASSELREATEVFF	1	0.0823723
486	TRA:CAVRTSSGSWQLIF;TRB:CASSSRGYAEQFF	1	0.0823723
487	TRA:CAVSAGNYNVLYF;TRB:CASSDIYEQYF;TRB:CASSLTGEAEQFF	1	0.0823723
488	TRA:CAVSAHAYKVIF;TRB:CSAEQGPGQLYF	1	0.0823723
489	TRA:CAVSANYAQGLTF;TRB:CASSGNQDTQYF	1	0.0823723
490	TRA:CAVSASSNNRIFF;TRB:CASSEGDWAYEQYF	1	0.0823723
491	TRA:CAVSATGFASALTF;TRB:CASSQEEGNTLYF	1	0.0823723
492	TRA:CAVSDSGGSNYKLTF;TRB:CASSRDWGYAEQFF	1	0.0823723
493	TRA:CAVSDTGNYKYVF;TRB:CGAFTNSDYTF	1	0.0823723
494	TRA:CAVSFDTNAYKVIF;TRB:CASSDRDWGSNYAEQFF	1	0.0823723
495	TRA:CAVSIDTNAYKVIF;TRB:CASSPPSRANTEVFF	1	0.0823723
496	TRA:CAVSIEGEGADRLTF;TRB:CASSRQGRISDYTF	1	0.0823723
497	TRA:CAVSIQQGTGSKLSF;TRB:CASSLYWGSSQNTLYF	1	0.0823723
498	TRA:CAVSLLSGSFNKLTF;TRB:CASSHGLGGSAETLYF	1	0.0823723
499	TRA:CAVSMATGGNNKLTF;TRB:CASSDRITEVFF	1	0.0823723
500	TRA:CAVSMDAYKVIF;TRB:CASSQGQTYEQYF	1	0.0823723
501	TRA:CAVSMFSGSWQLIF;TRB:CASSPEISNERLFF	1	0.0823723
502	TRA:CAVSMGGSSGNKLIF;TRB:CASSLGGSYEQYF	1	0.0823723
503	TRA:CAVSMNNYAQGLTF;TRB:CASSLGRRSGNTLYF	1	0.0823723
504	TRA:CAVSMTTASLGKLQF;TRB:CASSLEGSYEQYF	1	0.0823723
505	TRA:CAVSPGAKLTF;TRB:CSKLGGRGDTQYF	1	0.0823723
506	TRA:CAVSPNAKLIF;TRB:CASSDHSYAEQFF	1	0.0823723
507	TRA:CAVSPPNSGTYQRF;TRB:CASSWGQNQDTQYF	1	0.0823723
508	TRA:CAVSRNTEGADRLTF;TRB:CASSPDNANTGQLYF	1	0.0823723
509	TRA:CAVSSGSWQLIF;TRB:CASSRDRGDTQYF	1	0.0823723
510	TRA:CAVSSSSGSWQLIF;TRB:CASSLAQDTQYF	1	0.0823723
511	TRA:CAVSSTGFASALTF;TRB:CASSQGGGLNQDTQYF	1	0.0823723
512	TRA:CAVSSYQGGRALIF;TRB:CSTSGASNERLFF	1	0.0823723
513	TRA:CAVSVADSNYQLIW;TRB:CASSRTGEQDTQYF	1	0.0823723
514	TRA:CAVTNMGYKLTF;TRB:CASSDDGEGKDTQYF	1	0.0823723
515	TRA:CAVTRYQGGRALIF;TRB:CASSLATNSDYTF	1	0.0823723
516	TRA:CAVYNTNTGKLTF;TRB:CASSLPGQGENTGQLYF;TRB:CSPGQGEQYF	1	0.0823723
517	TRA:CAYNTNTGKLTF;TRB:CASSLPDEQYF	1	0.0823723
518	TRA:CEDTAVYFCGHQGGRALIF;TRB:CASSYWAYEQYF	1	0.0823723
519	TRA:CILRVAHYANKMIF;TRB:CASSDWGAEQFF	1	0.0823723
520	TRA:CILRVVATGGNNKLTF;TRB:CASSLHWGNYAEQFF	1	0.0823723
521	TRA:CILRVVQGGSAKLIF;TRB:CASSLDLKGRTSAETLYF	1	0.0823723
522	TRA:CIVTALDTNAYKVIF;TRB:CASSLGLGLYF	1	0.0823723
523	TRA:CIVTDGDTNKVVF;TRB:CASSQDVRGSAETLYF	1	0.0823723
524	TRA:CIVTDIRNYAQGLTF;TRB:CASSMGGTQDTQYF	1	0.0823723
525	TRA:CIVTDRGTNTGKLTF;TRB:CASSSRANANSDYTF	1	0.0823723
526	TRA:CIVTDRNAGAKLTF;TRB:CASSLRDYAEQFF	1	0.0823723
527	TRA:CSASRGNYAQGLTF;TRB:CASSVPGLASYEQYF	1	0.0823723
528	TRA:CVLRETGGYKVVF;TRB:CAAGTGQDTQYF;TRB:CASSRLGPNYAEQFF	1	0.0823723
529	TRA:CVLSAGTGNTGKLIF;TRB:CASSLWGIEQYF	1	0.0823723
530	TRA:CVLSDTNAYKVIF;TRB:CASSRTGGRDTQYF	1	0.0823723
531	TRA:CVLSIYANKMIF;TRB:CASSIGRNSGNTLYF	1	0.0823723
532	TRA:CVLSVTNSAGNKLTF;TRB:CASSLGFANTEVFF	1	0.0823723
533	TRA:CAADSNMGYKLTF;TRB:CASSLGQNSDYTF	1	0.0823723
534	TRA:CAAPGLQQQQTYF;TRB:CASSLTGGTNTGQLYF	1	0.0823723
535	TRA:CAASAYGSSGNKLIF;TRB:CGARPGHGNERLFF	1	0.0823723
536	TRA:CAASMDSNYQLIW;TRB:CASSMTGTNQAPLF	1	0.0823723
537	TRA:CAASPDTNAYKVIF;TRB:CASSAGGYEQYF	1	0.0823723
538	TRA:CAASVTGNTGKLIF;TRB:CASSWDSNTEVFF	1	0.0823723
539	TRA:CAGGTGNYKYVF;TRA:CAMREGSSGSWQLIF;TRB:CASSRGRGNSDYTF	1	0.0823723
540	TRA:CAIDRSNSGTYQRF;TRB:CASSPWGAGTEVFF	1	0.0823723
541	TRA:CAINSGTYQRF;TRB:CASSFPRGDTQYF	1	0.0823723
542	TRA:CALEPDSNYQLIW;TRB:CASRRTNSNERLFF	1	0.0823723
543	TRA:CALGGNSAGNKLTF;TRB:CASGDPGTKNTEVFF	1	0.0823723
544	TRA:CALRASSSFSKLVF;TRB:CASSLAGEWDEQYF	1	0.0823723
545	TRA:CALSDLPGTGSNRLTF;TRB:CASSFWGSEQYF	1	0.0823723
546	TRA:CALSEGDSGTYQRF;TRB:CASSLELGVNQDTQYF	1	0.0823723
547	TRA:CAMEPVYGNEKITF;TRB:CASSLGREVFF	1	0.0823723
548	TRA:CAMREGNTEGADRLTF;TRB:CASSLDRGYAEQFF	1	0.0823723
549	TRA:CAMREGRGGRALIF;TRB:CSAEKVSNERLFF	1	0.0823723
550	TRA:CAMREGTSSGQKLVF;TRB:CASSLVGGRGAETLYF	1	0.0823723
551	TRA:CAMRGNTGNYKYVF;TRB:CASSDRDQDTQYF	1	0.0823723
552	TRA:CAMRGPYGNEKITF;TRB:CASSQDRTDSAETLYF	1	0.0823723
553	TRA:CAMRQNDSGYNKLTF;TRB:CASSVTGANTEVFF	1	0.0823723
554	TRA:CATDASSGSWQLIF;TRB:CASSSGGASAETLYF	1	0.0823723
555	TRA:CATDESGTYQRF;TRB:CASGDKVNERLFF	1	0.0823723
556	TRA:CATRPMGYKLTF;TRB:CSSSQKGNTEVFF	1	0.0823723
557	TRA:CAVNSGTYQRF;TRB:CSADPGGNTLYF	1	0.0823723
558	TRA:CAVRGSTGNYKYVF;TRB:CASSLGGRNTLYF	1	0.0823723
559	TRA:CAVSADTNKVVF;TRB:CASSSQGAEVFF	1	0.0823723
560	TRA:CAVSANSGTYQRF;TRB:CASSPGTGTGNTLYF	1	0.0823723
561	TRA:CAVSDNYAQGLTF;TRB:CASSQDTQGFNERLFF	1	0.0823723
562	TRA:CAVSGSGTYQRF;TRB:CASSPGISNERLFF	1	0.0823723
563	TRA:CAVSMESAGNKLTF;TRB:CASSLGLGGASQNTLYF	1	0.0823723
564	TRA:CAVSNYNVLYF;TRB:CASSLLRDEQYF	1	0.0823723
565	TRA:CILRVDQGTGSKLSF;TRB:CASSRTGEGEQYF	1	0.0823723

## Sheet: Aire (wt) PD1
Clone #	Sequence	Size	Frequency
1	TRA:CAVSMYSAGNKLTF;TRB:CASSRDFSSNERLFF	99	6.69371
2	TRA:CAMSNYNVLYF;TRB:CASSQEGGGNTEVFF	73	4.93577
3	TRA:CAVRDTSSGQKLVF;TRB:CASSSGQNYQAPLF	71	4.80054
4	TRA:CALTISSNTNKVVF;TRA:CAPYDSGYNKLTF;TRB:CASSRGVDTEVFF	69	4.66531
5	TRA:CALSDHGSSGNKLIF;TRB:CASSRDSLGGIEQYF	66	4.46247
6	TRA:CAASDSGGSNYKLTF;TRB:CASSRNTEVFF	43	2.90737
7	TRA:CAASSPYGSSGNKLIF;TRB:CASSLGQGYEQYF;TRB:CASSPGTYSGNTLYF	43	2.90737
8	TRA:CAMREVNTGNYKYVF;TRB:CASSLWGNEQYF	43	2.90737
9	TRA:CVLGDQWTGNTGKLIF;TRB:CASSLRTGGETLYF	43	2.90737
10	TRA:CALSEDYGSSGNKLIF;TRB:CASSLRQNTEVFF	30	2.0284
11	TRA:CALGLMLSGSFNKLTF;TRA:CAVSGTGGYKVVF;TRB:CASSSSWGENTLYF	25	1.69033
12	TRA:CALSDHPNTGNYKYVF;TRB:CGADWGGYEQYF	25	1.69033
13	TRA:CAASHSGGSNYKLTF;TRB:CASSRNTEVFF	22	1.48749
14	TRA:CAASSNSGTYQRF;TRA:CALSDRTSSGQKLVF;TRB:CASSLGTPSYEQYF	18	1.21704
15	TRA:CAVSEGYNVLYF;TRB:CASSQDWGDYEQYF	16	1.08181
16	TRA:CAAPLDTNTGKLTF;TRB:CASSVTGEDSDYTF	15	1.0142
17	TRA:CALGASGGNYKPTF;TRA:CALVDPGGGNYKPTF;TRB:CASSDALDFYEQYF	15	1.0142
18	TRA:CAMEFEGATGGNNKLTF;TRB:CASSLTGGGWNQDTQYF	15	1.0142
19	TRA:CVLRDSNYQLIW;TRB:CASSLGGGNTLYF	13	0.878972
20	TRA:CAAREGGRALIF;TRA:CAMREGYNTGANTGKLTF;TRB:CASSQGSGNTLYF	12	0.811359
21	TRA:CAASTSGSWQLIF;TRB:CSTGGYAEQFF	12	0.811359
22	TRA:CALERDSNYQLIW;TRB:CASSRLGGGQNTLYF	12	0.811359
23	TRA:CALSGGTGNTGKLIF;TRB:CASSLRTGWNTEVFF	12	0.811359
24	TRA:CAMEPGTGSNRLTF;TRB:CASSLPVSGNTLYF	12	0.811359
25	TRA:CAVEAEDSNYQLIW;TRB:CASSSGRAETLYF	12	0.811359
26	TRA:CAMRATSSGQKLVF;TRB:CASGDAGTGNYAEQFF	11	0.743746
27	TRA:CAARPDYNQGKLIF;TRB:CASSLVGGAGQDTQYF	10	0.676133
28	TRA:CAASPESNYNVLYF;TRB:CASSSTGYEQYF	10	0.676133
29	TRA:CAATQEASSGSWQLIF;TRB:CASSQAGEYAEQFF	10	0.676133
30	TRA:CALSEGYGNEKITF;TRB:CASSQGLGGAETLYF	10	0.676133
31	TRA:CAMRGTSSGQKLVF;TRB:CASSSQGAVDNQAPLF	10	0.676133
32	TRA:CVLGDITGNTGKLIF;TRB:CASSLRTGYNQAPLF	9	0.608519
33	TRA:CAASALQGGSAKLIF;TRB:CASSIWGPYEQYF	8	0.540906
34	TRA:CAASPPAGSFNKLTF;TRB:CASSLDPGNAEQFF	8	0.540906
35	TRA:CALGDPSNNRIFF;TRA:CVLGDRGNYAQGLTF;TRB:CASSLRTGAGSDYTF	8	0.540906
36	TRA:CAMREGQDNYAQGLTF;TRB:CASSDVGQTNTEVFF	8	0.540906
38	TRA:CVLRMSNYNVLYF;TRB:CASGTGYAEQFF	8	0.540906
37	TRA:CAVSMDYANKMIF;TRB:CASSQEPEDTQYF	8	0.540906
39	TRA:CALDGYDTNAYKVIF;TRB:CASSQESWGSQNTLYF	7	0.473293
40	TRA:CALSESPGNTGKLIF;TRB:CASSLRTGVNTEVFF	7	0.473293
41	TRA:CALVDRGQQQQTYF;TRB:CASRQGKDYTF	7	0.473293
42	TRA:CVLSARGASSSFSKLVF;TRB:CASSQDGGGFAETLYF;TRB:CASSRDWGGGAETLYF	7	0.473293
43	TRA:CAAEEGTGGYKVVF;TRA:CAVSIIRTTASLGKLQF;TRB:CASSTGGWVTEVFF	6	0.40568
44	TRA:CALGEDTGANTGKLTF;TRB:CSSSRRDRRDERLFF	6	0.40568
45	TRA:CALSGNYAQGLTF;TRB:CAWSLRDRGGNTEVFF	6	0.40568
46	TRA:CALSPSNYNVLYF;TRB:CASTRDNNERLFF	6	0.40568
47	TRA:CAMSPASSGSWQLIF;TRB:CASKDRGNQDTQYF	6	0.40568
48	TRA:CATDAAGGYKVVF;TRB:CASSGTGGSDYTF;TRB:CASSIDRGREISNERLFF	6	0.40568
49	TRA:CATIPSSGSWQLIF;TRB:CASSPDGSDYTF	6	0.40568
51	TRA:CAVSIGGNEKITF;TRB:CASSQEGDMYEQYF	6	0.40568
50	TRA:CAVSANSGGSNYKLTF;TRB:CASSDWGGGEQYF	6	0.40568
52	TRA:CALSDQDTEGADRLTF;TRB:CASSLKTGREQYF	5	0.338066
53	TRA:CAAKNNYAQGLTF;TRA:CAVDGDSNYQLIW;TRB:CASSVPGQGYEQYF	4	0.270453
54	TRA:CAASDGTGNTGKLIF;TRB:CASSLRTGNTEVFF	4	0.270453
55	TRA:CAASDSGGSNYKLTF;TRB:CASSQNTEVFF	4	0.270453
57	TRA:CALATGGNNKLTF;TRB:CASSRNTEVFF	4	0.270453
58	TRA:CALGDNAGAKLTF;TRB:CASGRDSNTEVFF	4	0.270453
59	TRA:CALGDRDGGNNKLTF;TRB:CASSLGQNTEVFF	4	0.270453
60	TRA:CAPCSSGSWQLIF;TRB:CASSDKPNSDYTF	4	0.270453
61	TRA:CVLGDPGGNYKPTF;TRB:CASSMGDERLFF	4	0.270453
62	TRA:CVLSDNYGNEKITF;TRB:CASSDTGGSSYEQYF	4	0.270453
56	TRA:CAASEDYGSSGNKLIF;TRB:CASSLRQGDNQAPLF	4	0.270453
63	TRA:CAAAIMDYANKMIF;TRB:CASSPQDSGNTLYF	3	0.20284
64	TRA:CAAASSGSWQLIF;TRB:CASSGDGASAETLYF	3	0.20284
67	TRA:CAASDGGAGNTGKLIF;TRB:CASSRRADTEVFF	3	0.20284
68	TRA:CAASESSSFSKLVF;TRB:CASSEQGYNYAEQFF	3	0.20284
69	TRA:CAASLNNNAPRF;TRB:CASSLRTGVGNTLYF	3	0.20284
70	TRA:CAASNQGGSAKLIF;TRB:CASSFGGENTLYF	3	0.20284
71	TRA:CAASTTGNTGKLIF;TRB:CASSLRTGSNTEVFF	3	0.20284
72	TRA:CAFSTNAYKVIF;TRB:CASSSGTGTGQLYF	3	0.20284
73	TRA:CAIDIGSNSAGNKLTF;TRA:CAMSPASSGSWQLIF;TRB:CASKDRGNQDTQYF	3	0.20284
74	TRA:CALDTNAYKVIF;TRB:CGARVNTEVFF	3	0.20284
75	TRA:CALGDKEDGNEKITF;TRB:CASSPRTGGYEQYF	3	0.20284
76	TRA:CALSDSNYQLIW;TRA:CVLSAPNTNKVVF;TRB:CASSLGQNYAEQFF	3	0.20284
77	TRA:CALSMTNSAGNKLTF;TRA:CAVRNNNAPRF;TRB:CASSQDSSRSDYTF	3	0.20284
78	TRA:CAMASSGGSNAKLTF;TRA:CVLRDSNYQLIW;TRB:CASSLGQGSGNTLYF;TRB:CASSLGSGNTLYF	3	0.20284
79	TRA:CAMREDYGSSGNKLIF;TRB:CASSQELGGSQNTLYF	3	0.20284
80	TRA:CAMREGGDNYAQGLTF;TRB:CASSLAPGENTLYF	3	0.20284
81	TRA:CAPYDSGYNKLTF;TRB:CASSRGVDTEVFF	3	0.20284
82	TRA:CATDAGTGGYKVVF;TRB:CAWSLGGADAEQFF	3	0.20284
83	TRA:CATMDSNYQLIW;TRB:CASASRGDQDTQYF	3	0.20284
84	TRA:CAVIPGGNYKPTF;TRB:CASSLSGNERLFF	3	0.20284
85	TRA:CAAREGGRALIF;TRB:CASSQGSGNTLYF	3	0.20284
86	TRA:CAASAAQVVGQLTF;TRB:CASSLLQGSETLYF	3	0.20284
87	TRA:CAADNNAGAKLTF;TRA:CAASDSGGSNYKLTF;TRB:CASSRNTEVFF	2	0.135227
88	TRA:CAADTEGADRLTF;TRB:CASSPSNTGQLYF	2	0.135227
89	TRA:CAARGNNNNAPRF;TRB:CSAAHSEYEQYF	2	0.135227
90	TRA:CAASEHDYANKMIF;TRB:CGARQGAYEQYF	2	0.135227
91	TRA:CAASENYGNEKITF;TRB:CGARGEGNERLFF	2	0.135227
92	TRA:CAASNQGGSAKLIF;TRA:CAMREGYNTGANTGKLTF;TRB:CASSFGGENTLYF;TRB:CASSQGSGNTLYF	2	0.135227
93	TRA:CAASSPYGSSGNKLIF;TRB:CASSLGQGYEQYF	2	0.135227
94	TRA:CAASSPYGSSGNKLIF;TRB:CASSRDINSDYTF	2	0.135227
95	TRA:CAAYYNQGKLIF;TRB:CASGDFSAETLYF	2	0.135227
96	TRA:CALDHSGGSNAKLTF;TRB:CGARAGGREQYF	2	0.135227
97	TRA:CALGDPSNNRIFF;TRB:CASSLRTGAGSDYTF	2	0.135227
98	TRA:CALSDTGGLSGKLTF;TRB:CASSQTRDWAYEQYF	2	0.135227
99	TRA:CALSGTEGADRLTF;TRB:CASSDPGGYEQYF	2	0.135227
100	TRA:CAMRATSSGQKLVF;TRB:CASGDAGGGNYAEQFF	2	0.135227
101	TRA:CAMREGDTNTGKLTF;TRB:CGARDPQGPEVFF	2	0.135227
102	TRA:CAMRGTSSGQKLVF;TRB:CASGDAGGRGPEVFF	2	0.135227
103	TRA:CAMSLTEGADRLTF;TRB:CASSHRGDYAEQFF	2	0.135227
104	TRA:CARQGGRALIF;TRB:CASSEDSNNQAPLF	2	0.135227
105	TRA:CATDRAGGYKVVF;TRB:CASSETIYEQYF	2	0.135227
106	TRA:CATYNQGKLIF;TRB:CASSSLGGDNYAEQFF	2	0.135227
107	TRA:CAVKNMGYKLTF;TRB:CASSSTGNERLFF	2	0.135227
108	TRA:CAVSNSNNRIFF;TRB:CASSLEWTISNERLFF	2	0.135227
109	TRA:CAVTNAYKVIF;TRB:CASSGTTETLYF	2	0.135227
110	TRA:CVLRDTEGADRLTF;TRB:CASRQGQDTQYF	2	0.135227
111	TRA:CVLREDSNYQLIW;TRB:CASSQEGDNYEQYF	2	0.135227
112	TRA:CAARGNMGYKLTF;TRB:CASPYGPGGNGEQYF	2	0.135227
113	TRA:CAARNNYAQGLTF;TRB:CASSWDSYEQYF	2	0.135227
114	TRA:CAASADTGANTGKLTF;TRB:CASRRQGRDTQYF	2	0.135227
115	TRA:CAASPNYNVLYF;TRB:CASSSGTGGYEQYF	2	0.135227
116	TRA:CAASSNSGTYQRF;TRB:CASSLGTPSYEQYF	2	0.135227
117	TRA:CALGASGGNYKPTF;TRB:CASSDALDFYEQYF	2	0.135227
118	TRA:CALGDRVYQGGRALIF;TRB:CASSDNYAEQFF	2	0.135227
119	TRA:CAVPEYNQGKLIF;TRB:CASKDSSYEQYF	2	0.135227
120	TRA:CAVRNNNAPRF;TRB:CASSQDSSRSDYTF	2	0.135227
121	TRA:CAADGQTGFASALTF;TRA:CAVIPNTEGADRLTF;TRB:CASSRAGAGNTLYF	1	0.0676133
122	TRA:CAAEDYAQGLTF;TRB:CASVGNTEVFF	1	0.0676133
123	TRA:CAAEIEDSNYQLIW;TRB:CASSSGRAETLYF	1	0.0676133
124	TRA:CAAELGDSNYQLIW;TRA:CAIDRGSNYQLIW;TRA:CALTISSNTNKVVF;TRA:CAPYDSGYNKLTF;TRB:CASSRGVDTEVFF;TRB:CASSSGRAETLYF	1	0.0676133
125	TRA:CAAENTNKVVF;TRB:CASSRDSLGGIEQYF;TRB:CASSRTGVGERLFF	1	0.0676133
126	TRA:CAAIKEGADRLTF;TRB:CASSIVWGARDTQYF;TRB:CASSQAPGSNTEVFF	1	0.0676133
127	TRA:CAARDNTNTGKLTF;TRB:CASSLSPDYEQYF	1	0.0676133
128	TRA:CAARGNMGYKLTF;TRA:CALGASGGNYKPTF;TRA:CALVDPGGGNYKPTF;TRB:CASSDALDFYEQYF	1	0.0676133
129	TRA:CAASADTGANTGKLTF;TRA:CAMREGDNNNAPRF;TRB:CASRRQGRDTQYF	1	0.0676133
130	TRA:CAASADYAQGLTF;TRB:CASPSSSSYEQYF;TRB:CASSQAPGSNTEVFF	1	0.0676133
131	TRA:CAASAGSGSFNKLTF;TRB:CASSLDPGDQDTQYF	1	0.0676133
132	TRA:CAASAGSGSFNKLTF;TRB:CASSLDPGQDTQYF	1	0.0676133
133	TRA:CAASALQGGSAKLIF;TRA:CAVRDTSSGQKLVF;TRB:CASSIWGPYEQYF;TRB:CASSSGQNYQAPLF	1	0.0676133
134	TRA:CAASANSGTYQRF;TRB:CASSEYRVEQYF	1	0.0676133
135	TRA:CAASDGTGNTGKLIF;TRA:CAMREGDASSGSWQLIF;TRB:CASSLRTGNTEVFF;TRB:CASSTPDRAGNTLYF	1	0.0676133
136	TRA:CAASDYAQGLTF;TRB:CASSAQGGEVFF	1	0.0676133
137	TRA:CAASEGGSNYKLTF;TRB:CASSVRDWGYEQYF	1	0.0676133
138	TRA:CAASEGRTGNTGKLIF;TRA:CALSLATGGNNKLTF;TRB:CASSLRTGHNQAPLF	1	0.0676133
139	TRA:CAASEHPTNSAGNKLTF;TRB:CASRISNERLFF	1	0.0676133
140	TRA:CAASESSSFSKLVF;TRB:CASSEQGYNYAEQFF;TRB:CASSRHRGQDTEVFF	1	0.0676133
141	TRA:CAASHSGGSNYKLTF;TRA:CVLGDITGNTGKLIF;TRB:CASSLRTGYNQAPLF;TRB:CASSRNTEVFF	1	0.0676133
142	TRA:CAASIGDSNNRIFF;TRB:CASSWDWGYEQYF	1	0.0676133
143	TRA:CAASMGNYAQGLTF;TRA:CAASSPYGSSGNKLIF;TRB:CASSLGQGYEQYF;TRB:CASSPGTYSGNTLYF;TRB:CASSPQGAEAEQFF	1	0.0676133
144	TRA:CAASMGNYAQGLTF;TRB:CASSDALGYEQYF;TRB:CASSPQGAEAEQFF	1	0.0676133
145	TRA:CAASNSGGSNYKLTF;TRB:CAGSSNTEVFF	1	0.0676133
146	TRA:CAASRMDYANKMIF;TRB:CASKDWGGEEQYF	1	0.0676133
147	TRA:CAASSNSGTYQRF;TRA:CALERDSNYQLIW;TRA:CALSDRTSSGQKLVF;TRB:CASSLGTPSYEQYF;TRB:CASSRLGGGQNTLYF	1	0.0676133
148	TRA:CAASSPYGSSGNKLIF;TRA:CAVSEGYNVLYF;TRB:CASSQDWGDYEQYF	1	0.0676133
149	TRA:CAASSPYGSSGNKLIF;TRB:CASSLGQGYEQYF;TRB:CASSPGTYSGNTLYF;TRB:CASSPPGGTEEVFF	1	0.0676133
150	TRA:CAASTPSSGQKLVF;TRB:CASSIYRDEQYF	1	0.0676133
151	TRA:CAASTSGGSNAKLTF;TRB:CASSAGRETGNTLYF	1	0.0676133
152	TRA:CAASTSGSWQLIF;TRA:CALGASGGNYKPTF;TRA:CALVDPGGGNYKPTF;TRB:CASSDALDFYEQYF;TRB:CSTGGYAEQFF	1	0.0676133
153	TRA:CAASVGRGSALGRLHF;TRA:CVLGDNYAQGLTF;TRB:CASRRDWTDTLYF	1	0.0676133
154	TRA:CADNTGNYKYVF;TRB:CASSHDGGTAETLYF	1	0.0676133
155	TRA:CAGNTGNYKYVF;TRB:CASSENSANTEVFF	1	0.0676133
156	TRA:CAIDIGSNSAGNKLTF;TRA:CAMSPASSGSWQLIF;TRB:CASKDRGNQDTQYF;TRB:CASSQAQGADAEQFF	1	0.0676133
157	TRA:CAIDRSGGSNYKLTF;TRB:CASSETAYEQYF;TRB:CASSLGDGNTLYF	1	0.0676133
158	TRA:CALANSNNRIFF;TRA:CAMRGTSSGQKLVF;TRB:CASSLGGGAEQFF	1	0.0676133
159	TRA:CALANSNNRIFF;TRB:CASSLGGGAEQFF	1	0.0676133
160	TRA:CALAQTGFASALTF;TRA:CAVTDGSWQLIF;TRB:CASSQDPGGTSQNTLYF	1	0.0676133
161	TRA:CALATGGNNKLTF;TRB:CASSRHRGQDTEVFF;TRB:CASSRNTEVFF	1	0.0676133
162	TRA:CALDITGNTGKLIF;TRB:CASSLNRGRGKNTEVFF	1	0.0676133
163	TRA:CALEGNNNAGAKLTF;TRB:CASSPPGGHEQYF;TRB:CGAEGENTEVFF	1	0.0676133
164	TRA:CALERDSNYQLIW;TRA:CALGASGGNYKPTF;TRA:CALVDPGGGNYKPTF;TRB:CASSDALDFYEQYF	1	0.0676133
165	TRA:CALERDSNYQLIW;TRA:CALSPITGNTGKLIF;TRB:CASSRLGGGQNTLYF	1	0.0676133
166	TRA:CALERDSNYQLIW;TRA:CAVSMYSAGNKLTF;TRB:CASSRDFSSNERLFF;TRB:CASSRLGGGQNTLYF	1	0.0676133
167	TRA:CALFITGNTGKLIF;TRB:CASSLELGVYEQYF	1	0.0676133
168	TRA:CALGANSGTYQRF;TRB:CASSWGGLQDTQYF	1	0.0676133
169	TRA:CALGASGGNYKPTF;TRA:CALVDPGGGNYKPTF;TRB:CASSDALDFYEQYF;TRB:CASSRHRGQDTEVFF	1	0.0676133
170	TRA:CALGDLGSFNKLTF;TRB:CASSLDPGSAEQFF	1	0.0676133
171	TRA:CALGDNSAGNKLTF;TRB:CASSLDWGKDTQYF	1	0.0676133
172	TRA:CALGEDTGANTGKLTF;TRB:CASRDRTNERLFF	1	0.0676133
173	TRA:CALGGNTEGADRLTF;TRB:CASSPLTGGEQYF	1	0.0676133
174	TRA:CALGLMLSGSFNKLTF;TRA:CAVRDTSSGQKLVF;TRA:CAVSGTGGYKVVF;TRB:CASSSGQNYQAPLF;TRB:CASSSSWGENTLYF	1	0.0676133
175	TRA:CALRASSGSWQLIF;TRA:CAVPNSNNRIFF;TRB:CASSLDGDFQNTLYF	1	0.0676133
176	TRA:CALRDYYGNEKITF;TRB:CSSRQTNTGQLYF	1	0.0676133
177	TRA:CALSDDVGDNSKLIW;TRA:CAVRDTSSGQKLVF;TRB:CASSLGQTNTEVFF;TRB:CASSSGQNYQAPLF	1	0.0676133
178	TRA:CALSDGYGNEKITF;TRB:CASSPGLGSETLYF;TRB:CASSSGTGEDTQYF	1	0.0676133
179	TRA:CALSDPSGGSNAKLTF;TRB:CASSRDWGGRNFEQYF	1	0.0676133
180	TRA:CALSEDYGSSGNKLIF;TRA:CAPCSSGSWQLIF;TRB:CASSDKPNSDYTF;TRB:CASSLRQNTEVFF	1	0.0676133
181	TRA:CALSEDYGSSGNKLIF;TRB:CASSQEGFNQDTQYF;TRB:CASSRRTNTEVFF	1	0.0676133
182	TRA:CALSEGNTGKLIF;TRB:CASSLSRGEVTEVFF	1	0.0676133
183	TRA:CALSELHVGDNSKLIW;TRA:CALSESPGNTGKLIF;TRB:CASSRRTGVDTEVFF	1	0.0676133
184	TRA:CALSEPYNTGNYKYVF;TRB:CASSPFASNSDYTF	1	0.0676133
185	TRA:CALSETGNTGKLIF;TRB:CASSEVGEGAEQFF	1	0.0676133
186	TRA:CALSMRYNQGKLIF;TRB:CASSHRLGSSYEQYF	1	0.0676133
187	TRA:CALSMSNYNVLYF;TRB:CASRSPLGGHNYAEQFF;TRB:CGARETVSERLFF	1	0.0676133
188	TRA:CALSPITGNTGKLIF;TRA:CAMRATSSGQKLVF;TRB:CASGDAGTGNYAEQFF	1	0.0676133
189	TRA:CALSPPTGGNNKLTF;TRB:CASSYGGSSAETLYF	1	0.0676133
190	TRA:CALTISSNTNKVVF;TRA:CAPYDSGYNKLTF;TRB:CASSDGLDTQYF;TRB:CASSRGVDTEVFF	1	0.0676133
191	TRA:CALTISSNTNKVVF;TRA:CAVSMYSAGNKLTF;TRB:CASSRDFSSNERLFF;TRB:CASSRGVDTEVFF	1	0.0676133
192	TRA:CALTISSNTNKVVF;TRB:CASSRGVDTEVFF	1	0.0676133
193	TRA:CALVEEGRALIF;TRB:CASSQDPFQDTQYF	1	0.0676133
194	TRA:CALWELRDMGYKLTF;TRA:CAMDPSNMGYKLTF;TRB:CASRGGSAETLYF	1	0.0676133
195	TRA:CAMELSNSGTYQRF;TRA:CVLGYQGGRALIF;TRB:CASGDRLGGRAETLYF	1	0.0676133
196	TRA:CAMEPGTGSNRLTF;TRB:CASSLPVSGNTLYF;TRB:CASSQPGQNTEVFF	1	0.0676133
197	TRA:CAMEPGTGSNRLTF;TRB:CASSLPVSGNTLYF;TRB:CGARGEGNERLFF	1	0.0676133
198	TRA:CAMRATSSGQKLVF;TRA:CAVSIGGNEKITF;TRB:CASSQEGDMYEQYF	1	0.0676133
199	TRA:CAMRATSSGQKLVF;TRB:CASGDAGAGGYAEQFF	1	0.0676133
200	TRA:CAMRATSSGQKLVF;TRB:CASGDAGTGTYAEQFF	1	0.0676133
201	TRA:CAMRATSSGQKLVF;TRB:CGARASSAETLYF	1	0.0676133
202	TRA:CAMREDYGSSGNKLIF;TRB:CASSQELGGSQNTLYF;TRB:CASSRDSLGGIEQYF	1	0.0676133
203	TRA:CAMREEDTNTGKLTF;TRB:CASSLEGTDSNERLFF	1	0.0676133
204	TRA:CAMREGEGGRALIF;TRB:CSADYRDIQDTQYF	1	0.0676133
205	TRA:CAMREGGTGGYKVVF;TRA:CSASNAYKVIF;TRB:CASSNNAETLYF	1	0.0676133
206	TRA:CAMREGIMSNYNVLYF;TRB:CASARAGQGNERLFF	1	0.0676133
207	TRA:CAMREVSTGNTGKLIF;TRB:CASSLRANTEVFF	1	0.0676133
208	TRA:CAMREVTNKVVF;TRB:CASSPRLGGRFTGQLYF	1	0.0676133
209	TRA:CAMRGTSSGQKLVF;TRB:CASSPPGGHEQYF;TRB:CASSSQGAVDNQAPLF	1	0.0676133
210	TRA:CAMRRDSNYQLIW;TRB:CASSDWGEENTGQLYF	1	0.0676133
211	TRA:CAPFMDSNYQLIW;TRA:CATFDTNAYKVIF;TRB:CASGDAGYQDTQYF	1	0.0676133
212	TRA:CAPNTGNYKYVF;TRB:CASSDDGGTNTEVFF	1	0.0676133
213	TRA:CAPSASSGSWQLIF;TRA:CAVSWVGDNSKLIW;TRA:CVLGDITGNTGKLIF;TRB:CASSDPWGEETLYF;TRB:CASSLRTGYNQAPLF	1	0.0676133
214	TRA:CAPYSSNTNKVVF;TRB:CASSSTGGDSDYTF	1	0.0676133
215	TRA:CARRGSNAKLTF;TRB:CASSLGGLQDTQYF	1	0.0676133
216	TRA:CATAGGYKVVF;TRB:CASSENAETLYF	1	0.0676133
217	TRA:CATDAAGGYKVVF;TRA:CATGGTGSNRLTF;TRB:CASSGTGGSDYTF	1	0.0676133
218	TRA:CATDAAGGYKVVF;TRA:CATGGTGSNRLTF;TRB:CASSGTGGSDYTF;TRB:CASSIDRGREISNERLFF	1	0.0676133
219	TRA:CATDAGTGGYKVVF;TRB:CASSGTTETLYF	1	0.0676133
220	TRA:CATDLNYNQGKLIF;TRB:CASRTGGGRNTLYF	1	0.0676133
221	TRA:CATDSMGYKLTF;TRB:CASSDVRTVQYF;TRB:CSAPGHPNERLFF	1	0.0676133
222	TRA:CATDVGTGGYKVVF;TRB:CASSDSAETLYF	1	0.0676133
223	TRA:CATYSNYQLIW;TRA:CAVNTGNYKYVF;TRB:CASWGGLAEQFF	1	0.0676133
224	TRA:CAVKNMGYKLTF;TRB:CASSHPGTGTEVFF;TRB:CASSSTGNERLFF	1	0.0676133
225	TRA:CAVMSNYNVLYF;TRB:CASSSDWGNGEQYF	1	0.0676133
226	TRA:CAVNTGANTGKLTF;TRB:CASSLYSDTQYF	1	0.0676133
227	TRA:CAVPTSGGNYKPTF;TRA:CVLGDQWTGNTGKLIF;TRB:CASSLRTGGETLYF	1	0.0676133
228	TRA:CAVRDRGSALGRLHF;TRB:CASSDGGVNSDYTF	1	0.0676133
229	TRA:CAVRDYAQGLTF;TRB:CASRDRGRNTEVFF	1	0.0676133
230	TRA:CAVSANTEGADRLTF;TRB:CASSPPGQDTQYF	1	0.0676133
231	TRA:CAVSDGSSGNKLIF;TRB:CSAGTQNTEVFF	1	0.0676133
232	TRA:CAVSEDYAQGLTF;TRB:CASSGTGDQNTLYF	1	0.0676133
233	TRA:CAVSESSGSWQLIF;TRB:CASSLSGTNNERLFF	1	0.0676133
234	TRA:CAVSGDSNYQLIW;TRB:CASSDAPGASQNTLYF	1	0.0676133
235	TRA:CAVSLQDANKMIF;TRB:CASSDAGGGYEQYF	1	0.0676133
236	TRA:CAVSMDSGYNKLTF;TRB:CASSLEWTISNERLFF	1	0.0676133
237	TRA:CAVSMDSNYQLIW;TRB:CASSQEGDNYEQYF	1	0.0676133
238	TRA:CAVSPITGNTGKLIF;TRB:CASSLRDPGQLYF	1	0.0676133
239	TRA:CAVSPNYGNEKITF;TRB:CASSPRTGYNQAPLF	1	0.0676133
240	TRA:CAVSSGNYKYVF;TRB:CASSPLTGGGEQYF	1	0.0676133
241	TRA:CAVSSLSNNRIFF;TRB:CASSFGGARSYEQYF	1	0.0676133
242	TRA:CAVYTGANTGKLTF;TRB:CASSLRGDTQYF	1	0.0676133
243	TRA:CIVTDRGSFNKLTF;TRB:CASSLGGRQDTQYF	1	0.0676133
244	TRA:CIVTDRGSNYQLIW;TRB:CASSLTGGDYAEQFF	1	0.0676133
245	TRA:CSASGSSGGNYKPTF;TRB:CASSQNTEVFF	1	0.0676133
246	TRA:CSASKDTNAYKVIF;TRB:CASSIERELYF	1	0.0676133
247	TRA:CVLGDAGAGNTGKLIF;TRB:CASSPRTGHSGNTLYF	1	0.0676133
248	TRA:CVLGDITGNTGKLIF;TRB:CASSQAQGADAEQFF	1	0.0676133
249	TRA:CVLGDLAAGNTGKLIF;TRB:CASSLRTGEGNTLYF	1	0.0676133
250	TRA:CVLRMSNYNVLYF;TRB:CASGTGYAEQFF;TRB:CASSRHRGQDTEVFF	1	0.0676133
251	TRA:CVLSEDTGGLSGKLTF;TRB:CASSWDNQDTQYF	1	0.0676133
252	TRA:CVLSGMNYNQGKLIF;TRB:CASSLTNTEVFF	1	0.0676133
253	TRA:CVVLSGSFNKLTF;TRB:CASSQGLGEDTQYF	1	0.0676133
254	TRA:CVVVMNTGGLSGKLTF;TRB:CASRTGREQYF	1	0.0676133
255	TRA:CAADASSGSWQLIF;TRB:CASTQLRGYEQYF	1	0.0676133
256	TRA:CAADNNAGAKLTF;TRA:CAASDSGGSNYKLTF;TRA:CVLRMSNYNVLYF;TRB:CASGTGYAEQFF;TRB:CASSRNTEVFF	1	0.0676133
257	TRA:CAADTNAYKVIF;TRA:CAASADTGNYKYVF;TRB:CASSLREEVFF	1	0.0676133
258	TRA:CAAEASSSGSWQLIF;TRB:CASSLDWGSYEQYF	1	0.0676133
259	TRA:CAAGASSGQKLVF;TRB:CAGRTGGYYAEQFF;TRB:CASSLFQGARTEVFF	1	0.0676133
260	TRA:CAAGGGSALGRLHF;TRB:CAWSLDSANSDYTF	1	0.0676133
261	TRA:CAAGGVNTGNYKYVF;TRA:CALWELASGGSNYKLTF;TRB:CSAGQGAGTEVFF	1	0.0676133
262	TRA:CAAGGYGSSGNKLIF;TRB:CASSLKAQDTQYF	1	0.0676133
263	TRA:CAAGNNNNAPRF;TRB:CASSHPGLGAYEQYF	1	0.0676133
264	TRA:CAAILSGSFNKLTF;TRB:CASSIKNTEVFF	1	0.0676133
265	TRA:CAAKLSGSFNKLTF;TRB:CASSSTGVGAEQFF	1	0.0676133
266	TRA:CAARNMGYKLTF;TRB:CASGDPQGARDTEVFF	1	0.0676133
267	TRA:CAARPYAQGLTF;TRB:CASSDSGGSGNTLYF	1	0.0676133
268	TRA:CAARQGGRALIF;TRA:CIVTPPHDTNAYKVIF;TRB:CASSFDWGLSYEQYF	1	0.0676133
269	TRA:CAARSSNYNVLYF;TRB:CASSTGLGGRAETLYF	1	0.0676133
270	TRA:CAASDQGGSAKLIF;TRB:CSASRISNERLFF	1	0.0676133
271	TRA:CAASDSNYQLIW;TRB:CASSQDGSLSGNTLYF	1	0.0676133
272	TRA:CAASEGTNAYKVIF;TRB:CARQGALGETLYF	1	0.0676133
273	TRA:CAASEGTNAYKVIF;TRB:CASGDAGTGNSDYTF	1	0.0676133
274	TRA:CAASENYAQGLTF;TRB:CASSQDRVTNERLFF	1	0.0676133
275	TRA:CAASGDTNAYKVIF;TRB:CGALTGSNQAPLF	1	0.0676133
276	TRA:CAASGGANTGKLTF;TRB:CASSHRAETLYF	1	0.0676133
277	TRA:CAASGTGGYKVVF;TRB:CSAVWGESAETLYF	1	0.0676133
278	TRA:CAASNNNNAPRF;TRB:CAWSLLRNQNTLYF	1	0.0676133
279	TRA:CAASRYGSSGNKLIF;TRA:CATDSNNRIFF;TRB:CASSLKNTEVFF	1	0.0676133
280	TRA:CAASSSGSWQLIF;TRB:CASSDKYTEVFF	1	0.0676133
281	TRA:CAASSSSGSWQLIF;TRB:CASSPGTGVSDYTF	1	0.0676133
282	TRA:CAASVRKGTGSKLSF;TRB:CASSEGGRSYEQYF	1	0.0676133
283	TRA:CAATYGNEKITF;TRA:CALFITGNTGKLIF;TRB:CASSLELGVYEQYF	1	0.0676133
284	TRA:CAAVPDNNNAPRF;TRB:CASSPNWGGGTGQLYF	1	0.0676133
285	TRA:CAAWVNTGNYKYVF;TRB:CASSIGLGSYEQYF	1	0.0676133
286	TRA:CAFDTNAYKVIF;TRB:CASSPDRVYEQYF	1	0.0676133
287	TRA:CAFPYNNAGAKLTF;TRB:CASSLGSQNTLYF	1	0.0676133
288	TRA:CAIALNTNTGKLTF;TRB:CASSRDRYAEQFF	1	0.0676133
289	TRA:CAIDGAEPGTGSNRLTF;TRB:CASSLWTVNTEVFF	1	0.0676133
290	TRA:CAIDRNTGNYKYVF;TRB:CSAQGQYF	1	0.0676133
291	TRA:CAIDRRQGGRALIF;TRB:CASSLTGGGTGQLYF	1	0.0676133
292	TRA:CAIRPGSNYQLIW;TRB:CASSLDRSNTEVFF	1	0.0676133
293	TRA:CALADSNYQLIW;TRB:CASSRVDRGRDTQYF	1	0.0676133
294	TRA:CALANSNNRIFF;TRA:CAVSARLQQQQTYF;TRB:CASSLGGGAEQFF	1	0.0676133
295	TRA:CALEGDTNAYKVIF;TRB:CASSQDRVGNTLYF	1	0.0676133
296	TRA:CALEPNQGGSAKLIF;TRB:CASSLWGAGEQYF	1	0.0676133
297	TRA:CALEVNQGGSAKLIF;TRB:CASSRDRNSDYTF	1	0.0676133
298	TRA:CALGASSGSWQLIF;TRB:CASSLRGDTGQLYF	1	0.0676133
299	TRA:CALGDKVVGQLTF;TRA:CAVPTSGGNYKPTF;TRB:CASSDSRGGADTGQLYF	1	0.0676133
300	TRA:CALGDLWNAGAKLTF;TRB:CASSLGQGNNYAEQFF	1	0.0676133
301	TRA:CALGDQNYANKMIF;TRA:CALSEWDSNYQLIW;TRB:CASSLDNSGNTLYF;TRB:CASSLELGGLQDTQYF	1	0.0676133
302	TRA:CALGDRGGADRLTF;TRB:CASSDASGEGDTQYF	1	0.0676133
303	TRA:CALGDRGNYQLIW;TRB:CASSLGQNYAEQFF	1	0.0676133
304	TRA:CALGDTNAYKVIF;TRB:CASNWGASSYEQYF	1	0.0676133
305	TRA:CALGDVLSNNRIFF;TRB:CASSLGTGSYEQYF	1	0.0676133
306	TRA:CALGHTEGADRLTF;TRB:CASSDVRGGYNQAPLF	1	0.0676133
307	TRA:CALGLSGSFNKLTF;TRB:CASSFRDRGINERLFF	1	0.0676133
308	TRA:CALGNRNNYAQGLTF;TRB:CASSLDGREQYF	1	0.0676133
309	TRA:CALGSSNTNKVVF;TRA:CAMSASSGSWQLIF;TRB:CASSQGANTEVFF	1	0.0676133
310	TRA:CALGVWQGGRALIF;TRB:CASSWGQGNSDYTF	1	0.0676133
311	TRA:CALNQGGRALIF;TRB:CASRRQGTEVFF	1	0.0676133
312	TRA:CALNYAQGLTF;TRB:CASSFTAGGANTEVFF	1	0.0676133
313	TRA:CALRDTNKVVF;TRA:CAVSNSGGSNAKLTF;TRB:CSAGVANTEVFF	1	0.0676133
314	TRA:CALRSGNNNAPRF;TRB:CASSLSGGTGQLYF	1	0.0676133
315	TRA:CALRSSNNRIFF;TRB:CASSLDSYEQYF	1	0.0676133
316	TRA:CALSASSGSWQLIF;TRA:CATASSGSWQLIF;TRB:CASSLSRSNERLFF	1	0.0676133
317	TRA:CALSDDTNAYKVIF;TRB:CASSLSTEVFF	1	0.0676133
318	TRA:CALSDKHYAQGLTF;TRB:CASSMGQANTEVFF	1	0.0676133
319	TRA:CALSDLPSGSFNKLTF;TRB:CASSSPGTYEQYF	1	0.0676133
320	TRA:CALSDQGNYKYVF;TRB:CASSLAGHSYEQYF	1	0.0676133
321	TRA:CALSDRWDYAQGLTF;TRA:CAVSAGGTNTGKLTF;TRB:CASSSKNTEVFF	1	0.0676133
322	TRA:CALSENTGGLSGKLTF;TRB:CASSQGNYEQYF	1	0.0676133
323	TRA:CALSMDSNNRIFF;TRB:CASSLWGSSYEQYF	1	0.0676133
324	TRA:CALSPIASSSFSKLVF;TRB:CASSIVTGYEQYF	1	0.0676133
325	TRA:CALTSNYNVLYF;TRB:CASSFGQNTEVFF	1	0.0676133
326	TRA:CALVGNSNNRIFF;TRB:CASSLGGGDNQAPLF	1	0.0676133
327	TRA:CAMDPPTGGYKVVF;TRB:CASSPGTGGNTEVFF	1	0.0676133
328	TRA:CAMEGAEGADRLTF;TRB:CSVPGHPYEQYF	1	0.0676133
329	TRA:CAMRAMATGGNNKLTF;TRB:CASSIGDRTNERLFF	1	0.0676133
330	TRA:CAMRATSSGQKLVF;TRB:CASGDAGGGDNYAEQFF	1	0.0676133
331	TRA:CAMRDLNQGGRALIF;TRB:CSGSTGGAREQYF	1	0.0676133
332	TRA:CAMRDQGGRALIF;TRB:CASSFRRGQNTLYF	1	0.0676133
333	TRA:CAMRDYQGGRALIF;TRB:CASSDKDRGSYEQYF	1	0.0676133
334	TRA:CAMREANTGANTGKLTF;TRB:CASSLRYSDYTF	1	0.0676133
335	TRA:CAMREDASSGSWQLIF;TRB:CASSPLSNERLFF	1	0.0676133
336	TRA:CAMREDNYAQGLTF;TRB:CGARVSGEGSDYTF	1	0.0676133
337	TRA:CAMREDQGGSAKLIF;TRB:CASSQDNSQNTLYF	1	0.0676133
338	TRA:CAMREDSGYNKLTF;TRB:CASSRGQISGNTLYF	1	0.0676133
339	TRA:CAMREGLGSNYNVLYF;TRA:CAMTLQQQQTYF;TRB:CSARDSRRDTQYF	1	0.0676133
340	TRA:CAMREGLGSNYNVLYF;TRB:CSARDSRRDTQYF	1	0.0676133
341	TRA:CAMREGSNNRIFF;TRB:CSSSQSEGPNERLFF	1	0.0676133
342	TRA:CAMREGSNTGKLTF;TRB:CASSSFEQYF;TRB:CGATTGPNQDTQYF	1	0.0676133
343	TRA:CAMREGSTGGNNKLTF;TRB:CASSSRGIAEQFF	1	0.0676133
344	TRA:CAMRENQGGSAKLIF;TRB:CASSSGGQNTLYF	1	0.0676133
345	TRA:CAMRENSGGSNYKLTF;TRA:CAVSALASSSFSKLVF;TRB:CASRGQGNTEVFF	1	0.0676133
346	TRA:CAMRETGANTGKLTF;TRB:CASSIRDRGGTEVFF	1	0.0676133
347	TRA:CAMRGTSSGQKLVF;TRB:CASGDAGTGVNYAEQFF;TRB:CASSSQGAVDNQAPLF	1	0.0676133
348	TRA:CAMSASSGSWQLIF;TRB:CGAPTGDTEVFF	1	0.0676133
349	TRA:CAPGGSNAKLTF;TRB:CASSQYTGQLYF	1	0.0676133
350	TRA:CAQSGSFNKLTF;TRB:CASSDWGVDYEQYF	1	0.0676133
351	TRA:CASANYGNEKITF;TRB:CAWRDSGNTLYF	1	0.0676133
352	TRA:CASEVGDNSKLIW;TRA:CAVSNNAGAKLTF;TRB:CASSDLGGRAEQFF	1	0.0676133
353	TRA:CATDASSGSWQLIF;TRB:CASRYRDSNSDYTF	1	0.0676133
354	TRA:CATEDTGKLTF;TRB:CASSAGTSYEQYF	1	0.0676133
355	TRA:CATGGTGSNRLTF;TRB:CASSGTGGSDYTF;TRB:CASSIDRGREISNERLFF	1	0.0676133
356	TRA:CAVDTNAYKVIF;TRB:CASSSGLGQDTQYF	1	0.0676133
357	TRA:CAVERLNYNQGKLIF;TRB:CASSQEDWGAYEQYF	1	0.0676133
358	TRA:CAVIRTGGYKVVF;TRB:CASSLGRRTGQLYF	1	0.0676133
359	TRA:CAVLTGNTGKLIF;TRB:CASSLTGGSGNTLYF;TRB:CASSPPGAQNTLYF	1	0.0676133
360	TRA:CAVNNYAQGLTF;TRB:CASSQDQDTQYF	1	0.0676133
361	TRA:CAVPRTGNTGKLIF;TRB:CSSSLDWGDPETLYF	1	0.0676133
362	TRA:CAVRLSGSFNKLTF;TRB:CSGGLGGGAETLYF	1	0.0676133
363	TRA:CAVRPATGGNNKLTF;TRB:CASSPGQGAGEQYF	1	0.0676133
364	TRA:CAVRSNYNVLYF;TRB:CASIGTGGLNTEVFF	1	0.0676133
365	TRA:CAVRSTASLGKLQF;TRB:CASRGTEVFF	1	0.0676133
366	TRA:CAVRTSGSWQLIF;TRB:CASSSGHNQAPLF	1	0.0676133
367	TRA:CAVRVNTGANTGKLTF;TRB:CASSYPSYEQYF	1	0.0676133
368	TRA:CAVRYNTNTGKLTF;TRB:CASSPTGGALEQYF	1	0.0676133
369	TRA:CAVSANNYAQGLTF;TRB:CAWRARGAGSDYTF	1	0.0676133
370	TRA:CAVSAPNAYKVIF;TRB:CASSFWGEDTQYF	1	0.0676133
371	TRA:CAVSAWDYANKMIF;TRB:CASSPGGAGEQYF	1	0.0676133
372	TRA:CAVSDRGSALGRLHF;TRB:CASSPGVGNTLYF;TRB:CASSTDRGPYEQYF	1	0.0676133
373	TRA:CAVSETNSAGNKLTF;TRB:CASSDKHTGQLYF	1	0.0676133
374	TRA:CAVSGAGKLIF;TRB:CASSLGRGQNTLYF;TRB:CASSPGTGGTEVFF	1	0.0676133
375	TRA:CAVSGGTGNTGKLIF;TRB:CASSLARRSGNTLYF	1	0.0676133
376	TRA:CAVSIGDSNYQLIW;TRB:CSSSQSSWGQDTQYF	1	0.0676133
377	TRA:CAVSIRNNNAPRF;TRB:CASRPGTGYTEVFF	1	0.0676133
378	TRA:CAVSITGNTGKLIF;TRB:CASSPHRRSAETLYF	1	0.0676133
379	TRA:CAVSMDYANKMIF;TRB:CASSPGQGAGERLFF	1	0.0676133
380	TRA:CAVSMMDSNYQLIW;TRB:CASRDWEYAEQFF	1	0.0676133
381	TRA:CAVSMNYAQGLTF;TRB:CGARDRGNNQAPLF	1	0.0676133
382	TRA:CAVSNSGGSNYKLTF;TRB:CGASPGAANSDYTF	1	0.0676133
383	TRA:CAVSPGTGGYKVVF;TRB:CSADDRGAETLYF	1	0.0676133
384	TRA:CAVSPLPGTGSNRLTF;TRB:CASSDLGVYAEQFF	1	0.0676133
385	TRA:CAVSPTSGGNYKPTF;TRB:CASSPGTEDTQYF	1	0.0676133
386	TRA:CAVSQYQGGRALIF;TRB:CASSPTASQNTLYF	1	0.0676133
387	TRA:CAVSRSGYNKLTF;TRB:CASSPGRRAETLYF	1	0.0676133
388	TRA:CAVSRTQVVGQLTF;TRB:CASSLLDWGGAETLYF;TRB:CASSLRDINERLFF	1	0.0676133
389	TRA:CAVSSSNTNKVVF;TRB:CASSLGGPNTGQLYF	1	0.0676133
390	TRA:CAVTHNAGAKLTF;TRB:CASSIAGGANERLFF	1	0.0676133
391	TRA:CIVTDRGSGGNYKPTF;TRB:CASSLVGGLQDTQYF	1	0.0676133
392	TRA:CSASGGSALGRLHF;TRB:CASSPHSNQDTQYF	1	0.0676133
393	TRA:CSASRGQTGFASALTF;TRB:CASSLHRGDYAEQFF	1	0.0676133
394	TRA:CVLSAPNTNKVVF;TRB:CASSFGQNYAEQFF;TRB:CASSRDLTVYAEQFF	1	0.0676133
395	TRA:CVLSASGMGYKLTF;TRB:CASSPGLGDEQYF	1	0.0676133
396	TRA:CVLSPSGSWQLIF;TRB:CASSIATTGVTEVFF	1	0.0676133
397	TRA:CAASSSSGQKLVF;TRB:CASSTWNSYEQYF	1	0.0676133
398	TRA:CALSDSNNAGAKLTF;TRB:CASSLRSGNTLYF	1	0.0676133
399	TRA:CAMDRNSNNRIFF;TRB:CASSQDRVNTLYF	1	0.0676133
400	TRA:CAMREDNNNAPRF;TRB:CASSLRTGGATEVFF	1	0.0676133
401	TRA:CAQPPGGNYKPTF;TRB:CASSLSGQGGAEQFF	1	0.0676133
402	TRA:CASNSAGNKLTF;TRB:CASSWGTGGNYAEQFF	1	0.0676133
403	TRA:CAVSMASGSWQLIF;TRB:CASSDRQTNSDYTF	1	0.0676133
404	TRA:CSASMDQGGRALIF;TRB:CASSLTGAQDTQYF	1	0.0676133

## Sheet: Aire (ko) Isotype
Clone #	Sequence	Size	Frequency
1	TRA:CAMRENTGNYKYVF;TRB:CASSTGQAEQFF	46	3.86555
2	TRA:CAVSSGGNYKPTF;TRB:CGAREGGQNTLYF	45	3.78151
3	TRA:CAMREGSTGGNNKLTF;TRB:CASSSRGRAEQFF	40	3.36134
4	TRA:CAVYSSNTNKVVF;TRB:CASSQDRDSDYTF	35	2.94118
5	TRA:CVLGDPVAGNTGKLIF;TRB:CASSLRANTEVFF	24	2.01681
6	TRA:CARYGSSGNKLIF;TRB:CASSLDPDSYEQYF	23	1.93277
7	TRA:CATDDTNAYKVIF;TRA:CAVSELSSNTNKVVF;TRB:CASSDKGAAETLYF;TRB:CASSQGYTEVFF	22	1.84874
8	TRA:CAMRDKRYGSSGNKLIF;TRB:CASSITGNYAEQFF	18	1.51261
9	TRA:CAVSAGNNAGAKLTF;TRB:CASSLRVNSDYTF	18	1.51261
10	TRA:CAVSPNYNQGKLIF;TRB:CGARDQGVNYAEQFF	18	1.51261
11	TRA:CAPRNSNNRIFF;TRB:CASSPPGAETLYF	17	1.42857
12	TRA:CAARTSNNRIFF;TRA:CAAWGDSNYQLIW;TRB:CASSLAANSDYTF	16	1.34454
13	TRA:CAMELLGGLSGKLTF;TRA:CAVSLNTNAPRF;TRB:CASSEEGQANSDYTF	16	1.34454
14	TRA:CAMESSGSWQLIF;TRB:CASSERGPNSDYTF	16	1.34454
15	TRA:CALSADYGSSGNKLIF;TRA:CALSEPPGNKVVF;TRB:CASSLRENTEVFF	14	1.17647
16	TRA:CVLSDNYGNEKITF;TRB:CASSDSGGLSYEQYF	14	1.17647
17	TRA:CAASEPYSNTNKVVF;TRB:CASSPRLGYLQDTQYF	12	1.0084
18	TRA:CALSDQGTGNYKYVF;TRB:CASEGPSAEQFF	12	1.0084
19	TRA:CAASGDYGSSGNKLIF;TRA:CAASNGTGNYKYVF;TRB:CASSRPGGSQNTLYF	11	0.92437
20	TRA:CAMREGTNYNVLYF;TRB:CASSEGVQNTLYF	11	0.92437
21	TRA:CAASATNTGKLTF;TRB:CASTEYNNQAPLF	10	0.840336
22	TRA:CALSEDYGSSGNKLIF;TRB:CAWSQRVNTEVFF	10	0.840336
23	TRA:CAVEGRTQVVGQLTF;TRB:CASSLELGGTEQYF	10	0.840336
24	TRA:CALGEDYNQGKLIF;TRA:CAVSGMDSNYQLIW;TRB:CASSLSWGIYAEQFF	9	0.756303
25	TRA:CAVPFDSNYQLIW;TRB:CASSQERGANYAEQFF	9	0.756303
26	TRA:CALSEDYGSSGNKLIF;TRB:CASSLRQNYEQYF	8	0.672269
27	TRA:CAMREQGTGSKLSF;TRB:CASSREGAPNERLFF	7	0.588235
28	TRA:CAPNSGTYQRF;TRB:CASSTGNSDYTF	7	0.588235
29	TRA:CAVSMDSNYQLIW;TRB:CASSQEGDLYEQYF	7	0.588235
30	TRA:CAASGGNTGKLIF;TRB:CASSIWTTSAETLYF	6	0.504202
31	TRA:CAASPPSGSFNKLTF;TRB:CASSLDPGKDTQYF	6	0.504202
32	TRA:CAASSPYGSSGNKLIF;TRB:CASRANTEVFF	6	0.504202
33	TRA:CALALMNYNQGKLIF;TRB:CASSHRDYAEQFF	6	0.504202
34	TRA:CALSDYNQGKLIF;TRB:CASSPPAGEQYF	6	0.504202
35	TRA:CALVLTSGGNYKPTF;TRB:CGARGGQDTQYF	6	0.504202
36	TRA:CAMREGSTGGNNKLTF;TRA:CILPNYGNEKITF;TRB:CASSSRGRAEQFF	6	0.504202
37	TRA:CAVMPGTGGYKVVF;TRB:CSADNGGPSAETLYF	6	0.504202
38	TRA:CAVSMEGGRALIF;TRB:CASSEDSSYEQYF	6	0.504202
39	TRA:CAAPSSGSWQLIF;TRB:CASSQDPDRGGYEQYF	5	0.420168
40	TRA:CAASDGTGNTGKLIF;TRB:CASSLRTGNTEVFF	5	0.420168
41	TRA:CAERANYGNEKITF;TRB:CASSLADQAPLF	5	0.420168
42	TRA:CALGDGAQVVGQLTF;TRB:CASSLHPGASNTEVFF	5	0.420168
43	TRA:CALGDRDGGNNKLTF;TRB:CASSPGQNTEVFF	5	0.420168
44	TRA:CALSEDYGSSGNKLIF;TRB:CASGLRQNTEVFF	5	0.420168
45	TRA:CALSEDYGSSGNKLIF;TRB:CASSHRQNTEVFF	5	0.420168
46	TRA:CAVGSNYQLIW;TRB:CASSPGQINTEVFF	5	0.420168
47	TRA:CAVTGGYKVVF;TRB:CASSLQINQDTQYF	5	0.420168
48	TRA:CAASDQGGRALIF;TRB:CASSMGGQNTLYF	4	0.336134
49	TRA:CAASDSGGSNYKLTF;TRB:CASSKNTEVFF	4	0.336134
50	TRA:CAASSLSGKLTF;TRB:CASSRLGGRNTGQLYF	4	0.336134
51	TRA:CALWGDSNYQLIW;TRB:CASSSGTPRDTQYF	4	0.336134
52	TRA:CAMDSNYQLIW;TRB:CASSLAGGPSAETLYF	4	0.336134
53	TRA:CAMDSNYQLIW;TRB:CASSLAGGPSAETLYF;TRB:CAWGQGDNNQAPLF	4	0.336134
54	TRA:CAPHTGNYKYVF;TRB:CASSDTTTEVFF	4	0.336134
55	TRA:CAPMSNYNVLYF;TRB:CGARGGGDTQYF	4	0.336134
56	TRA:CATDAGTNAYKVIF;TRB:CASSALGGEAETLYF	4	0.336134
57	TRA:CVLRDSNYQLIW;TRB:CASSLGQGNTLYF	4	0.336134
58	TRA:CVLSAWDTNKVVF;TRB:CASSGGLGGQDTQYF	4	0.336134
59	TRA:CAAEAGGNNKLTF;TRB:CASIGGPGVFF	3	0.252101
60	TRA:CAAGSDNNAPRF;TRA:CAVSANYGNEKITF;TRB:CASSQGPDQDTQYF	3	0.252101
61	TRA:CAASAESNYQLIW;TRB:CRGQGNERLFF	3	0.252101
62	TRA:CAASATYGNEKITF;TRB:CASSPLGGRGDTQYF	3	0.252101
63	TRA:CAASGIDSNNRIFF;TRA:CALGDQQTGFASALTF;TRB:CASRTANTEVFF	3	0.252101
64	TRA:CAASLGTGGYKVVF;TRB:CSAWGGAYAEQFF	3	0.252101
65	TRA:CALGDLDSGGSNAKLTF;TRB:CASSKDWGGYEQYF	3	0.252101
66	TRA:CALGDPQGGRALIF;TRB:CSAEGGGTEVFF	3	0.252101
67	TRA:CALGEGDYNQGKLIF;TRB:CSAGRDRANERLFF	3	0.252101
68	TRA:CALSDRANYNVLYF;TRB:CASSGDWGASQNTLYF	3	0.252101
69	TRA:CALSESGNKLIF;TRB:CASSGLGSSYEQYF	3	0.252101
70	TRA:CALSGPSGGNYKPTF;TRB:CASSLVAGSNQAPLF	3	0.252101
71	TRA:CALSMEGNMGYKLTF;TRB:CASRSYAEQFF	3	0.252101
72	TRA:CAMATGGNNKLTF;TRB:CASSWDWGGEQYF	3	0.252101
73	TRA:CAMGSAGNKLTF;TRB:CASRWDWGGYEQYF	3	0.252101
74	TRA:CAMRARGTGSKLSF;TRB:CASRRTGGTYEQYF	3	0.252101
75	TRA:CAMRERDTNAYKVIF;TRB:CASSIWGGQDTQYF	3	0.252101
76	TRA:CAMRLNQGGSAKLIF;TRB:CASSGQGGIYEQYF	3	0.252101
77	TRA:CATGSQVVGQLTF;TRB:CASSDVSYEQYF;TRB:CASSLEGRFISNERLFF	3	0.252101
78	TRA:CAVGPYTEGADRLTF;TRB:CASSPTGDSYEQYF	3	0.252101
79	TRA:CAVNTGNYKYVF;TRB:CASSDDSYEQYF	3	0.252101
80	TRA:CAVRDSNNRIFF;TRB:CASSFRDRGLEQYF	3	0.252101
81	TRA:CAVSANTEGADRLTF;TRB:CASSDAGTGEQYF	3	0.252101
82	TRA:CAVSELRTGGYKVVF;TRB:CASSYGGARSYEQYF	3	0.252101
83	TRA:CAVSMDSNNRIFF;TRB:CASSHSGGVEQYF	3	0.252101
84	TRA:CIVTLSNYNVLYF;TRB:CASSQEGLGYQDTQYF	3	0.252101
85	TRA:CSASEGYKVVF;TRB:CASSLQINQDTQYF	3	0.252101
86	TRA:CVLGDLSGGNYKPTF;TRB:CASSLRSQNTLYF	3	0.252101
87	TRA:CAADNAGAKLTF;TRB:CASSPGTTNTEVFF	2	0.168067
88	TRA:CAAFNMGYKLTF;TRB:CASSADSAETLYF	2	0.168067
89	TRA:CAAPRNNNNAPRF;TRB:CASSIWGTSAETLYF	2	0.168067
90	TRA:CAARTSNNRIFF;TRB:CASSLAANSDYTF	2	0.168067
91	TRA:CAASGNRLTF;TRB:CASSDAHGQNTLYF	2	0.168067
92	TRA:CAASIGSWQLIF;TRA:CAMRVNYGSSGNKLIF;TRB:CGATDRASQNTLYF	2	0.168067
93	TRA:CAASINSGYNKLTF;TRB:CASSLLTEVFF	2	0.168067
94	TRA:CAASPNYNQGKLIF;TRB:CASSLRRGVNQAPLF	2	0.168067
95	TRA:CAASSEGTGSNRLTF;TRA:CALSDMGYKLTF;TRB:CASSLGVGGNTLYF	2	0.168067
96	TRA:CAASVHYGNEKITF;TRB:CGAREGGQGVFF	2	0.168067
97	TRA:CAASVSDTNAYKVIF;TRB:CASSRTGGSTEVFF	2	0.168067
98	TRA:CAGAQVVGQLTF;TRA:CATGSAGNKLTF;TRB:CASSYHGDNYAEQFF	2	0.168067
99	TRA:CAIDMDSNYQLIW;TRB:CASSQEGDGYEQYF	2	0.168067
100	TRA:CAIVPLNYNQGKLIF;TRB:CASSQVQGSAETLYF	2	0.168067
101	TRA:CALGDGDSGYNKLTF;TRB:CASSSGVNYAEQFF	2	0.168067
102	TRA:CALGDWANTGKLTF;TRB:CASSGTGGARGQNTLYF	2	0.168067
103	TRA:CALGEEGGRALIF;TRB:CASSQEQGNTGQLYF	2	0.168067
104	TRA:CALGGDNNNAPRF;TRB:CASSWTGANYAEQFF	2	0.168067
105	TRA:CALGVASSGSWQLIF;TRB:CASSRGQGDTGQLYF	2	0.168067
106	TRA:CALRAQTGFASALTF;TRA:CATDAGSNNRIFF;TRB:CASSIWGTSAETLYF	2	0.168067
107	TRA:CALRASSGSWQLIF;TRB:CASSGQGTYEQYF	2	0.168067
108	TRA:CALRASSGSWQLIF;TRB:CASSGTGTYEQYF	2	0.168067
109	TRA:CALRVDTNAYKVIF;TRB:CASSSTGYEQYF	2	0.168067
110	TRA:CALSDQEGADRLTF;TRB:CASSAGTGGFAEQFF	2	0.168067
111	TRA:CALSDRGTGGYKVVF;TRB:CASRGSYEQYF	2	0.168067
112	TRA:CALSDVSNYNVLYF;TRB:CASRPGTKNTGQLYF	2	0.168067
113	TRA:CALSEDYGSSGNKLIF;TRB:CASSLRENTEVFF	2	0.168067
114	TRA:CALSEDYGSSGNKLIF;TRB:CASSVRANSDYTF	2	0.168067
115	TRA:CALSEGGSAKLIF;TRB:CASGADSSGNTLYF	2	0.168067
116	TRA:CALSEGVSGSFNKLTF;TRB:CASSSTGGGDTQYF	2	0.168067
117	TRA:CALSEPPGNKVVF;TRB:CASSLRENTEVFF	2	0.168067
118	TRA:CALSGKGSSGNKLIF;TRA:CAVITSSGSWQLIF;TRB:CASSVPGHEQYF	2	0.168067
119	TRA:CALVDQGGRALIF;TRB:CAWSLGGGISNERLFF	2	0.168067
120	TRA:CAMERYSNTNKVVF;TRB:CASSFYGTPNERLFF	2	0.168067
121	TRA:CAMREDRNSNNRIFF;TRB:CASSQMTGDPSYEQYF;TRB:CGAIPTGVINYAEQFF	2	0.168067
122	TRA:CAMRGVLSGSFNKLTF;TRB:CASSQTRDWGYEQYF	2	0.168067
123	TRA:CAMRGVLSGSFNKLTF;TRB:CASSQTRDWGYEQYF	2	0.168067
124	TRA:CAMRVSSNTNKVVF;TRB:CASSLDRTNTGQLYF	2	0.168067
125	TRA:CAMRVSSNTNKVVF;TRB:CASSLDRTNTGQLYF	2	0.168067
126	TRA:CATDATGGNYKPTF;TRB:CASSWARGQGAEQFF	2	0.168067
127	TRA:CATDATGGNYKPTF;TRB:CASSWARGQGAEQFF	2	0.168067
128	TRA:CATDATGNTGKLIF;TRB:CASRAGQGNSDYTF	2	0.168067
129	TRA:CATDATGNTGKLIF;TRB:CASRAGQGNSDYTF	2	0.168067
130	TRA:CAVHNYAQGLTF;TRB:CASSYGGNQDTQYF	2	0.168067
131	TRA:CAVHNYAQGLTF;TRB:CASSYGGNQDTQYF	2	0.168067
132	TRA:CAVMGYKLTF;TRB:CASSEIQGNANTEVFF;TRB:CSAEAQKNSDYTF	2	0.168067
133	TRA:CAVMGYKLTF;TRB:CASSEIQGNANTEVFF;TRB:CSAEAQKNSDYTF	2	0.168067
134	TRA:CAVRDNNAGAKLTF;TRB:CASSIRQGNSGNTLYF	2	0.168067
135	TRA:CAVRDNNAGAKLTF;TRB:CASSIRQGNSGNTLYF	2	0.168067
136	TRA:CAVRRPSYANKMIF;TRB:CASSSGAETLYF	2	0.168067
137	TRA:CAVRRPSYANKMIF;TRB:CASSSGAETLYF	2	0.168067
138	TRA:CAVSAGDYANKMIF;TRB:CASSPQGAGTGQLYF	2	0.168067
139	TRA:CAVSAGDYANKMIF;TRB:CASSPQGAGTGQLYF	2	0.168067
140	TRA:CAVSANTEGADRLTF;TRB:CASARDNSGNTLYF	2	0.168067
141	TRA:CAVSANTEGADRLTF;TRB:CASARDNSGNTLYF	2	0.168067
142	TRA:CAVSARYNQGKLIF;TRB:CASGEGYNYAEQFF	2	0.168067
143	TRA:CAVSMNYNQGKLIF;TRB:CASSITVSAETLYF	2	0.168067
144	TRA:CAVSNMGYKLTF;TRB:CASSLGNERLFF	2	0.168067
145	TRA:CAVSPNYGNEKITF;TRB:CASSRRTGFNQAPLF	2	0.168067
146	TRA:CAVSTGNYKYVF;TRB:CASWDGSAETLYF	2	0.168067
147	TRA:CAVSTTNTGKLTF;TRB:CASSIFNNERLFF	2	0.168067
148	TRA:CAVSYANKMIF;TRB:CASSLDLGQDTQYF	2	0.168067
149	TRA:CAVTGNTNKVVF;TRB:CASSLRTGVYAEQFF	2	0.168067
150	TRA:CAVTRLDSNYQLIW;TRB:CASSSDTYNNQAPLF	2	0.168067
151	TRA:CAVYSSNTNKVVF;TRB:CASSGTGGDTEVFF	2	0.168067
152	TRA:CIVTDSGTGNYKYVF;TRB:CASSMGGTLYF	2	0.168067
153	TRA:CVLGDGGSNAKLTF;TRB:CAWSLGGGISNERLFF	2	0.168067
154	TRA:CVLGPGTGGYKVVF;TRB:CASSRTGGAQDTQYF	2	0.168067
155	TRA:CAAASSGSWQLIF;TRB:CGAGTGGPETLYF	1	0.0840336
156	TRA:CAADFSGGNYKPTF;TRB:CASSSQGYSDYTF	1	0.0840336
157	TRA:CAAEARNYGNEKITF;TRA:CALFPGGSNAKLTF;TRB:CASSEDSSGNTLYF	1	0.0840336
158	TRA:CAAEASSSFSKLVF;TRB:CASSLDGGVSYEQYF	1	0.0840336
159	TRA:CAAEAYAQGLTF;TRA:CAMTNTGKLTF;TRB:CASSPSSYEQYF	1	0.0840336
160	TRA:CAAEDQGGRALIF;TRB:CASSPHSGNTLYF	1	0.0840336
161	TRA:CAAEEQQQTYF;TRA:CAMRATSSGQKLVF;TRB:CASGDAGTGVDYAEQFF	1	0.0840336
162	TRA:CAAEGNSNNRIFF;TRA:CALLDYAQGLTF;TRB:CARLSQNTLYF	1	0.0840336
163	TRA:CAAERMDSNYQLIW;TRA:CATDDTNAYKVIF;TRA:CAVSELSSNTNKVVF;TRB:CASSDKGAAETLYF;TRB:CASSQGYTEVFF;TRB:CASSSGRAETLYF	1	0.0840336
164	TRA:CAAGAGGNNKLTF;TRB:CASSIGGASAETLYF	1	0.0840336
165	TRA:CAAGSYGSSGNKLIF;TRB:CASSIGNYAEQFF	1	0.0840336
166	TRA:CAAHDSGYNKLTF;TRB:CASSSTENTGQLYF	1	0.0840336
167	TRA:CAAIITGNTGKLIF;TRB:CASSIDAEQFF	1	0.0840336
168	TRA:CAAITSSGQKLVF;TRA:CALTAMSNYNVLYF;TRB:CASSDASTLYF	1	0.0840336
169	TRA:CAAKDYANKMIF;TRB:CASSQDPGNTEVFF	1	0.0840336
170	TRA:CAANSNYQLIW;TRB:CASSPLPGFSNTGQLYF	1	0.0840336
171	TRA:CAANTGANTGKLTF;TRB:CASSSRGPYEQYF	1	0.0840336
172	TRA:CAARATSSGQKLVF;TRB:CSEGQNTEVFF	1	0.0840336
173	TRA:CAARGSALGRLHF;TRB:CASSKQGANTEVFF;TRB:CASSLDEQYF	1	0.0840336
174	TRA:CAARLRNNNNAPRF;TRB:CASSLATAYEQYF	1	0.0840336
175	TRA:CAARPMGYKLTF;TRB:CASSLPDYEQYF	1	0.0840336
176	TRA:CAARPNYNQGKLIF;TRA:CAASAWMGYKLTF;TRB:CAWSPARPNERLFF	1	0.0840336
177	TRA:CAARTGGYKVVF;TRA:CAVRDQGGRALIF;TRB:CASSLEGVEQYF	1	0.0840336
178	TRA:CAARTGNYKYVF;TRB:CASSPGTGVLYAEQFF	1	0.0840336
179	TRA:CAARTSNNRIFF;TRB:CASSLAANSDYTF;TRB:CASSPPGQNTEVFF	1	0.0840336
180	TRA:CAASAEDNYAQGLTF;TRB:CASSRAGQGNTLYF	1	0.0840336
181	TRA:CAASALSNYQLIW;TRB:CASSIWGQVNERLFF	1	0.0840336
182	TRA:CAASANSGTYQRF;TRA:CRGFASALTF;TRB:CASSRASGTERLFF	1	0.0840336
183	TRA:CAASASNNRIFF;TRB:CASSLWDSNERLFF	1	0.0840336
184	TRA:CAASDGTGNTGKLIF;TRB:CASSPRTGFNSDYTF	1	0.0840336
185	TRA:CAASDNNNAPRF;TRA:CVLSPSSNTNKVVF;TRB:CASSSGLGENTLYF	1	0.0840336
186	TRA:CAASDQTGFASALTF;TRB:CASSFNTEVFF	1	0.0840336
187	TRA:CAASDSNNRIFF;TRB:CASSFGTGGVQDTQYF	1	0.0840336
188	TRA:CAASDSSGSWQLIF;TRA:CALSDRYNQGKLIF;TRB:CASRDNNNQAPLF	1	0.0840336
189	TRA:CAASDSYAQGLTF;TRB:CASSEVQVNTEVFF	1	0.0840336
190	TRA:CAASDVGDNSKLIW;TRB:CASSLDDRGVSNERLFF	1	0.0840336
191	TRA:CAASDVMNYGSSGNKLIF;TRB:CASSLNNYEQYF	1	0.0840336
192	TRA:CAASEAGGYKVVF;TRB:CASSAYRDYEQYF	1	0.0840336
193	TRA:CAASEDSNYQLIW;TRB:CASSREGTGQLYF	1	0.0840336
194	TRA:CAASEHGDNNRIFF;TRA:CAMEDNYAQGLTF;TRB:CASSQGTEVFF;TRB:CASSSGQYF	1	0.0840336
195	TRA:CAASEMDSNYQLIW;TRB:CASSPRGGNERLFF	1	0.0840336
196	TRA:CAASEPSGTGGYKVGF;TRB:CASSLEGKGQDTQYF	1	0.0840336
197	TRA:CAASEPSGTGGYKVVF;TRB:CASSLEGKGQDTQYF	1	0.0840336
198	TRA:CAASEPYSNTNKVVF;TRA:CAMREGTNYNVLYF;TRB:CASSEGVQNTLYF;TRB:CASSPRLGYLQDTQYF	1	0.0840336
199	TRA:CAASETASLGKLQF;TRB:CASSPGKEVFF	1	0.0840336
200	TRA:CAASGASGGNYKPTF;TRB:CASSRNTEVFF	1	0.0840336
201	TRA:CAASGGNYKPTF;TRA:CALWELETGGLSGKLTF;TRB:CASSGTGGSGNTLYF	1	0.0840336
202	TRA:CAASHSGGSNYKLTF;TRA:CALEGHTGANTGKLTF;TRB:CASSRNTEVFF	1	0.0840336
203	TRA:CAASHSGGSNYKLTF;TRA:CARPVNTGANTGKLTF;TRB:CASSRNTEVFF	1	0.0840336
204	TRA:CAASHYNQGKLIF;TRB:CASSPDREGFEQYF	1	0.0840336
205	TRA:CAASIAGGYKVVF;TRB:CASSPPGGGAGTEVFF	1	0.0840336
206	TRA:CAASKDSNYQLIW;TRB:CASSLAANERLFF	1	0.0840336
207	TRA:CAASMEDSNNRIFF;TRB:CASRTGDSDYTF	1	0.0840336
208	TRA:CAASMVGDNSKLIW;TRB:CASSRGARNTGQLYF	1	0.0840336
209	TRA:CAASNMGYKLTF;TRA:CAPDTNAYKVIF;TRB:CASTPGTGVYEQYF	1	0.0840336
210	TRA:CAASPPYGNEKITF;TRB:CSETTETLYF	1	0.0840336
211	TRA:CAASQTGFASALTF;TRB:CSSREGGPNERLFF	1	0.0840336
212	TRA:CAASRGDSNYQLIW;TRB:CASGTGWAEQFF	1	0.0840336
213	TRA:CAASSGSWQLIF;TRA:CALSQGKLIF;TRB:CASSDAWVSYEQYF	1	0.0840336
214	TRA:CAASSSSGSWQLIF;TRB:CASSIDRTNTGQLYF	1	0.0840336
215	TRA:CAASVNNNAPRF;TRA:CAMREGSTGGNNKLTF;TRB:CASSLRTGVYAEQFF;TRB:CASSSRGRAEQFF	1	0.0840336
216	TRA:CAASVNQGGSAKLIF;TRB:CASSLGREQYF	1	0.0840336
217	TRA:CAASVNSGTYQRF;TRA:CAVSVSSGSWQLIF;TRB:CASSVPGHEQYF	1	0.0840336
218	TRA:CAASVYDTNAYKVIF;TRB:CASSLGGGPYAEQFF	1	0.0840336
219	TRA:CAASYNNNAPRF;TRB:CASSLYRANSDYTF	1	0.0840336
220	TRA:CAASYRDSNNRIFF;TRB:CASRTGDTEVFF	1	0.0840336
221	TRA:CAATSSGSWQLIF;TRB:CASSLRTGNTEVFF	1	0.0840336
222	TRA:CAAYDSGYNKLTF;TRA:CALSALSLTF;TRB:CASSQSPGGDTEVFF	1	0.0840336
223	TRA:CADQGGRALIF;TRB:CASSPDNSGNTLYF	1	0.0840336
224	TRA:CAEANTNKVVF;TRA:CALTSMSNYNVLYF;TRB:CASRRTGETEVFF	1	0.0840336
225	TRA:CAFEDTNAYKVIF;TRB:CASSGDKNYAEQFF	1	0.0840336
226	TRA:CAFFNYGSSGNKLIF;TRB:CASSQGANTEVFF	1	0.0840336
227	TRA:CAFNTGNYKYVF;TRB:CASSDVLGGYEQYF	1	0.0840336
228	TRA:CAGDSGTYQRF;TRB:CSETGAYAEQFF	1	0.0840336
229	TRA:CAGGDSGTYQRF;TRB:CASSETGVYAEQFF	1	0.0840336
230	TRA:CAGNSGGSNAKLTF;TRB:CASWTGGYAEQFF	1	0.0840336
231	TRA:CAIASSNTNKVVF;TRB:CASSRLGGLDTQYF	1	0.0840336
232	TRA:CAIDLNTGGLSGKLTF;TRB:CASSPRLGNYAEQFF	1	0.0840336
233	TRA:CAIDRGDSGTYQRF;TRA:CVLGDLGSAGNKLTF;TRB:CASSVDRSNTEVFF	1	0.0840336
234	TRA:CAIDRYNYAQGLTF;TRB:CASGPDRDNSDYTF	1	0.0840336
235	TRA:CAIDYNQGKLIF;TRB:CASSFDRGNNQAPLF	1	0.0840336
236	TRA:CAIEDNYAQGLTF;TRB:CAWSLRWRSSYEQYF	1	0.0840336
237	TRA:CAIGDSGGSNYKLTF;TRB:CASSLERGEQYF	1	0.0840336
238	TRA:CAKDSNYQLIW;TRB:CASSPDNSYEQYF	1	0.0840336
239	TRA:CAKNTEGADRLTF;TRB:CASSLWGANTEVFF	1	0.0840336
240	TRA:CALAFDTNAYKVIF;TRB:CASRTGSDYTF	1	0.0840336
241	TRA:CALAFNTGNYKYVF;TRA:CAMELLGGLSGKLTF;TRB:CASSQEGVQDTQYF	1	0.0840336
242	TRA:CALAFNTGNYKYVF;TRA:CAMVGNYGSSGNKLIF;TRB:CASSQEGVQDTQYF	1	0.0840336
243	TRA:CALAFNTGNYKYVF;TRB:CASSLEGGQDTQYF	1	0.0840336
244	TRA:CALAFNTGNYKYVF;TRB:CASSQEGVQDTQYF	1	0.0840336
245	TRA:CALAPGTGSNRLTF;TRB:CASSDEGGSYEQYF	1	0.0840336
246	TRA:CALDANSGTYQRF;TRB:CASSLGTGSWRYF	1	0.0840336
247	TRA:CALDGMSNYNVLYF;TRB:CASSLRGREDTQYF	1	0.0840336
248	TRA:CALDNTNTGKLTF;TRB:CASSLGNQDTQYF	1	0.0840336
249	TRA:CALDRTGNTGKLIF;TRB:CASSVREGSYEQYF	1	0.0840336
250	TRA:CALDYANKMIF;TRB:CASSLEKGQNTEVFF	1	0.0840336
251	TRA:CALEGITGNTGKLIF;TRB:CASSDAYSANSDYTF	1	0.0840336
252	TRA:CALENSGGSNAKLTF;TRA:CAVSENSNNRIFF;TRB:CASSRSQGTYEQYF	1	0.0840336
253	TRA:CALEPNNAGAKLTF;TRB:CASSQDDTYEQYF	1	0.0840336
254	TRA:CALEPTNAYKVIF;TRA:CAVSTFDTNAYKVIF;TRB:CASSLANYEQYF	1	0.0840336
255	TRA:CALESNYGNEKITF;TRA:CATDNNAGAKLTF;TRB:CASSRHTGQLYF;TRB:CASSVRDANTEVFF	1	0.0840336
256	TRA:CALGANSGTYQRF;TRB:CASSLAGGSFYEQYF	1	0.0840336
257	TRA:CALGDEVVGQLTF;TRB:CASSQVQGSAETLYF	1	0.0840336
258	TRA:CALGDGSGTYQRF;TRB:CASSPDWGNQDTQYF	1	0.0840336
259	TRA:CALGDLGYKLTF;TRB:CASSLRDRGPEQYF;TRB:CASSPGLGGAETLYF	1	0.0840336
260	TRA:CALGDLRSNYNVLYF;TRA:CATDDTNAYKVIF;TRB:CASSGTGGGYEQYF;TRB:CASSNWGGADTQYF	1	0.0840336
261	TRA:CALGDNAGAKLTF;TRB:CASGRDSNTEVFF	1	0.0840336
262	TRA:CALGDNTNTGKLTF;TRB:CASSLYLGGYAEQFF	1	0.0840336
263	TRA:CALGDPLGGRALIF;TRB:CSAEGGGTEVFF	1	0.0840336
264	TRA:CALGDQDNYAQGLTF;TRB:CASSLWGSAETLYF	1	0.0840336
265	TRA:CALGDQGGSAKLIF;TRB:CASSAPPGSSGNTLYF	1	0.0840336
266	TRA:CALGDQNYNQGKLIF;TRB:CASSLSQGAQVYEQYF	1	0.0840336
267	TRA:CALGEAASLGKLQF;TRB:CASSGRDWGAAYEQYF	1	0.0840336
268	TRA:CALGEDTNTGKLTF;TRB:CASSLWQGNTEVFF	1	0.0840336
269	TRA:CALGETSGSWQLIF;TRB:CASSERQGANSDYTF	1	0.0840336
270	TRA:CALGGSNRLTF;TRB:CASSQENSAETLYF	1	0.0840336
271	TRA:CALGGVTGNTGKLIF;TRB:CASSLRRGVGERLFF	1	0.0840336
272	TRA:CALGGYGSSGNKLIF;TRB:CASSPPGLGGLEQYF	1	0.0840336
273	TRA:CALGLNSGTYQRF;TRA:CAVSPNSGTYQRF;TRB:CSAGQDLFF	1	0.0840336
274	TRA:CALGLTGNTGKLIF;TRB:CASSLSRHTEVFF	1	0.0840336
275	TRA:CALGMNYNQGKLIF;TRB:CASSLVGATYEQYF	1	0.0840336
276	TRA:CALGNAGAKLTF;TRB:CASSQEGWIGGADTQYF;TRB:CSSEGVNTLYF	1	0.0840336
277	TRA:CALGNAGAKLTF;TRB:CSSEGVNTLYF	1	0.0840336
278	TRA:CALGNNNNAPRF;TRB:CASGDGHTGQLYF	1	0.0840336
279	TRA:CALLPGTGSNRLTF;TRB:CASSLGNSGNTLYF	1	0.0840336
280	TRA:CALLTGNTGKLIF;TRB:CASSPGTGGFNYAEQFF	1	0.0840336
281	TRA:CALNYQLIW;TRB:CASSHWGGEQYF	1	0.0840336
282	TRA:CALPGTQVVGQLTF;TRB:CASGGQGANTEVFF	1	0.0840336
283	TRA:CALRGNSNNRIFF;TRB:CASPQNSGNTLYF;TRB:CASSSGGTSAETLYF	1	0.0840336
284	TRA:CALRNSNNRIFF;TRB:CASSIWGAVNQDTQYF	1	0.0840336
285	TRA:CALSAHYGNEKITF;TRA:CAVSARDRIFF;TRB:CAWSRGTGNQDTQYF;TRB:CGARDGQSSYEQYF	1	0.0840336
286	TRA:CALSAPRNNNNAPRF;TRB:CASSRGQGYTEVFF	1	0.0840336
287	TRA:CALSDDNYAQGLTF;TRB:CASSDRGRSDYTF;TRB:CASSQDSHNANTEVFF	1	0.0840336
288	TRA:CALSDGNYNQGKLIF;TRB:CASSSQGNTGQLYF	1	0.0840336
289	TRA:CALSDHVGDNSKLIW;TRB:CASGDRGNTEVFF	1	0.0840336
290	TRA:CALSDLTGNTGKLIF;TRB:CASRDWGGYAEQFF	1	0.0840336
291	TRA:CALSDLYGSSGNKLIF;TRB:CASSPGQGDTEVFF	1	0.0840336
292	TRA:CALSDNYAQGLTF;TRB:CASRGGNSQNTLYF	1	0.0840336
293	TRA:CALSDQEGGSALGRLHF;TRB:CASSEPGLGDQDTQYF;TRB:CASSPTGGALEQYF	1	0.0840336
294	TRA:CALSDQGGSAKLIF;TRB:CAWSPLGGGYAEQFF	1	0.0840336
295	TRA:CALSDRGGSNAKLTF;TRA:CATDSNYQLIW;TRB:CASSLLGGREQYF	1	0.0840336
296	TRA:CALSDRGMGYKLTF;TRB:CASVTGDEQYF	1	0.0840336
297	TRA:CALSDRGSNYQLIW;TRB:CASSTGLGGSAETLYF	1	0.0840336
298	TRA:CALSDRGTGGYKVVF;TRB:CASRSSYEQYF	1	0.0840336
299	TRA:CALSDRYGSSGNKLIF;TRB:CASGDAGTGGSDYTF	1	0.0840336
300	TRA:CALSDRYGSSGNKLIF;TRB:CGAREDRANERLFF	1	0.0840336
301	TRA:CALSDRYGTGSKLSF;TRB:CASSQGKNTLYF	1	0.0840336
302	TRA:CALSDRYMGYKLTF;TRB:CASSFGGSQNTLYF	1	0.0840336
303	TRA:CALSDRYNQGKLIF;TRB:CASSFGLGGYEQYF	1	0.0840336
304	TRA:CALSDRYNQGKLIF;TRB:CASSFGWGNTGQLYF	1	0.0840336
305	TRA:CALSDRYNQGKLIF;TRB:CASSLSGEQYF	1	0.0840336
306	TRA:CALSDRYNQGKLIF;TRB:CGARDPQDTQYF	1	0.0840336
307	TRA:CALSEDYGSSGNKLIF;TRB:CASSHRVNSDYTF	1	0.0840336
308	TRA:CALSELSNSNNRIFF;TRB:CASSPTGGADAEQFF	1	0.0840336
309	TRA:CALSEPDSNYQLIW;TRB:CGARGRDWGNYAEQFF	1	0.0840336
310	TRA:CALSGDNQGKLIF;TRB:CASSLRANTEVFF	1	0.0840336
311	TRA:CALSGDSNYQLIW;TRB:CASSWGTGVLDTEVFF	1	0.0840336
312	TRA:CALSILNNNNAPRF;TRA:CAMRDASSSFSKLVF;TRB:CASSQELQDTQYF	1	0.0840336
313	TRA:CALSLDSNYQLIW;TRB:CASSDDRANQAPLF	1	0.0840336
314	TRA:CALSMEVMGYKLTF;TRB:CASGMQAYAEQFF	1	0.0840336
315	TRA:CALSMLSGSFNKLTF;TRB:CASSLDPGDQDTQYF	1	0.0840336
316	TRA:CALSMNYNQGKLIF;TRB:CASSLGTGGANSDYTF	1	0.0840336
317	TRA:CALSMRSNYQLIW;TRB:CASSLGQNSDYTF	1	0.0840336
318	TRA:CALSSDYGSSGNKLIF;TRB:CASSLRENSDYTF	1	0.0840336
319	TRA:CALSSNTNKVVF;TRB:CASSLGTGSQNTLYF	1	0.0840336
320	TRA:CALSSQGGSAKLIF;TRB:CASSDAGTGSRYF	1	0.0840336
321	TRA:CALSSTASLGKLQF;TRB:CASSDAGSAETLYF	1	0.0840336
322	TRA:CALSYNQGKLIF;TRB:CASSDWTGDTGQLYF	1	0.0840336
323	TRA:CALTGNTGKLIF;TRB:CASSQGAGNTLYF	1	0.0840336
324	TRA:CALTPMNYNQGKLIF;TRA:CAVSLNYNQGKLIF;TRB:CASRHRGNNQAPLF	1	0.0840336
325	TRA:CALVDGDSNYQLIW;TRB:CASSIWGAQDTQYF	1	0.0840336
326	TRA:CALVDQGGRALIF;TRB:CAWSLGGGISNERLFF;TRB:CSAGRDRANERLFF	1	0.0840336
327	TRA:CALVEDYNQGKLIF;TRB:CASSQAQGANTEVFF	1	0.0840336
328	TRA:CALVLTSGGNYKPTF;TRB:CGARDRYRDDERLFF	1	0.0840336
329	TRA:CALVVGDNSKLIW;TRA:CAVSASSGSWQLIF;TRB:CASSQLGGPYEQYF	1	0.0840336
330	TRA:CALVVNTEGADRLTF;TRB:CASSWGGRGTQYF	1	0.0840336
331	TRA:CALWELAGANTGKLTF;TRA:CAMREHTEGADRLTF;TRB:CASSLDWGNTGQLYF	1	0.0840336
332	TRA:CAMADSNTNKVVF;TRB:CASRLDRGRAETLYF	1	0.0840336
333	TRA:CAMATGGNNKLTF;TRB:CASSLWGGDYAEQFF	1	0.0840336
334	TRA:CAMDDTNAYKVIF;TRB:CASSDGLSYEQYF	1	0.0840336
335	TRA:CAMDPNSAGNKLTF;TRA:CVLSPSNYNVLYF;TRB:CASSFDNNERLFF	1	0.0840336
336	TRA:CAMEANTNKVVF;TRB:CASSSTEVFF	1	0.0840336
337	TRA:CAMEASSGSWQLIF;TRB:CASSDTLGVNQDTQYF	1	0.0840336
338	TRA:CAMELNSAGNKLTF;TRB:CASSPLTGANERLFF	1	0.0840336
339	TRA:CAMEPPGGNYKPTF;TRB:CASSGNYAEQFF	1	0.0840336
340	TRA:CAMESSGSWQLIF;TRA:CIPRGTGNYKYVF;TRB:CASSERGPNSDYTF;TRB:CASSESFYAEQFF	1	0.0840336
341	TRA:CAMNTEGADRLTF;TRB:CSAGTGPAEQFF	1	0.0840336
342	TRA:CAMPRNNNNAPRF;TRA:CAVRERNNNNAPRF;TRB:CASSDGYNYAEQFF	1	0.0840336
343	TRA:CAMRATSSGQKLVF;TRB:CASGDAGAGDYAEQFF	1	0.0840336
344	TRA:CAMRATSSGQKLVF;TRB:CASGDAGAGNYAEQFF	1	0.0840336
345	TRA:CAMRATSSGQKLVF;TRB:CASGDAGTGNYAEQFF	1	0.0840336
346	TRA:CAMRDIYGSSGNKLIF;TRB:CASSQDSRGGDTQYF	1	0.0840336
347	TRA:CAMREDRNSNNRIFF;TRB:CGAIPTGVINYAEQFF	1	0.0840336
348	TRA:CAMREGDSNYQLIW;TRB:CSAEGQRGQNTLYF	1	0.0840336
349	TRA:CAMREGDYAQGLTF;TRB:CASSQTGGANTEVFF	1	0.0840336
350	TRA:CAMREGRDYANKMIF;TRB:CASSQELGYNYAEQFF	1	0.0840336
351	TRA:CAMREGSGGNYKPTF;TRB:CASSVGQDTLYF	1	0.0840336
352	TRA:CAMREGSTGGNNKLTF;TRA:CAVNTGNYKYVF;TRB:CASSDDSYEQYF;TRB:CASSSRGRAEQFF	1	0.0840336
353	TRA:CAMREGSTGGNNKLTF;TRB:CASSQGQGAFERLFF;TRB:CASSSRGRAEQFF	1	0.0840336
354	TRA:CAMREGSTGGNNKLTF;TRB:CASSQPGGGNEQYF;TRB:CASSSRGRAEQFF	1	0.0840336
355	TRA:CAMREGTEGADRLTF;TRB:CASSRDRRSSYEQYF	1	0.0840336
356	TRA:CAMREHDSGYNKLTF;TRB:CASSLEGKDTGQLYF	1	0.0840336
357	TRA:CAMREINYQLIW;TRB:CASSLDRGLDTQYF	1	0.0840336
358	TRA:CAMRELDQGGSAKLIF;TRB:CASSPGVEQYF	1	0.0840336
359	TRA:CAMREMQQGTGSKLSF;TRB:CASSFDWGQNTLYF	1	0.0840336
360	TRA:CAMREMSNYNVLYF;TRB:CASSLGTDAEQFF	1	0.0840336
361	TRA:CAMRENTGNYKYVF;TRA:CATDDTNAYKVIF;TRA:CAVSELSSNTNKVVF;TRB:CASSDKGAAETLYF;TRB:CASSQGYTEVFF	1	0.0840336
362	TRA:CAMREYGSSGNKLIF;TRA:CVLGDGYNQGKLIF;TRB:CASSRQGHASAETLYF	1	0.0840336
363	TRA:CAMRGAGTGGYKVVF;TRB:CASTGTGERAPLF	1	0.0840336
364	TRA:CAMRGMSNYNVLYF;TRB:CASSPGLGSAETLYF	1	0.0840336
365	TRA:CAMRGTSSGQKLVF;TRB:CTYSTGGNQDTQYF	1	0.0840336
366	TRA:CAMRLGGRALIF;TRB:CASSFPGTGGPNERLFF	1	0.0840336
367	TRA:CAMRLNQGGSAKLIF;TRB:CASRANTEVFF;TRB:CASSGQGGIYEQYF	1	0.0840336
368	TRA:CAMSDEDSGYNKLTF;TRB:CASRLGRQNTLYF	1	0.0840336
369	TRA:CAMSENNYAQGLTF;TRB:CASSMAGQDTQYF	1	0.0840336
370	TRA:CAMSESNYQLIW;TRB:CASSGGASAETLYF	1	0.0840336
371	TRA:CAMSPSSGSWQLIF;TRB:CASSRLGTNTGQLYF	1	0.0840336
372	TRA:CAMSRNNNAGAKLTF;TRB:CASSLVDIQDTQYF	1	0.0840336
373	TRA:CAMSWGTGNTGKLIF;TRB:CASSLGGYNYAEQFF	1	0.0840336
374	TRA:CAMTSGYNKLTF;TRB:CASSLEWGGSQNTLYF	1	0.0840336
375	TRA:CAMVASSGSWQLIF;TRB:CASSSSSGNTLYF	1	0.0840336
376	TRA:CANPNYGNEKITF;TRB:CASSPHRGPEVFF	1	0.0840336
377	TRA:CANSGGNYKPTF;TRB:CASSDKLGGSQNTLYF	1	0.0840336
378	TRA:CAPLTGNTGKLIF;TRA:CAVASSGSWQLIF;TRB:CASSPGQGANQAPLF	1	0.0840336
379	TRA:CAPNMGYKLTF;TRB:CASGESAANTEVFF	1	0.0840336
380	TRA:CAPRNSNNRIFF;TRA:CAVSPNYNQGKLIF;TRB:CASSPPGAETLYF;TRB:CGARDQGVNYAEQFF	1	0.0840336
381	TRA:CAPRSWQLIF;TRB:CASSLDWGGDTQYF	1	0.0840336
382	TRA:CAPTSNTNKVVF;TRB:CASSPGLGGDEQYF	1	0.0840336
383	TRA:CARASSGSWQLIF;TRB:CAWDRAGNTLYF	1	0.0840336
384	TRA:CARMNYNQGKLIF;TRA:CATDAGTGGYKVVF;TRB:CASSDNAETLYF	1	0.0840336
385	TRA:CARNMGYKLTF;TRB:CASSEGNSDYTF	1	0.0840336
386	TRA:CASPGTQVVGQLTF;TRB:CASSLDQGNSGNTLYF	1	0.0840336
387	TRA:CASSGSWQLIF;TRA:CAVSAFGNNRIFF;TRB:CASSEGNERLFF	1	0.0840336
388	TRA:CASSSGSWQLIF;TRB:CGARTGEGDTQYF	1	0.0840336
389	TRA:CASSSNTNKVVF;TRB:CASSQDGGSNERLFF	1	0.0840336
390	TRA:CASYSGGSNAKLTF;TRB:CASSHWGENTLYF	1	0.0840336
391	TRA:CATANSGTYQRF;TRB:CASSFSGQGTERLFF	1	0.0840336
392	TRA:CATDAAGGYKVVF;TRB:CASSSGGPYEQYF	1	0.0840336
393	TRA:CATDASSGSWQLIF;TRB:CAWSPNWGSQNTLYF	1	0.0840336
394	TRA:CATDDTNAYKVIF;TRA:CAVSELSSNTNKVVF;TRB:CASSDKGAAETLYF	1	0.0840336
395	TRA:CATDDTNAYKVIF;TRA:CAVSELSSNTNKVVF;TRB:CASSDKGAAETLYF;TRB:CASSLGQGKTEVFF;TRB:CASSQGYTEVFF	1	0.0840336
396	TRA:CATDDTNAYKVIF;TRB:CASQGGNSDYTF	1	0.0840336
397	TRA:CATDDTNAYKVIF;TRB:CASSDKGAAETLYF;TRB:CASSQGYTEVFF	1	0.0840336
398	TRA:CATDDTNAYKVIF;TRB:CASSDRGAAETLYF;TRB:CASSFRDSSYEQYF	1	0.0840336
399	TRA:CATDEAGGYKVVF;TRB:CASSGTADSDYTF	1	0.0840336
400	TRA:CATDGTGGYKVVF;TRB:CASSPRGGADTQYF	1	0.0840336
401	TRA:CATDGYGSSGNKLIF;TRB:CASSLGQNSDYTF	1	0.0840336
402	TRA:CATDITGGYKVVF;TRB:CASSPTGAEQFF	1	0.0840336
403	TRA:CATDQGGGYKVVF;TRB:CASSEQVEEQYF	1	0.0840336
404	TRA:CATDQGGRALIF;TRB:CSADPGGDLSSYEQYF	1	0.0840336
405	TRA:CATDRSNYNVLYF;TRB:CASSIWTTSAETLYF	1	0.0840336
406	TRA:CATLPDTNAYKVIF;TRB:CASSDLGGREAETLYF	1	0.0840336
407	TRA:CATPDTNAYKVIF;TRB:CASSQERIEYEQYF	1	0.0840336
408	TRA:CAVAYQGGRALIF;TRA:CAVSGGSNNRIFF;TRB:CASSEDLSYEQYF	1	0.0840336
409	TRA:CAVDMGYKLTF;TRB:CASGEGEVFF	1	0.0840336
410	TRA:CAVISNTEGADRLTF;TRB:CASSIALSNERLFF	1	0.0840336
411	TRA:CAVKESTGSKLSF;TRB:CASSLRLSYEQYF	1	0.0840336
412	TRA:CAVNTGNYKYVF;TRB:CASSDGTGAYEQYF	1	0.0840336
413	TRA:CAVNTGNYKYVF;TRB:CASSDGTNTLYF	1	0.0840336
414	TRA:CAVNTGNYKYVF;TRB:CASSGTTAEQFF	1	0.0840336
415	TRA:CAVPFDSNYQLIW;TRB:CASSFLGGDAEQFF	1	0.0840336
416	TRA:CAVRENYNQGKLIF;TRB:CASSQGLGSSAETLYF	1	0.0840336
417	TRA:CAVRENYNQGKLIF;TRB:CAWDPGQGTSGNTLYF	1	0.0840336
418	TRA:CAVRESSGSWQLIF;TRB:CASSPGLGYEQYF	1	0.0840336
419	TRA:CAVRGDTNAYKVIF;TRB:CASSIVGVQDTQYF	1	0.0840336
420	TRA:CAVRGMDAYKVIF;TRA:CFTGKLTF;TRB:CASSTAGDGNTLYF	1	0.0840336
421	TRA:CAVRGSGGSNAKLTF;TRB:CSSSQSTGRYAEQFF	1	0.0840336
422	TRA:CAVRLDSNYQLIW;TRB:CASSQEGDSYEQYF	1	0.0840336
423	TRA:CAVRQGTGSKLSF;TRB:CASSDWGGYEQYF	1	0.0840336
424	TRA:CAVRSQGGSAKLIF;TRB:CASSQLGYQDTQYF	1	0.0840336
425	TRA:CAVSAGDYANKMIF;TRB:CASSLELGGREQYF;TRB:CASSPQGAGTGQLYF	1	0.0840336
426	TRA:CAVSAIDRGSALGRLHF;TRB:CASSSGGASQDTQYF	1	0.0840336
427	TRA:CAVSAPQNQGGSAKLIF;TRB:CASSRDRGANTEVFF	1	0.0840336
428	TRA:CAVSARTSSFSKLVF;TRB:CARGQGYEQYF	1	0.0840336
429	TRA:CAVSASGGYKVVF;TRB:CASSFGRNNQAPLF	1	0.0840336
430	TRA:CAVSASSGSWQLIF;TRA:CAVSGDTNAYKVIF;TRB:CASSELGGPYEQYF	1	0.0840336
431	TRA:CAVSAVTEGADRLTF;TRB:CASSPDWGVGQNTLYF	1	0.0840336
432	TRA:CAVSDDSNYQLIW;TRB:CASSPTGGGQNTLYF	1	0.0840336
433	TRA:CAVSDGSWQLIF;TRB:CASRNRGEQYF	1	0.0840336
434	TRA:CAVSEGDTNAYKVIF;TRB:CASRMEGNYAEQFF	1	0.0840336
435	TRA:CAVSEGSNYNVLYF;TRB:CASSAGTGGARDEQFF	1	0.0840336
436	TRA:CAVSELSSNTNKVVF;TRB:CASSDKGAAETLYF	1	0.0840336
437	TRA:CAVSELSSNTNKVVF;TRB:CASSDKGAAETLYF;TRB:CASSQGYTEVFF	1	0.0840336
438	TRA:CAVSFGNYQLIW;TRB:CASSDTAYEQYF	1	0.0840336
439	TRA:CAVSGDSNYQLIW;TRB:CASSDAPGNTGQLYF	1	0.0840336
440	TRA:CAVSGMDSNYQLIW;TRB:CASSLSWGIYAEQFF	1	0.0840336
441	TRA:CAVSIDNYAQGLTF;TRB:CASSLGDSAETLYF	1	0.0840336
442	TRA:CAVSLDTNAYKVIF;TRB:CGARQGTEVFF	1	0.0840336
443	TRA:CAVSLMDYANKMIF;TRB:CAWSPGQGTEVFF	1	0.0840336
444	TRA:CAVSLNTNAPRF;TRB:CASSEEGQANSDYTF	1	0.0840336
445	TRA:CAVSLRNNYAQGLTF;TRB:CASSQGYNYAEQFF	1	0.0840336
446	TRA:CAVSMDSNYQLIW;TRB:CASSQAGDLYEQYF	1	0.0840336
447	TRA:CAVSMDYANKMIF;TRB:CASSRDNYAEQFF	1	0.0840336
448	TRA:CAVSMNYNQGKLIF;TRB:CASSSGTGGYEQYF	1	0.0840336
449	TRA:CAVSNMGYKLTF;TRA:CAVSSGGNYKPTF;TRB:CASSLGNERLFF;TRB:CGAREGGQNTLYF	1	0.0840336
450	TRA:CAVSPASSGSWQLIF;TRB:CASSFWYEQYF	1	0.0840336
451	TRA:CAVSPPSSNTNKVVF;TRB:CASSWDWGNEQYF	1	0.0840336
452	TRA:CAVSRNTEGADRLTF;TRB:CASSLDSAETLYF	1	0.0840336
453	TRA:CAVSRTGNTGKLIF;TRB:CASSLRDRGTNERLFF	1	0.0840336
454	TRA:CAVSTGANTGKLTF;TRB:CASSFGGASNTEVFF	1	0.0840336
455	TRA:CAVSVNSAGNKLTF;TRB:CASSERVNTGQLYF;TRB:CASSFRGKNSDYTF	1	0.0840336
456	TRA:CAVSVYANKMIF;TRB:CASSGFMGGEQYF	1	0.0840336
457	TRA:CAWGTNTGKLTF;TRB:CASTLGGGENTLYF	1	0.0840336
458	TRA:CEDTAVYFWSTGANTGKLTF;TRB:CASSFGQGRDEQYF	1	0.0840336
459	TRA:CIPRGTGNYKYVF;TRB:CASSESFYAEQFF	1	0.0840336
460	TRA:CIVTLSNYNVLYF;TRB:CASSQEGLGYQDTQHF	1	0.0840336
461	TRA:CPDNSAGNKLTF;TRB:CSAAGQGVAEVFF	1	0.0840336
462	TRA:CSAEPNYNVLYF;TRB:CGAREGNYEQYF	1	0.0840336
463	TRA:CVLGDDSNNRIFF;TRB:CASSLGGGGGAETLYF	1	0.0840336
464	TRA:CVLGDDSNYQLIW;TRB:CASSPPGQIYAEQFF	1	0.0840336
465	TRA:CVLGDGTGGYKVVF;TRB:CASSPSTGGSSYEQYF	1	0.0840336
466	TRA:CVLGGNMGYKLTF;TRB:CASSDNTYAEQFF	1	0.0840336
467	TRA:CVLGNVGDNSKLIW;TRB:CASSSGGSSAETLYF	1	0.0840336
468	TRA:CVLGNYAQGLTF;TRB:CASSTGGGKGAETLYF	1	0.0840336
469	TRA:CVLRGTEGADRLTF;TRB:CASSRVANSDYTF	1	0.0840336
470	TRA:CVLRNSNNRIFF;TRB:CASSIWGAVNQDTQYF	1	0.0840336
471	TRA:CVLSADSNYQLIW;TRB:CASSDAGGDDTQYF	1	0.0840336
472	TRA:CVLSAIANKMIF;TRB:CASSDWGGFAETLYF	1	0.0840336
473	TRA:CVLSDGSSGNKLIF;TRB:CASSPGQDTGQLYF	1	0.0840336
474	TRA:CVLSGLNYGSSGNKLIF;TRB:CASSLDVQNTGQLYF	1	0.0840336
475	TRA:CVLSPDTNAYKVIF;TRB:CASGGGYEQYF	1	0.0840336
476	TRA:CVVGASYGNEKITF;TRB:CASSDLGKNTLYF	1	0.0840336

## Sheet: Aire (ko) PD1
Clone #	Sequence	Size	Frequency
1	TRA:CALGETASLGKLQF;TRA:CAMREGSTGGNNKLTF;TRB:CASSSRGLYEQYF	138	9.67064
2	TRA:CATDGGNYAQGLTF;TRB:CASSFRNANSDYTF	100	7.00771
3	TRA:CAVSGDTNAYKVIF;TRB:CASSPDWGASSQNTLYF	47	3.29362
4	TRA:CALGDSDTNAYKVIF;TRB:CASSYRQGNYAEQFF	40	2.80308
5	TRA:CAASHSGGSNYKLTF;TRB:CASSRNTEVFF	29	2.03224
6	TRA:CAGREGGRALIF;TRB:CASSLGSGNTLYF	29	2.03224
7	TRA:CAMREGSTGGNNKLTF;TRB:CASSSRGLYEQYF	28	1.96216
8	TRA:CAARGGMGYKLTF;TRB:CATPTGDEQYF	22	1.5417
9	TRA:CALGIDTNAYKVIF;TRA:CAVAGTTASLGKLQF;TRB:CASDWGNYAEQFF	22	1.5417
10	TRA:CALSETTGGNNKLTF;TRB:CASSPGTNPYAEQFF	22	1.5417
11	TRA:CAVSMDTNAYKVIF;TRB:CASSPGTGEDTQYF	21	1.47162
12	TRA:CALEQGSNAKLTF;TRB:CASSPRGAGNTLYF	20	1.40154
13	TRA:CAASDDTEGADRLTF;TRB:CASSDVGNGNTLYF	19	1.33146
14	TRA:CAMRGPSNYNVLYF;TRB:CASSLVQNYAEQFF	18	1.26139
15	TRA:CAASDQGGRALIF;TRB:CASSMGGQNTLYF	16	1.12123
16	TRA:CALGDRDGGNNKLTF;TRB:CASSPGQNTEVFF	13	0.911002
17	TRA:CAMGQDSNYQLIW;TRB:CASSPPGQIYAEQFF	13	0.911002
18	TRA:CAMREDNNNAPRF;TRA:CAVTAYGSSGNKLIF;TRB:CASSLDWGGYAEQFF	12	0.840925
19	TRA:CAMREDNNNAPRF;TRA:CAVTAYGSSGNKLIF;TRB:CASSLDWGGYAEQFF	12	0.840925
20	TRA:CAMREDNNNAPRF;TRB:CASSYDWGGYAEQFF	12	0.840925
21	TRA:CAMRATSSGQKLVF;TRB:CASGDAGGRGAEQFF	11	0.770848
22	TRA:CAMVNTGNYKYVF;TRB:CASSLVLHQDTQYF	11	0.770848
23	TRA:CAVSMDSNYQLIW;TRB:CASSQEGDNYEQYF	11	0.770848
24	TRA:CAASDRIFF;TRB:CASSIWTGGSQNTLYF	9	0.630694
25	TRA:CALGDGATGGNNKLTF;TRB:CASSYWGSAETLYF	9	0.630694
26	TRA:CAVSDDTNAYKVIF;TRB:CASSLGTGGREQYF	9	0.630694
27	TRA:CAAKNNYAQGLTF;TRB:CASSRDLGPNERLFF	8	0.560617
28	TRA:CAMREGSTGGNNKLTF;TRB:CASSSRGRAEQFF	8	0.560617
29	TRA:CAVIGNNNNAPRF;TRB:CAWSPGSSGNTLYF	8	0.560617
30	TRA:CAVPDTNAYKVIF;TRB:CASSLALGVDEQYF	8	0.560617
31	TRA:CAVYDTNAYKVIF;TRB:CASSRDWGGDTQYF	8	0.560617
32	TRA:CAADTNAYKVIF;TRB:CASSGTGEGEQYF	7	0.49054
33	TRA:CALGDLDSGGSNAKLTF;TRB:CASSLDWGGYEQYF	7	0.49054
34	TRA:CAMRDNNNAPRF;TRB:CASSSLNTEVFF	7	0.49054
35	TRA:CAVNTGNYKYVF;TRB:CASSGDTYEQYF	7	0.49054
36	TRA:CAVRDGEDSNYQLIW;TRB:CASSLLLGGSYEQYF	7	0.49054
37	TRA:CAVRRYYGNEKITF;TRB:CASSLRDSYEQYF	7	0.49054
38	TRA:CAASGMNSGGSNAKLTF;TRB:CASSGMVTENTLYF	6	0.420463
39	TRA:CALVVNTGNYKYVF;TRB:CASSLGGWTEVFF	6	0.420463
40	TRA:CATDADGDNSKLIW;TRB:CASSIWGSAETLYF	6	0.420463
41	TRA:CAVSSSSGSWQLIF;TRB:CASSDRGLAETLYF	6	0.420463
42	TRA:CIVTDPVTTNTGKLTF;TRB:CASSLAPGGRSYEQYF	6	0.420463
43	TRA:CVLRDSNYQLIW;TRB:CASSLGQGNTLYF	6	0.420463
44	TRA:CAASMIPGNTGKLIF;TRB:CASSLRVGTEVFF	5	0.350385
45	TRA:CAASWGGNYKPTF;TRB:CASSSGGIANSDYTF	5	0.350385
46	TRA:CALGEPNSAGNKLTF;TRB:CASGRWTGGYAEQFF	5	0.350385
47	TRA:CAMLGTGSNRLTF;TRB:CASSLWGSQNTLYF	5	0.350385
48	TRA:CAMREVSNYNVLYF;TRA:CAVSMDYNQGKLIF;TRB:CASSSGQSNQAPLF	5	0.350385
49	TRA:CAVTGGYKVVF;TRB:CASSLDNNQDTQYF	5	0.350385
50	TRA:CAASEASGSWQLIF;TRB:CASSPPGTVSNERLFF	4	0.280308
51	TRA:CAASSSGGSNYKLTF;TRB:CASSRNTEVFF	4	0.280308
52	TRA:CALPMTNSAGNKLTF;TRA:CAVSPGTGGYKVVF;TRB:CSADGDRAHSAETLYF	4	0.280308
53	TRA:CALSMLSGSFNKLTF;TRB:CASSLDPGQDTQYF	4	0.280308
54	TRA:CAMEPGTGSNRLTF;TRB:CASSLGTGGSYEQYF	4	0.280308
55	TRA:CAMRESSSSFSKLVF;TRB:CASSALLGSQDTQYF	4	0.280308
56	TRA:CAPYTNAYKVIF;TRB:CASSDARQFAEQFF	4	0.280308
57	TRA:CATDDTNAYKVIF;TRB:CASSDSGGGERLFF	4	0.280308
58	TRA:CATDPYSNNRIFF;TRB:CASSIWTTSAETLYF	4	0.280308
59	TRA:CATDWAGGYKVVF;TRA:CAVSGTGGYKVVF;TRB:CASSGTGGFEQYF	4	0.280308
60	TRA:CAVSALGGGSNAKLTF;TRB:CASSPDWGGYEQYF	4	0.280308
61	TRA:CAARAPDSNYQLIW;TRA:CALDMATGGNNKLTF;TRB:CASSPYRGSNTEVFF	3	0.210231
62	TRA:CAASASSGSWQLIF;TRA:CALWELAASSGQKLVF;TRB:CASSYLGGPYEQYF	3	0.210231
63	TRA:CAASGQQGTGSKLSF;TRB:CASSSGTANTGQLYF	3	0.210231
64	TRA:CAFDTNAYKVIF;TRB:CASSPNWGGVTGQLYF	3	0.210231
65	TRA:CAIDRYGSSGNKLIF;TRB:CASSPRGQEVFF	3	0.210231
66	TRA:CAILVGYKLTF;TRB:CASSHRDWEDTQYF	3	0.210231
67	TRA:CALGDRDYNQGKLIF;TRB:CASSLEWSSAETLYF	3	0.210231
68	TRA:CALGGGSGSFNKLTF;TRB:CASRLRDWDDTQYF	3	0.210231
69	TRA:CALNYANKMIF;TRB:CASSLALNTEVFF	3	0.210231
70	TRA:CALSEDYGSSGNKLIF;TRB:CASSLRENSDYTF	3	0.210231
71	TRA:CALSELRGNAGAKLTF;TRA:CAVTGGYKVVF;TRB:CASSLDNNQDTQYF	3	0.210231
72	TRA:CALSGDYGSSGNKLIF;TRB:CASSLRENTEVFF	3	0.210231
73	TRA:CALSMDSNYQLIW;TRB:CASSDDIANSDYTF	3	0.210231
74	TRA:CAMERSNMGYKLTF;TRB:CAWSPRGEGERLFF	3	0.210231
75	TRA:CAMESSGSWQLIF;TRA:CAVSIRVTNSAGNKLTF;TRB:CASSSRGANSDYTF	3	0.210231
76	TRA:CAMRGSILTNSAGNKLTF;TRB:CASGNRDWGGGSYAEQFF	3	0.210231
77	TRA:CARGTNAYKVIF;TRA:CAVSHSNYQLIW;TRB:CASSLSGTGTTEVFF	3	0.210231
78	TRA:CATDASSGSWQLIF;TRB:CASTGRGAETLYF	3	0.210231
79	TRA:CAVSAGTYQRF;TRB:CSADLTGDAEQFF	3	0.210231
80	TRA:CAVSHDSGYNKLTF;TRB:CASSGTGNQAPLF	3	0.210231
81	TRA:CAVSMNYNQGKLIF;TRB:CASSLEDEQYF	3	0.210231
82	TRA:CAVSMTSGSWQLIF;TRB:CASSQGPSAETLYF	3	0.210231
83	TRA:CAVSNYGNEKITF;TRB:CSAETGGYAEQFF	3	0.210231
84	TRA:CAVTSGGSNAKLTF;TRB:CGAPGQGNQAPLF	3	0.210231
85	TRA:CVLGDGSSGNKLIF;TRB:CASSIWGAVQDTQYF	3	0.210231
86	TRA:CVLSPDTNAYKVIF;TRB:CASSEGYEQYF	3	0.210231
87	TRA:CAAEAPSSFSKLVF;TRB:CASSLTGGNTGQLYF	2	0.140154
88	TRA:CAAEASDSNYQLIW;TRB:CASSLGRAETLYF;TRB:CASSLGRAGNTLYF	2	0.140154
89	TRA:CAAGAEATGGNNKLTF;TRA:CALEQEGTGSKLSF;TRB:CASSSDWGDYAEQFF	2	0.140154
90	TRA:CAAGASGGNNKLTF;TRB:CASSIWGGGEQYF	2	0.140154
91	TRA:CAAGDSGGSNYKLTF;TRB:CASSLNTEVFF	2	0.140154
92	TRA:CAALFNTGNYKYVF;TRB:CSSGTGGYEQYF	2	0.140154
93	TRA:CAANQEHSNNRIFF;TRB:CASSPTPNSDYTF	2	0.140154
94	TRA:CAASASSGSWQLIF;TRB:CASSRDNNQAPLF	2	0.140154
95	TRA:CAASDSGGSNYKLTF;TRB:CASSRNTEVFF	2	0.140154
96	TRA:CAASYPNTNKVVF;TRA:CALSVDDSGYNKLTF;TRB:CASSPLWGDYAEQFF	2	0.140154
97	TRA:CADNMGYKLTF;TRB:CASSDDRVYAEQFF	2	0.140154
98	TRA:CAGYGSSGNKLIF;TRB:CASSDVAWGGSAETLYF	2	0.140154
99	TRA:CAIDNTNAYKVIF;TRA:CALSGLDTGSWQLIF;TRB:CASSSFGDYEQYF	2	0.140154
100	TRA:CAIHNVGDNSKLIW;TRB:CASSQGYQDTQYF	2	0.140154
101	TRA:CALAAVYGSSGNKLIF;TRB:CASGRTGGYAEQFF	2	0.140154
102	TRA:CALADASSGSWQLIF;TRB:CASSLGQGPEVFF	2	0.140154
103	TRA:CALAGGASSSFSKLVF;TRA:CAVSGEDYANKMIF;TRB:CASSAPGQYEQYF	2	0.140154
104	TRA:CALEQGNNNNAPRF;TRA:CAVGGSALGRLHF;TRB:CASSDSGGSSYEQYF	2	0.140154
105	TRA:CALGDPTGNTGKLIF;TRA:CAPPGTQVVGQLTF;TRB:CASSLRTGVGNTLYF	2	0.140154
106	TRA:CALGDPTGNTGKLIF;TRB:CASTPRTGYSGNTLYF	2	0.140154
107	TRA:CALGEDYGSSGNKLIF;TRB:CASSLQVNSDYTF	2	0.140154
108	TRA:CALGESANKMIF;TRB:CASSRDKYNYAEQFF	2	0.140154
109	TRA:CALGETASLGKLQF;TRA:CAMREGSTGGNNKLTF;TRB:CASSSGQSNQAPLF;TRB:CASSSRGLYEQYF	2	0.140154
110	TRA:CALGFDSGYNKLTF;TRB:CASSRDSANSDYTF	2	0.140154
111	TRA:CALGTTASLGKLQF;TRB:CASSQGPGHNTEVFF	2	0.140154
112	TRA:CALPDTGANTGKLTF;TRB:CASSFGGRIETLYF	2	0.140154
113	TRA:CALSDRDSNNRIFF;TRB:CASGDNTNERLFF	2	0.140154
114	TRA:CALSDRGTASLGKLQF;TRB:CASSPGTGGGAETLYF	2	0.140154
115	TRA:CALSEGGADRLTF;TRB:CASSIAGFQAPLF	2	0.140154
116	TRA:CALSEISGSFNKLTF;TRB:CASSLDPGDQDTQYF	2	0.140154
117	TRA:CALSNTGANTGKLTF;TRB:CASSLTGYEQYF	2	0.140154
118	TRA:CALSSDGNEKITF;TRB:CASSPGAGQLYF	2	0.140154
119	TRA:CALSVGGSAKLIF;TRB:CASGADSSGNTLYF	2	0.140154
120	TRA:CALVLSSGSWQLIF;TRB:CASSLEGTKDTQYF;TRB:CGARQGGEQYF	2	0.140154
121	TRA:CALWELGGSSGNKLIF;TRA:CAVSLTTASLGKLQF;TRB:CASSDAGALDTGQLYF	2	0.140154
122	TRA:CALYYGSSGNKLIF;TRA:CAVSSSGSWQLIF;TRB:CSADLQETLYF	2	0.140154
123	TRA:CAMELDTGGLSGKLTF;TRB:CASSDGGDEQYF	2	0.140154
124	TRA:CAMNAGAKLTF;TRB:CASSIWSTSAETLYF	2	0.140154
125	TRA:CAMREGGDNYAQGLTF;TRA:CATDYNYAQGLTF;TRB:CASSLLGGAETLYF	2	0.140154
126	TRA:CAMREMQQGTGSKLSF;TRA:CAVSMEQGTGSKLSF;TRB:CASSFDWGQNTLYF	2	0.140154
127	TRA:CAMRESGSFNKLTF;TRB:CASSIWGTSAETLYF	2	0.140154
128	TRA:CAMRVPGTGSNRLTF;TRA:CVLRNYAQGLTF;TRB:CASSLEDEVFF	2	0.140154
129	TRA:CAMRVPGTGSNRLTF;TRB:CASSLEDEVFF	2	0.140154
130	TRA:CAPTGGYKVVF;TRB:CASSLDNNQDTQYF	2	0.140154
131	TRA:CAPYDSGYNKLTF;TRB:CASSSTGDTEVFF	2	0.140154
132	TRA:CATDAGNMGYKLTF;TRB:CASSFNRDSSYEQYF	2	0.140154
133	TRA:CATDKGTGGYKVVF;TRB:CASSGTAETLYF	2	0.140154
134	TRA:CATDNVGDNSKLIW;TRA:CVVGATNNAGAKLTF;TRB:CASSIWGSAETLYF	2	0.140154
135	TRA:CATDRSNNRIFF;TRB:CASSIWGTSAETLYF	2	0.140154
136	TRA:CATEGSNNRIFF;TRB:CAWSLLRGGSSDYTF	2	0.140154
137	TRA:CATRGNSGTYQRF;TRB:CASSKTGDVFF	2	0.140154
138	TRA:CAVAYQGGRALIF;TRB:CASSVDSSYEQYF	2	0.140154
139	TRA:CAVDSGTYQRF;TRB:CASSLREGYAEQFF	2	0.140154
140	TRA:CAVNSAGNKLTF;TRB:CASTSTGGIDEQYF	2	0.140154
141	TRA:CAVRNYAQGLTF;TRB:CASSLDDEQYF	2	0.140154
142	TRA:CAVSAGTYQRF;TRB:CSADRGSYAEQFF	2	0.140154
143	TRA:CAVSDTNAYKVIF;TRB:CASSQEGDNYEQYF	2	0.140154
144	TRA:CAVSLDSGYNKLTF;TRB:CASSGTSNQAPLF	2	0.140154
145	TRA:CAAANSAGNKLTF;TRB:CASRGQGSLNYAEQFF	1	0.0700771
146	TRA:CAAASSGSWQLIF;TRA:CAATSGGNYKPTF;TRB:CASSPPGLGGYEQYF	1	0.0700771
147	TRA:CAAASSGSWQLIF;TRB:CASSDSGQQDTQYF;TRB:CASSLAGTPSQNTLYF	1	0.0700771
148	TRA:CAADDTNAYKVIF;TRB:CASSMRRYNNQAPLF	1	0.0700771
149	TRA:CAADSGGSNAKLTF;TRB:CASGARLGYAEQFF	1	0.0700771
150	TRA:CAADTNAYKVIF;TRB:CASSGTGEGEQYF;TRB:CASSPDWGGYEQYF	1	0.0700771
151	TRA:CAADTNAYKVIF;TRB:CASSSGTGYAEQFF	1	0.0700771
152	TRA:CAAEAGESNYQLIW;TRB:CASSSGRAETLYF	1	0.0700771
153	TRA:CAAEANSAGNKLTF;TRB:CASSQPGTGGATLYF	1	0.0700771
154	TRA:CAAEAPSSGQKLVF;TRB:CASSRDLGPNERLFF	1	0.0700771
155	TRA:CAAEASSSFSKLVF;TRB:CASSLWGGSSYEQYF	1	0.0700771
156	TRA:CAAEEDYGSSGNKLIF;TRA:CVVGATNTGKLTF;TRB:CASSLQANSDYTF;TRB:CASSLQVANSDYTF;TRB:CASSQGQGAFERLFF	1	0.0700771
157	TRA:CAAEEMSNYNVLYF;TRB:CASSPGQNTGQLYF;TRB:CGARDRGGAIQDTQYF	1	0.0700771
158	TRA:CAAEVPGTGSNRLTF;TRA:CAARGDTNTGKLTF;TRB:CASSRGQTSAETLYF	1	0.0700771
159	TRA:CAAFTGNYKYVF;TRA:CALGETASLGKLQF;TRA:CAMREGSTGGNNKLTF;TRB:CASSIEGDAETLYF;TRB:CASSSRGLYEQYF	1	0.0700771
160	TRA:CAAFTGNYKYVF;TRB:CASSIEGDAETLYF	1	0.0700771
161	TRA:CAAGATGGNNKLTF;TRB:CASSFGWDQDTQYF	1	0.0700771
162	TRA:CAAGGNMGYKLTF;TRB:CASSDPGQGSAETLYF	1	0.0700771
163	TRA:CAAGKNQGGSAKLIF;TRB:CSAGGTYNQAPLF	1	0.0700771
164	TRA:CAAGMATGGNNKLTF;TRB:CASSWTGGYAEQFF	1	0.0700771
165	TRA:CAAKSTASLGKLQF;TRB:CASSIWTGGPQNTLYF	1	0.0700771
166	TRA:CAANIASSSFSKLVF;TRB:CASSRGGDSYEQYF	1	0.0700771
167	TRA:CAANSAGNKLTF;TRB:CASSFSDRKGAPLF	1	0.0700771
168	TRA:CAAPLNNNNAPRF;TRB:CASSIWGTSAETLYF	1	0.0700771
169	TRA:CAAPNQGGSAKLIF;TRB:CASSQDWVNYAEQFF	1	0.0700771
170	TRA:CAARGASSSFSKLVF;TRB:CASSLVGDTQYF	1	0.0700771
171	TRA:CAARGGMGYKLTF;TRA:CAVSMNSNNRIFF;TRB:CASSHQGTEVFF;TRB:CATPTGDEQYF	1	0.0700771
172	TRA:CAARGGSAKLIF;TRA:CALGDGATGGNNKLTF;TRB:CASSLHYAEQFF;TRB:CASSYWGSAETLYF	1	0.0700771
173	TRA:CAARGNYKYVF;TRA:CAARVMDYANKMIF;TRB:CASSQGTEVFF	1	0.0700771
174	TRA:CAARNYGSSGNKLIF;TRB:CASSIIRGSERLFF	1	0.0700771
175	TRA:CAARQQGTGSKLSF;TRB:CASSPGTGISYEQYF	1	0.0700771
176	TRA:CAARRGTGGYKVVF;TRB:CASSVGTGKDTQYF	1	0.0700771
177	TRA:CAASAAGSFNKLTF;TRB:CASSLYGGAEQFF	1	0.0700771
178	TRA:CAASADTGNYKYVF;TRB:CASSDTGGRAETLYF	1	0.0700771
179	TRA:CAASAGDMGYKLTF;TRB:CASSFHWGSNQDTQYF	1	0.0700771
180	TRA:CAASAGFASALTF;TRA:CAMREGPAGANTGKLTF;TRB:CASNAKYEQYF	1	0.0700771
181	TRA:CAASAGFASALTF;TRB:CASNAKYEQYF	1	0.0700771
182	TRA:CAASAGMGYKLTF;TRB:CASSLSMDKNYEQYF	1	0.0700771
183	TRA:CAASAGMGYKLTF;TRB:CASSPDTYEQYF	1	0.0700771
184	TRA:CAASAGNYQLIW;TRA:CALEEYNVGDNSKLIW;TRA:CAMREGGDNYAQGLTF;TRA:CATDYNYAQGLTF;TRB:CASSLLGGAETLYF;TRB:CASSPNQDTQYF;TRB:CASSWDSYEQYF	1	0.0700771
185	TRA:CAASAGTGGYKVVF;TRB:CASGETGGDNERLFF	1	0.0700771
186	TRA:CAASAHYGNEKITF;TRB:CASSRHPNQDTQYF	1	0.0700771
187	TRA:CAASASTGNYKYVF;TRB:CASSLGLGGRDTQYF	1	0.0700771
188	TRA:CAASDQGGRALIF;TRB:CASGDLGLGGPQDTQYF;TRB:CASSMGGQNTLYF	1	0.0700771
189	TRA:CAASDQGGRALIF;TRB:CASSSRWGYEQYF	1	0.0700771
190	TRA:CAASDRTSGGNYKPTF;TRA:CAMREGGTGGYKVVF;TRB:CASSPQGADTGQLYF	1	0.0700771
191	TRA:CAASDSGGSNYKLTF;TRB:CASSLNTEVFF	1	0.0700771
192	TRA:CAASDSNNRIFF;TRA:CAMEAGFASALTF;TRB:CASSFGTGGVQDTQYF	1	0.0700771
193	TRA:CAASDYANKMIF;TRB:CASSIWGTSAETLYF	1	0.0700771
194	TRA:CAASDYAQGLTF;TRB:CASSATGTVANTEVFF	1	0.0700771
195	TRA:CAASDYQGGRALIF;TRA:CALSVGGGYKLTF;TRB:CASSLEAGNTEVFF	1	0.0700771
196	TRA:CAASEASGGNYKPTF;TRB:CASSQNTEVFF	1	0.0700771
197	TRA:CAASEGAGNYKYVF;TRA:CAAVNTGANTGKLTF;TRB:CASAGGPQDTQYF;TRB:CASSLEGEGDTQYF	1	0.0700771
198	TRA:CAASELGTGGYKVVF;TRB:CASSDRGSTGQLYF	1	0.0700771
199	TRA:CAASGGNTGKLIF;TRA:CAVRLTGNTGKLIF;TRB:CASSIWTTSAETLYF	1	0.0700771
200	TRA:CAASHQGGRALIF;TRB:CASSMGGQNTLYF	1	0.0700771
201	TRA:CAASINSNNRIFF;TRA:CALSVDTNTGKLTF;TRB:CASSFGTGDEQYF	1	0.0700771
202	TRA:CAASINSNNRIFF;TRA:CALSVDTNTGKLTF;TRB:CASSFGTGDEQYF;TRB:CASSLSLDRTEVFF	1	0.0700771
203	TRA:CAASLYQGGRALIF;TRA:CALSSGGNYKPTF;TRB:CASSAGTGVNERLFF	1	0.0700771
204	TRA:CAASMSNYNVLYF;TRB:CASGETGGYEQYF	1	0.0700771
205	TRA:CAASNSGTYQRF;TRB:CASSLETASNERLFF	1	0.0700771
206	TRA:CAASNTGNYKYVF;TRA:CALSPYLNSGGSNYKLTF;TRB:CASSPGGEQYF	1	0.0700771
207	TRA:CAASPESYQGGRALIF;TRA:CATDDTNAYKVIF;TRB:CASSDSGGGERLFF;TRB:CASSIGGQNTLYF	1	0.0700771
208	TRA:CAASPESYQGGRALIF;TRB:CASSIGGQNTLYF	1	0.0700771
209	TRA:CAASPPGANTGKLTF;TRB:CASSLWGGAPYEQYF	1	0.0700771
210	TRA:CAASPPGTGSNRLTF;TRB:CASSYRGQYAEQFF	1	0.0700771
211	TRA:CAASRGNSGTYQRF;TRB:CASSDVREGTEVFF	1	0.0700771
212	TRA:CAASRNYNVLYF;TRB:CASSDESRGRWSDYTF	1	0.0700771
213	TRA:CAASSGGSNAKLTF;TRA:CALSDRYGSSGNKLIF;TRB:CASSDAGGQDTQYF	1	0.0700771
214	TRA:CAASTMNYNQGKLIF;TRB:CASSLRDRVGSDYTF	1	0.0700771
215	TRA:CAASVGSWQLIF;TRB:CASSLDTSYEQYF	1	0.0700771
216	TRA:CAASWGGNYKPTF;TRA:CAMRGPSNYNVLYF;TRB:CASSLVQNYAEQFF;TRB:CASSSGGIANSDYTF	1	0.0700771
217	TRA:CAASYYGNEKITF;TRB:CASSQDWGGRNTLYF	1	0.0700771
218	TRA:CAATYGNEKITF;TRB:CASTVWGGADTQYF	1	0.0700771
219	TRA:CAAYYNQGKLIF;TRA:CALGDPGGNYQLIW;TRB:CASGDFSAETLYF	1	0.0700771
220	TRA:CADNMGYKLTF;TRA:CAPGTGGYKVVF;TRB:CASSGTGDAETLYF	1	0.0700771
221	TRA:CADYGSSGNKLIF;TRA:CATDSYQGGRALIF;TRB:CSAGQGRNERLFF	1	0.0700771
222	TRA:CAFPSSGSWQLIF;TRB:CASRGQGPDYTF;TRB:CASSDVTISNERLFF	1	0.0700771
223	TRA:CAGDVGNYQLIW;TRA:CVLGGFASALTF;TRB:CASSPGQYEQYF	1	0.0700771
224	TRA:CAGGGNYGNEKITF;TRB:CASSGDTSYEQYF	1	0.0700771
225	TRA:CAGIASSSFSKLVF;TRB:CASLTGGGEQYF	1	0.0700771
226	TRA:CAGREGGRALIF;TRA:CATDGGNYAQGLTF;TRB:CASSFRNANSDYTF;TRB:CASSLGSGNTLYF	1	0.0700771
227	TRA:CAHNYAQGLTF;TRA:CASSSNTNKVVF;TRB:CASSQDWTFAETLYF	1	0.0700771
228	TRA:CAIDNNYAQGLTF;TRA:CASSSNTNKVVF;TRB:CASSLEEVFF	1	0.0700771
229	TRA:CAIDPPSGSWQLIF;TRB:CASSPQGGGNTLYF	1	0.0700771
230	TRA:CAIDRGSNYQLIW;TRB:CASSFWGGTEVFF	1	0.0700771
231	TRA:CAIVANYAQGLTF;TRA:CALSDSNYNVLYF;TRB:CASSDGTANTGQLYF;TRB:CASSRDKNTEVFF	1	0.0700771
232	TRA:CAKFGSSGNKLIF;TRB:CASSQGHNERLFF	1	0.0700771
233	TRA:CALAYTEGADRLTF;TRB:CASSLDRGGEQYF	1	0.0700771
234	TRA:CALCTNAYKVIF;TRB:CASSLPLDRSAETLYF	1	0.0700771
235	TRA:CALDDPYRGSALGRLHF;TRB:CASSPGLSQNTLYF	1	0.0700771
236	TRA:CALDMGYKLTF;TRB:CASSDAVRGSSGNTLYF	1	0.0700771
237	TRA:CALEGATGGNNKLTF;TRB:CASSLANTGQLYF	1	0.0700771
238	TRA:CALEGDSNYQLIW;TRB:CASSIEGPPGTTEVFF	1	0.0700771
239	TRA:CALEGGADRLTF;TRB:CSADTTGQLYF	1	0.0700771
240	TRA:CALEGGATGGNNKLTF;TRB:CASSLPGGTGQLYF	1	0.0700771
241	TRA:CALEGLATGGNNKLTF;TRB:CAWSLGRNTEVFF	1	0.0700771
242	TRA:CALEGNTGNYKYVF;TRB:CASSLGDREVFF	1	0.0700771
243	TRA:CALEGPGANTGKLTF;TRB:CASSRIGQGTGQLYF	1	0.0700771
244	TRA:CALENSGGSNYKLTF;TRB:CASSAGTGGYEQYF	1	0.0700771
245	TRA:CALEPDYGSSGNKLIF;TRB:CAWSLGVYEQYF	1	0.0700771
246	TRA:CALEQGSNAKLTF;TRA:CALGETASLGKLQF;TRA:CAMREGSTGGNNKLTF;TRB:CASSSRGLYEQYF	1	0.0700771
247	TRA:CALERDSNYQLIW;TRB:CASSRLGGGQNTLYF	1	0.0700771
248	TRA:CALERGSNAKLTF;TRB:CASGDAGGYEQYF	1	0.0700771
249	TRA:CALERGTGNYKYVF;TRA:CAVSPGTGGYKVVF;TRA:CAVSPNVGDNSKLIW;TRB:CSADGDRAHSAETLYF	1	0.0700771
250	TRA:CALERSNTNKVVF;TRB:CASSYYEQYF	1	0.0700771
251	TRA:CALESNTGNYKYVF;TRB:CASGVGGNQAPLF	1	0.0700771
252	TRA:CALETGNTGKLIF;TRA:CAVSPSNNRIFF;TRB:CSAGNSQNTLYF	1	0.0700771
253	TRA:CALGADTEGADRLTF;TRA:CVLSTPMQQGTGSKLSF;TRB:CASSIFGTVNQDTQYF	1	0.0700771
254	TRA:CALGADTEGADRLTF;TRA:CVLSTPMQQGTGSKLSF;TRB:CASSIFGTVNQDTQYF;TRB:CASSQEQGGDERLFF	1	0.0700771
255	TRA:CALGASSSFSKLVF;TRB:CASSSPGHNYAEQFF	1	0.0700771
256	TRA:CALGDHTGGLSGKLTF;TRA:CAPLVGGRALIF;TRB:CASSATGISNERLFF;TRB:CASSLRTGGEDTEVFF	1	0.0700771
257	TRA:CALGDLDNYAQGLTF;TRA:CAVSIMNYGSSGNKLIF;TRB:CAWTSTGLGTGQLYF	1	0.0700771
258	TRA:CALGDLDNYAQGLTF;TRB:CAWTSTGLGTGQLYF	1	0.0700771
259	TRA:CALGDLGGRALIF;TRB:CASSLDAETLYF	1	0.0700771
260	TRA:CALGDPSAGNKLTF;TRB:CASSFGGNYAEQFF	1	0.0700771
261	TRA:CALGDQGTGNYKYVF;TRB:CASDGTFEQYF	1	0.0700771
262	TRA:CALGDRDGGNNKLTF;TRA:CAMRNNYAQGLTF;TRA:CAVIGSSGNKLIF;TRB:CASRDRGNTEVFF;TRB:CASSLGQNTEVFF;TRB:CAWSRQGANSDYTF	1	0.0700771
263	TRA:CALGDRDGGNNKLTF;TRB:CASSLELGGLEQYF	1	0.0700771
264	TRA:CALGDRDGGNNKLTF;TRB:CASSLGQNTEVFF	1	0.0700771
265	TRA:CALGDRSSGSWQLIF;TRB:CASSLDGRANTEVFF	1	0.0700771
266	TRA:CALGDSDTNAYKVIF;TRA:CATDGGNYAQGLTF;TRB:CASSFRNANSDYTF;TRB:CASSYRQGNYAEQFF	1	0.0700771
267	TRA:CALGDTSSGQKLVF;TRB:CASSQDPEQFF	1	0.0700771
268	TRA:CALGEEAGAKLTF;TRB:CASSLAGTGGYAEQFF	1	0.0700771
269	TRA:CALGEEGADRLTF;TRB:CASSPLLGPSQNTLYF	1	0.0700771
270	TRA:CALGEPNYNVLYF;TRB:CSADPSAETLYF	1	0.0700771
271	TRA:CALGETASLGKLQF;TRA:CAMRDNNNAPRF;TRA:CAMREGSTGGNNKLTF;TRB:CASSSLNTEVFF;TRB:CASSSRGLYEQYF	1	0.0700771
272	TRA:CALGETASLGKLQF;TRA:CAMREGSTGGNNKLTF;TRA:CAVANRYYAQGLTF;TRB:CASSSRGLYEQYF;TRB:CASSSRTGNAETLYF	1	0.0700771
273	TRA:CALGETASLGKLQF;TRA:CAMREGSTGGNNKLTF;TRA:CAVSMDTNAYKVIF;TRB:CASSPGTGEDTQYF;TRB:CASSSRGLYEQYF	1	0.0700771
274	TRA:CALGETASLGKLQF;TRA:CAVSSAGNKLTF;TRB:CASSSRGLYEQYF	1	0.0700771
275	TRA:CALGGDSNYQLIW;TRB:CASSPDNYEQYF	1	0.0700771
276	TRA:CALGIDTNAYKVIF;TRA:CALTNSGGSNAKLTF;TRA:CAVAGTTASLGKLQF;TRB:CASDWGNYAEQFF;TRB:CGARTGSYEQYF	1	0.0700771
277	TRA:CALGIDTNAYKVIF;TRA:CAVAGTTASLGKLQF;TRB:CASDWGNYAEQFF;TRB:CASSQEQGGDERLFF	1	0.0700771
278	TRA:CALGIDTNAYKVIF;TRA:CAVYDTNAYKVIF;TRB:CASSRDWGGDTQYF	1	0.0700771
279	TRA:CALGIDTNAYKVIF;TRB:CASDWGNYAEQFF	1	0.0700771
280	TRA:CALGMDSNYQLIW;TRB:CASSEDSANSDYTF	1	0.0700771
281	TRA:CALGPASSGSWQLIF;TRB:CASSFGGNTGQLYF	1	0.0700771
282	TRA:CALGSYGNEKITF;TRB:CASSPGRSNERLFF	1	0.0700771
283	TRA:CALGTGGYKVVF;TRA:CATEGRGSALGRLHF;TRB:CASSIRDRAEQFF	1	0.0700771
284	TRA:CALIGSSGNKLIF;TRB:CASSHYTLSNERLFF	1	0.0700771
285	TRA:CALIMDSNYQLIW;TRB:CASSETGGDYAEQFF	1	0.0700771
286	TRA:CALNNVGDNSKLIW;TRB:CASSIWQGSGNTLYF	1	0.0700771
287	TRA:CALNYKPTF;TRB:CASSLLGAYAEQFF	1	0.0700771
288	TRA:CALPDTNAYKVIF;TRB:CSSIGREVFF	1	0.0700771
289	TRA:CALPMTNSAGNKLTF;TRB:CSADGDRAHSAETLYF	1	0.0700771
290	TRA:CALRDDSGYNKLTF;TRB:CAWNLGAYEQYF	1	0.0700771
291	TRA:CALRDNYQLIW;TRB:CAWSLPEQFF	1	0.0700771
292	TRA:CALRDTNAYKVIF;TRB:CASSYSAETLYF	1	0.0700771
293	TRA:CALRENYNQGKLIF;TRA:CAMEGNSGTYQRF;TRB:CASSPLAEQFF	1	0.0700771
294	TRA:CALRGSGTYQRF;TRB:CSADGTDQDTQYF	1	0.0700771
295	TRA:CALRISGGSNAKLTF;TRB:CASSIRENSDYTF	1	0.0700771
296	TRA:CALRTASLGKLQF;TRB:CASSDPGNQNTLYF	1	0.0700771
297	TRA:CALSANTGANTGKLTF;TRB:CASNLRALNF	1	0.0700771
298	TRA:CALSDGGSNYKLTF;TRB:CASSDWGSQDTQYF	1	0.0700771
299	TRA:CALSDGNNRIFF;TRB:CASSPNLVYEQYF	1	0.0700771
300	TRA:CALSDHYGSSGNKLIF;TRB:CASSISGTGEYEQYF	1	0.0700771
301	TRA:CALSDLGANTGKLTF;TRB:CASSIWGAVTQDTQYF	1	0.0700771
302	TRA:CALSDMGSNAKLTF;TRB:CASSITGGSDYTF	1	0.0700771
303	TRA:CALSDNNAGAKLTF;TRA:CVLRANYGNEKITF;TRB:CASSRTDQAPLF	1	0.0700771
304	TRA:CALSDPGGNNKLTF;TRB:CSADPSNYEQYF	1	0.0700771
305	TRA:CALSDQEGTGSKLSF;TRB:CASSGWGGEQYF	1	0.0700771
306	TRA:CALSDQGGADRLTF;TRA:CAMRATSSGQKLVF;TRB:CASSQEHKFSYEQYF	1	0.0700771
307	TRA:CALSDRASSSFSKLVF;TRB:CASSLGLVVEQYF	1	0.0700771
308	TRA:CALSDREDYANKMIF;TRB:CASSQGQYEQYF	1	0.0700771
309	TRA:CALSDRGGADRLTF;TRA:CAVSAGNEKITF;TRB:CGARTRQGRQNTLYF	1	0.0700771
310	TRA:CALSDRGSSSFSKLVF;TRB:CASSLGTGGERLFF	1	0.0700771
311	TRA:CALSDRNSNNRIFF;TRB:CSASPGQQDTQYF	1	0.0700771
312	TRA:CALSDRQGGRALIF;TRB:CASSIEGTGGDYAEQFF	1	0.0700771
313	TRA:CALSDRSSGSWQLIF;TRB:CASSLVDRDNQAPLF	1	0.0700771
314	TRA:CALSDRYNQGKLIF;TRB:CASSDADGGAQNTLYF	1	0.0700771
315	TRA:CALSDRYNQGKLIF;TRB:CASSLDAGRDTQYF	1	0.0700771
316	TRA:CALSDSNYQLIW;TRA:CAMREVSNYNVLYF;TRB:CASSLTGYEQYF;TRB:CASSVGLASQNTLYF	1	0.0700771
317	TRA:CALSDWGNAGAKLTF;TRB:CSADLGGRYAEQFF	1	0.0700771
318	TRA:CALSDYGSSGNKLIF;TRB:CASSLDWGGYQDTQYF	1	0.0700771
319	TRA:CALSDYGSSGNKLIF;TRB:CASSVDWGGAQDTQYF	1	0.0700771
320	TRA:CALSDYSGSWQLIF;TRA:CVLVLMNNNAGAKLTF;TRB:CASSRGQYNQAPLF	1	0.0700771
321	TRA:CALSEDYGSSGNKLIF;TRA:CALVRNTEGADRLTF;TRB:CASSQRSNTEVFF	1	0.0700771
322	TRA:CALSEGGSAKLIF;TRB:CASSQGQGSYERLFF	1	0.0700771
323	TRA:CALSEPGYNKLTF;TRB:CASSYNSAETLYF	1	0.0700771
324	TRA:CALSERGSALGRLHF;TRB:CASSQNKNTGQLYF	1	0.0700771
325	TRA:CALSETSGGNYKPTF;TRB:CASSPRTSNERLFF	1	0.0700771
326	TRA:CALSEVDYANKMIF;TRB:CASSPDRGSQNTLYF	1	0.0700771
327	TRA:CALSFLDYANKMIF;TRB:CASSIWGSSYEQYF	1	0.0700771
328	TRA:CALSGGAGTGSNRLTF;TRB:CASSIGTTSQNTLYF	1	0.0700771
329	TRA:CALSGKTGNTGKLIF;TRB:CASSVGTGKNTLYF	1	0.0700771
330	TRA:CALSLGGNNKLTF;TRB:CASGADSSQNTLYF	1	0.0700771
331	TRA:CALSPDTNAYKVIF;TRB:CASSWDNQAPLF	1	0.0700771
332	TRA:CALSPSNAYKVIF;TRA:CAPDRGSALGRLHF;TRA:CAVSMDTNAYKVIF;TRB:CASSPGTGEDTQYF	1	0.0700771
333	TRA:CALSRGLSGSFNKLTF;TRB:CASSQALGGAETLYF	1	0.0700771
334	TRA:CALSSSNTNKVVF;TRB:CASSLGGAEVFF	1	0.0700771
335	TRA:CALSVDPYGNEKITF;TRB:CASSDVGYEQYF	1	0.0700771
336	TRA:CALSVNNNNAPRF;TRA:CVVGVNTGNYKYVF;TRB:CASSRDRGSNERLFF	1	0.0700771
337	TRA:CALTANSGTYQRF;TRB:CASSIPKQAPLF	1	0.0700771
338	TRA:CALTGNTGKLIF;TRB:CASSPRGGYEQYF	1	0.0700771
339	TRA:CALTRNNYAQGLTF;TRB:CASSLTEYEQYF	1	0.0700771
340	TRA:CALVPVSGSFNKLTF;TRB:CASSLDPSGNTLYF	1	0.0700771
341	TRA:CALWELGGYNVLYF;TRB:CASSLGDWGHEQYF	1	0.0700771
342	TRA:CALWELVNTGNYKYVF;TRB:CASSLWGGTETLYF	1	0.0700771
343	TRA:CALYYGSSGNKLIF;TRB:CSADLQETLYF	1	0.0700771
344	TRA:CAMASGGSNYKLTF;TRB:CASSLGQNSDYTF	1	0.0700771
345	TRA:CAMDPTSNTNKVVF;TRA:CATDASDYNQGKLIF;TRB:CASSIWGTSAETLYF	1	0.0700771
346	TRA:CAMELGNMGYKLTF;TRB:CASSYGTEVFF	1	0.0700771
347	TRA:CAMEPATGGNNKLTF;TRB:CASSPDWGEDTQYF	1	0.0700771
348	TRA:CAMEQGNMGYKLTF;TRB:CASSPGLSQNTLYF	1	0.0700771
349	TRA:CAMEREHYKYVF;TRB:CASSLDRTEVFF	1	0.0700771
350	TRA:CAMERNTEGADRLTF;TRB:CASSFTRVDEQYF	1	0.0700771
351	TRA:CAMESSGSWQLIF;TRA:CAMREVSNYNVLYF;TRA:CAVSMDYNQGKLIF;TRB:CASEDYYAEQFF;TRB:CASSSGQSNQAPLF	1	0.0700771
352	TRA:CAMGNNNAGAKLTF;TRB:CASSPGQNTEVFF	1	0.0700771
353	TRA:CAMNSGGSNAKLTF;TRB:CASSDGVRGNTEVFF	1	0.0700771
354	TRA:CAMRASSSFSKLVF;TRB:CASSDLGQYEQYF	1	0.0700771
355	TRA:CAMRDMGYKLTF;TRB:CASSDGQISNERLFF	1	0.0700771
356	TRA:CAMRDMGYKLTF;TRB:CASSYRQGNYAEQFF	1	0.0700771
357	TRA:CAMRDRDSAGNKLTF;TRB:CASSLGNNQAPLF	1	0.0700771
358	TRA:CAMRDSGANTGKLTF;TRB:CASSVWGVSQDTQYF	1	0.0700771
359	TRA:CAMREDNNNAPRF;TRB:CASSLDWGGYAEQFF	1	0.0700771
360	TRA:CAMREETSNYNVLYF;TRB:CASSILATNTEVFF	1	0.0700771
361	TRA:CAMREGDNYAQGLTF;TRB:CASSLLEGAETLYF	1	0.0700771
362	TRA:CAMREGDTNAYKVIF;TRB:CASSLDQSSNERLFF	1	0.0700771
363	TRA:CAMREGELIF;TRB:CASSIWGTSAETLYF	1	0.0700771
364	TRA:CAMREGLAGGSNAKLTF;TRB:CASSPRQGANTEVFF	1	0.0700771
365	TRA:CAMREGLSSGSWQLIF;TRB:CASSSRQGAETLYF	1	0.0700771
366	TRA:CAMREGNNRIFF;TRB:CASSLLGAQDTQYF	1	0.0700771
367	TRA:CAMREGPAGANTGKLTF;TRB:CASNAKYEQYF	1	0.0700771
368	TRA:CAMREGRNYGNEKITF;TRA:CILRVAMQQGTGSKLSF;TRB:CAWAFPGQHSGNTLYF	1	0.0700771
369	TRA:CAMREGSGGSNAKLTF;TRB:CASSPHRGSAETLYF	1	0.0700771
370	TRA:CAMREGSNYQLIW;TRB:CASRPGHANERLFF;TRB:CSSRGPNTGQLYF	1	0.0700771
371	TRA:CAMREGSTGGNNKLTF;TRB:CASSSRGLYEQYF;TRB:CASSVGTDEQYF	1	0.0700771
372	TRA:CAMREGTSGGNYKPTF;TRB:CASSEPPTGAETLYF	1	0.0700771
373	TRA:CAMREGVGGYKVVF;TRB:CASSLDLWGDSYEQYF	1	0.0700771
374	TRA:CAMREMQQGTGSKLSF;TRB:CASSFDWGQNTLYF	1	0.0700771
375	TRA:CAMREMSNYNVLYF;TRB:CASSLGLGASETLYF;TRB:CASSLSDSGNTLYF	1	0.0700771
376	TRA:CAMRESSSGSWQLIF;TRA:CAVTNSGTYQRF;TRB:CASGDAWDEQYF	1	0.0700771
377	TRA:CAMRETNSAGNKLTF;TRB:CASSLMGTGGNQDTQYF;TRB:CASSQDRGYEQYF	1	0.0700771
378	TRA:CAMREVSNYNVLYF;TRB:CASSSGQSNQAPLF	1	0.0700771
379	TRA:CAMRGSILTNSAGNKLTF;TRB:CASSVGTDEQYF	1	0.0700771
380	TRA:CAMRPGTGSNRLTF;TRA:CAMSRVGDNSKLIW;TRB:CASSSGLAETLYF	1	0.0700771
381	TRA:CAMSEEGLSGKLTF;TRB:CASFWGYEQYF	1	0.0700771
382	TRA:CAMSSTNAYKVIF;TRB:CASRGQGYAEQFF	1	0.0700771
383	TRA:CAPKRLHF;TRA:CVLGESNYAQGLTF;TRB:CASRLSGNTLYF	1	0.0700771
384	TRA:CAPLGGSNAKLTF;TRB:CASSLVNTEVFF	1	0.0700771
385	TRA:CAPNYNQGKLIF;TRB:CTCGQGAGNTLYF	1	0.0700771
386	TRA:CAQRGSALGRLHF;TRB:CASSLHWGGAGQNTLYF	1	0.0700771
387	TRA:CARGNNRIFF;TRB:CASSSSYEQYF	1	0.0700771
388	TRA:CARQYGNEKITF;TRA:CAVMDSNYQLIW;TRB:CASSPGTGGERLFF	1	0.0700771
389	TRA:CARQYGNEKITF;TRB:CASRLRDWDDTQYF	1	0.0700771
390	TRA:CARQYGNEKITF;TRB:CASSQEGANSDYTF	1	0.0700771
391	TRA:CARTGAGNYKYVF;TRB:CASSPGGRQDTQYF	1	0.0700771
392	TRA:CASASSGSWQLIF;TRB:CASGPRLGQDTQYF	1	0.0700771
393	TRA:CASMSNYNVLYF;TRB:CASGAGEQYF	1	0.0700771
394	TRA:CASNNNNAPRF;TRB:CASSPGAANTEVFF	1	0.0700771
395	TRA:CASTQGTGSKLSF;TRB:CASQNTEVFF	1	0.0700771
396	TRA:CATATGNYKYVF;TRB:CASSTGLGSYEQYF	1	0.0700771
397	TRA:CATDANSGTYQRF;TRB:CASSLGWASAETLYF	1	0.0700771
398	TRA:CATDAVGFASALTF;TRB:CASSVGQISNERLFF	1	0.0700771
399	TRA:CATDAYSNNRIFF;TRB:CASSIWTTSAETLYF	1	0.0700771
400	TRA:CATDDGSNNRIFF;TRB:CASSIWTTSAETLYF	1	0.0700771
401	TRA:CATDEGTGGYKVVF;TRB:CASRTGDSDYTF	1	0.0700771
402	TRA:CATDGSNNRIFF;TRB:CASSIWGTSAETLYF	1	0.0700771
403	TRA:CATDMGYKLTF;TRB:CASGDESAEQFF	1	0.0700771
404	TRA:CATDSGYNKLTF;TRB:CASRGYAEQFF	1	0.0700771
405	TRA:CATDSLSGSFNKLTF;TRB:CASRGGRDTQYF	1	0.0700771
406	TRA:CATDWTQVVGQLTF;TRB:CASGDLDTLYF	1	0.0700771
407	TRA:CATRGNSGTYQRF;TRB:CASSKTGDVFF;TRB:CASSLPDREDTQYF;TRB:CASTQRDRGSYAEQFF	1	0.0700771
408	TRA:CAVANRYYAQGLTF;TRB:CASSSRTGNAETLYF	1	0.0700771
409	TRA:CAVDTNAYKVIF;TRB:CASQGTKDTQYF	1	0.0700771
410	TRA:CAVDYANKMIF;TRB:CASSLDLGVQDTQYF	1	0.0700771
411	TRA:CAVENYGNEKITF;TRB:CASSGLGGSETLYF	1	0.0700771
412	TRA:CAVENYGSSGNKLIF;TRB:CASSPGLGANAEQFF	1	0.0700771
413	TRA:CAVFSGGSNAKLTF;TRB:CASSLSGTGTEVFF	1	0.0700771
414	TRA:CAVGTGGYKVVF;TRB:CASSSDWGQNTLYF	1	0.0700771
415	TRA:CAVIASSGSWQLIF;TRB:CASSTWGDQNTLYF	1	0.0700771
416	TRA:CAVIPGTGGYKVVF;TRB:CSADPGTGESAETLYF	1	0.0700771
417	TRA:CAVKPSGSWQLIF;TRB:CSADQGNDEQYF	1	0.0700771
418	TRA:CAVNAYKVIF;TRB:CASSDDRVGTEVFF	1	0.0700771
419	TRA:CAVNMGYKLTF;TRB:CASSFDRVTGQLYF	1	0.0700771
420	TRA:CAVNQGGRALIF;TRB:CASSDARAGNTLYF	1	0.0700771
421	TRA:CAVNTGNYKYVF;TRB:CASSDDSYEQYF	1	0.0700771
422	TRA:CAVNTGNYKYVF;TRB:CASSDGDNYAEQFF	1	0.0700771
423	TRA:CAVRDGTNTGKLTF;TRB:CASSIWTTSAETLYF	1	0.0700771
424	TRA:CAVRDTGANTGKLTF;TRB:CASSADWGVNTLYF	1	0.0700771
425	TRA:CAVRDYGSSGNKLIF;TRB:CASSQVTTSAETLYF	1	0.0700771
426	TRA:CAVRFYGSSGNKLIF;TRB:CASSSGGNNQAPLF	1	0.0700771
427	TRA:CAVRGRGSALGRLHF;TRB:CASSSGQGNSDYTF	1	0.0700771
428	TRA:CAVRMNYNQGKLIF;TRB:CASSLGWGSSAETLYF	1	0.0700771
429	TRA:CAVRMSNYNVLYF;TRB:CASSQGQTNTEVFF	1	0.0700771
430	TRA:CAVRRTSSGQKLVF;TRA:CVLSAVANAYKVIF;TRB:CASSRNRDEQYF	1	0.0700771
431	TRA:CAVRSSGSWQLIF;TRB:CASSQVLGGRGNTLYF	1	0.0700771
432	TRA:CAVRTNTNTGKLTF;TRB:CASSGTVSYEQYF	1	0.0700771
433	TRA:CAVSADSNYQLIW;TRB:CASSLQGGGTGQLYF	1	0.0700771
434	TRA:CAVSAGTYQRF;TRA:CVMGGNTGKLIF;TRB:CSPGQNTEVFF	1	0.0700771
435	TRA:CAVSANTEGADRLTF;TRA:CAVSRGGSSGNKLIF;TRB:CASSPDNANTEVFF	1	0.0700771
436	TRA:CAVSAPSSNNRIFF;TRB:CASSRLGGYEQYF	1	0.0700771
437	TRA:CAVSAWNYGNEKITF;TRB:CASSLWGDEQYF	1	0.0700771
438	TRA:CAVSDTGANTGKLTF;TRB:CGANYRLGGPYAEQFF	1	0.0700771
439	TRA:CAVSEASNTNKVVF;TRB:CASSLTISNERLFF	1	0.0700771
440	TRA:CAVSEEGAGNKLTF;TRB:CASSRDDSYEQYF	1	0.0700771
441	TRA:CAVSGDTNAYKVIF;TRB:CASSLPGGTGQLYF;TRB:CASSPDWGASSQNTLYF	1	0.0700771
442	TRA:CAVSGDTNAYKVIF;TRB:CASSPDWGASSQNTLYF;TRB:CGWGTGQLYF	1	0.0700771
443	TRA:CAVSGFGGGSNAKLTF;TRB:CASSQDRAGNTLYF	1	0.0700771
444	TRA:CAVSGGGQKLVF;TRB:CASRGQGYEQYF	1	0.0700771
445	TRA:CAVSGSSGNKLIF;TRB:CASSPGWEVFF	1	0.0700771
446	TRA:CAVSGSSGSWQLIF;TRB:CASSGDSNYAEQFF	1	0.0700771
447	TRA:CAVSIMGSNNRIFF;TRB:CASSSGTKVQAPLF	1	0.0700771
448	TRA:CAVSLGYKLTF;TRB:CASSEDRDYAEQFF	1	0.0700771
449	TRA:CAVSLNNYAQGLTF;TRB:CASSLGTGQNTLYF	1	0.0700771
450	TRA:CAVSLTTASLGKLQF;TRB:CASSDAGALDTGQLYF	1	0.0700771
451	TRA:CAVSMDSNYQLIW;TRA:CAVTAYGSSGNKLIF;TRB:CASSQEGDNYEQYF	1	0.0700771
452	TRA:CAVSMNYNQGKLIF;TRA:CVLRNYAQGLTF;TRB:CASSLEDEQYF	1	0.0700771
453	TRA:CAVSMWGGSSGNKLIF;TRB:CASSLGSSGNTLYF	1	0.0700771
454	TRA:CAVSNMGYKLTF;TRB:CASSYTVNSDYTF	1	0.0700771
455	TRA:CAVSNNYAQGLTF;TRB:CASGDADISGNTLYF	1	0.0700771
456	TRA:CAVSPDSNYQLIW;TRB:CASGVRDKYYEQYF	1	0.0700771
457	TRA:CAVSPGTGGYKVVF;TRB:CSADAGDERLFF	1	0.0700771
458	TRA:CAVSPGTGGYKVVF;TRB:CSADPDRVSNERLFF	1	0.0700771
459	TRA:CAVSPGTGGYKVVF;TRB:CSADPGLGDAEQFF	1	0.0700771
460	TRA:CAVSPGTGGYKVVF;TRB:CSADWAESNERLFF	1	0.0700771
461	TRA:CAVSPITGNTGKLIF;TRB:CASSRDINTLYF	1	0.0700771
462	TRA:CAVSPSSGSWQLIF;TRA:CVVGMNYGSSGNKLIF;TRB:CASGDAGGNYAEQFF	1	0.0700771
463	TRA:CAVSPSSGSWQLIF;TRB:CASSLDNSQNTLYF	1	0.0700771
464	TRA:CAVSPVNTGNYKYVF;TRB:CASSPRELDEQYF	1	0.0700771
465	TRA:CAVSQDSNYQLIW;TRB:CASAGTGGGQDTQYF	1	0.0700771
466	TRA:CAVSYTGANTGKLTF;TRB:CAWSSTGAQDTQYF	1	0.0700771
467	TRA:CAVTAYGSSGNKLIF;TRB:CASSLDWGGYAEQFF	1	0.0700771
468	TRA:CAVTNYAQGLTF;TRB:CSADQGAYAEQFF	1	0.0700771
469	TRA:CAVTSGNEKITF;TRB:CASSLVGGNYAEQFF	1	0.0700771
470	TRA:CAVTSGSWQLIF;TRA:CVVGAGSNYQLIW;TRB:CASSSGVQNTLYF	1	0.0700771
471	TRA:CAVTSNYQLIW;TRB:CSADRGVYAEQFF	1	0.0700771
472	TRA:CAVYMDSNYQLIW;TRB:CASSQEGDNYEQYF	1	0.0700771
473	TRA:CILRVARDQGGSAKLIF;TRB:CAWSLGTGGDEQYF	1	0.0700771
474	TRA:CILRVDSGGSNAKLTF;TRB:CASSRDWEDTQYF	1	0.0700771
475	TRA:CIVTARNSNNRIFF;TRB:CASSAGGEVFF	1	0.0700771
476	TRA:CIVTDMTGGYKVVF;TRB:CASSFGTANSDYTF	1	0.0700771
477	TRA:CSASMNYNQGKLIF;TRB:CASSQGTGGTEQFF	1	0.0700771
478	TRA:CSASQSGGSNAKLTF;TRB:CASSLSQGNQAPLF	1	0.0700771
479	TRA:CVLALNYNQGKLIF;TRB:CASSPGTGGTEVFF	1	0.0700771
480	TRA:CVLGDFYGSSGNKLIF;TRB:CASSDAPGTQAPLF	1	0.0700771
481	TRA:CVLGDPTSSGQKLVF;TRB:CASSQGGGLSAETLYF	1	0.0700771
482	TRA:CVLGPSNSNNRIFF;TRB:CASSPGLGGLYEQYF	1	0.0700771
483	TRA:CVLRGDSNYQLIW;TRB:CASSQEGDNYEQYF	1	0.0700771
484	TRA:CVLRNYAQGLTF;TRB:CASSLEDEQYF	1	0.0700771
485	TRA:CVLSANNYAQGLTF;TRB:CASSLTANQDTQYF	1	0.0700771
486	TRA:CVLSANSNNRIFF;TRB:CASSSGRNSDYTF	1	0.0700771
487	TRA:CVLSGTGGYKVVF;TRB:CASSDGGSSYEQYF	1	0.0700771
488	TRA:CVLSNYAQGLTF;TRB:CSADRSNERLFF	1	0.0700771
489	TRA:CVLSPNSNNRIFF;TRB:CASSAGGYAEQFF	1	0.0700771
490	TRA:CVLTANYGNEKITF;TRB:CASSDAGGGAYEQYF	1	0.0700771
491	TRA:CVLTPENYNQGKLIF;TRB:CGAGQWAYEQYF	1	0.0700771
492	TRA:CVMGGNTGKLIF;TRB:CSPGQNTEVFF	1	0.0700771
