# Supplementary material for: Absence of central tolerance in Aire-deficient mice synergizes with immune-checkpoint inhibition to enhance antitumor responses
Source: Commun Biol. 2020 Jul 8;3:355. doi: 10.1038/s42003-020-1083-1 (PMC7343867; doi:10.1038/s42003-020-1083-1)
Supplement: Supplementary file 11 — Supplementary Data 9 [file 42003_2020_1083_MOESM11_ESM.xlsx]

## Sheet: Fig. 1
Fig. 1b
	Day	Aire+/+ Isotype	Aire+/+ anti-PD1	Aire-/- Isotype	Aire-/-anti-PD1
	7	6.21828	15.6539	9.3664	8.19104
	10	24.0358	39.4426	36.8983	17.7226
	14	74.7905	86.3988	100.522	28.0553
	17	183.071	179.589	185.069	35.9056
	21	425.982	263.868	496.226	50.172
	23	571.102	370.042	651.271	76.3313
Fig. 1c
	Aire+/+ Isotype	Aire+/+ anti-PD1	Aire-/- Isotype	Aire-/-anti-PD1
	6.61	13	2.8	14.33
	8.4	12.1	0.37	19.9
	1.23	9.3	1.81	16.4
	0.72	4.66	11.1	15.6
	5.89	5.7	1.14	12.12
Fig. 1d
	Aire+/+ Isotype	Aire+/+ anti-PD1	Aire-/- Isotype	Aire-/-anti-PD1
	6.61	10.5	7.19	3.33
	12.8	7.04	3.84	4.09
	10.3	9.52	3.66	9.42
	5.9	9.36	13.5	6.95
	7.51	8.78	8.39	5.6
Fig. 1e
	Aire+/+ Isotype	Aire+/+ anti-PD1	Aire-/- Isotype	Aire-/-anti-PD1
	0.229955	1.2381	0.38943	3.7027
	0.65625	1.71875	0.0963542	2.11253
	0.119417	0.976891	0.494536	2.35971
	0.122034	0.497863	0.822222	2.78571
	0.784288	0.457891	0.135876	1.60127

## Sheet: Fig. 2
Fig. 2c
	CD3e		CD8a		Ifng		Tnfa		FasL
	Aire+/+	Aire-/-	Aire+/+	Aire-/-	Aire+/+	Aire-/-	Aire+/+	Aire-/-	Aire+/+	Aire-/-
	10.4053	16.1657	7.63524	15.1754	5.09738	11.6007	7.2078	8.74943	1.36347	1.80991
	3.73087	24.2917	2.23559	24.8782	1.03575	25.0863	4.15947	15.3182	0.56745	4.21165
	4.15285	37.238	4.49628	46.0656	3.09843	22.561	5.07528	12.9942	0.888489	4.87937
	5.2975		4.8767		5.66312		7.13647		0.570138

## Sheet: Fig. 3
Fig. 3a
	Day	Aire+/+ Isotype	Aire+/+ anti-CTLA4	Aire-/- Isotype	Aire-/-anti-CTLA4
	10	72.1607	68.1672	35.8365	18.1648
	14	221.818	101.341	62.839	29.7765
	17	486.553	159.558	170.492	33.8104
	21	1416.06	584.251	568.88	66.597
	23	1849.84	951.073	971.527	98.5638
Fig. 3b
	Day	Aire+/+ Isotype	Aire+/+ anti-PD1	Aire-/- Isotype	Aire-/-anti-PD1
	10	35.8525	64.475	35.2026	9.10105
	14	110.042	77.7219	71.6231	23.832
	17	308.751	99.6501	193.222	53.9346
	21	1396.76	467.027	726.579	187.621
	23	2095.1	939.253	989.613	156.51
Fig. 3c
	Cell Number	Aire+/+ anti-PD1			Aire+/+ Isotype			Aire-/- anti-PD1			Aire-/- Isotype
	75000	7.12316	2.94118	0.183824	6.68658	5.90533	4.66452	20.1746	10.1103	12.3392	6.06618	5.23897	8.59375
	37500	4.31985	3.92923	3.19393	3.42371	2.87224	4.04412	7.32996	6.77849	7.10018	5.37684	4.4807	6.08915
	18750	4.25092	3.7454	3.69945	3.60754	3.44669	2.9182	6.13511	5.42279	6.34191	3.56158	3.99816	6.08915
	9375	1.44761	0.620404	0.298713	0.66636	0.965074	0.758272	2.34375	2.41268	1.44761	1.74632	0.919118	1.90717
	4687.5	0.137868	-0.597426	-0.0689338	-0.298713	0.137868	-0.482537	0.390625	0.206801	0.551471	-0.11489	0.298713	0.988051
	2343.75	0.574449	-0.482537	-0.459559	-0.11489	-2.79e-15	0.0689338	0.850184	0.827206	0.0229779	0.66636	0.413603	1.28676

## Sheet: Fig. 4
Fig. 4b
	Ifng		Cxcl9		Gzmb		Cxcl10		Prf1		Cxcr3
	Aire+/+	Aire-/-	Aire+/+	Aire-/-	Aire+/+	Aire-/-	Aire+/+	Aire-/-	Aire+/+	Aire-/-	Aire+/+	Aire-/-
	9.65335	35.4917	125.253	210.445	60.0608	269.451	200.867	441.613	16.985	88.1596	6.78103	10.5148
	2.82018	48.275	47.7147	262.508	28.1176	471.468	184.984	428.171	6.45149	201.46	5.28903	11.9912
	2.39824	10.3097	47.2645	89.9516	17.1547	80.7743	60.039	273.089	4.60011	18.8967	6.21179	7.07558
	2.84081	112.181	23.6295	447.084	21.1981	875.03	68.561	641.587	9.66038	304.511	4.47168	14.8554
	1.43597	123.793	18.3823	267.324	10.0517	502.995	57.4089	338.25	3.73321	108.866	3.5906	40.471
	4.70729	75.4138	43.0227	627.008	38.1435	429.07	218.894	605.362	10.3133	102.468	7.36758	14.2912

## Sheet: Fig. 5
Fig. 5d
	Cell Type (Cluster)	Aire+/+ Isotype	Aire+/+ anti-PD1	Aire-/- Isotype	Aire-/-anti-PD1
	B-Cells (1)	0.1	0.1	0.1	0.1
	pDC (9)	0.3	0.5	0.2	0.5
	Naive CD8 (6)	0.2	0.3	0.3	0.2
	Activated CD8-1 (0)	3.2	6.5	8.8	19.6
	Neutrophil (7)	1.2	1.6	1.3	1.2
	DC (3)	6.3	6.2	8.2	6.9
	NK (8)	3.9	6.3	8.9	14.4
	Activated CD8-2 (2)	3	5.7	6.3	20.3
	CD4 (10)	5.1	4.9	2.7	4.4
	Myeloid (5)	19.5	16.8	25.9	18.9
	Macrophage 4)	57.2	51.1	37	13.4

## Sheet: Fig. 6
Fig. 6c
	Cluster	Aire+/+ Isotype	Aire+/+ anti-PD1	Aire-/- Isotype	Aire-/-anti-PD1
	0	23.7	28.8	22.4	25.1
	1	32.3	28.2	19.5	20.1
	2	27.1	23.7	22.7	26.4
	3	30.6	28.5	19.6	21.3
	4	29.1	21	21.3	28.5
	5	24.8	25	22.2	28
	6	14.7	18.9	13.1	53.2
	7	29.5	23.8	21.5	25.2
	8	19	15.9	31.6	33.6
	9	18	23.9	21.2	36.9
	10	24.5	27.3	26.9	21.3
	11	25	26.2	20.2	28.6
	12	16.2	21.6	23.5	38.7
	13	17.1	20.1	25	37.8
	14	37.5	18.8	21.9	21.9

## Sheet: Fig. 7
Fig. 6c
	Tumor Cells	TCR1.1	TCR 1.2	TCR2	TCR3	TCR4	TCR718	MC38-only	TCR6x	Parental
	200000	592.65	348.305	227.315	378.326	1704.56	18.881	18.7785	17.771	18.8815
	100000	184.837	203	108.979	311.44	846.529	16.66	12.1505	21.103	28.877
	50000	164.537	181.632	69.4475	179.757	742.019	34.431	18.7785	17.7705	18.8815
	25000	122.868	130.347	84.4055	149.449	769.192	18.881	27.6155	23.324	14.4385
	12500	132.484	138.894	68.3785	111.826	872.657	29.988	14.36	23.324	24.4345
	6250	130.347	123.936	96.158	105.555	817.266	14.4385	15.4645	24.4345	22.2135
	3125	154.921	111.115	60.9	90.9235	898.784	31.0985	29.8245	19.992	28.8775
	1562.5	154.921	84.4055	87.6105	93.0135	681.404	26.656	13.2555	17.7705	18.8815
	781.25	122.868	79.063	70.516	89.8785	541.361	28.877	12.151	28.8775	22.2135

## Sheet: Fig. S1
Fig. S1c
	Aire+/+ Isotype	Aire+/+ anti-PD1	Aire-/- Isotype	Aire-/-anti-PD1
	1.00358	2.01238	0.510018	5.26923
	0.160365	2.28302	0.11859	13.7209
	0.18	1.67266	0.683019	4.3167
	1.28322	0.775374	1.06731	4.46866
	0.201444	0.69432	0.190955	9.17647
Fig. S1d
	Aire+/+ Isotype	Aire+/+ anti-PD1	Aire-/- Isotype	Aire-/-anti-PD1
	3.86	5.13	2.14	7.21
	4.76	5.94	2.74	5.77
	2.99	4.39	3.87	6.13
	3.21	3.55	3.44	3.78
	3.21	4.7	3.86	4.71
Fig. S1e
	Aire+/+ Isotype	Aire+/+ anti-PD1	Aire-/- Isotype	Aire-/-anti-PD1
	6	6.96	4.81	10.5
	7.57	9.24	4.01	5.82
	7.33	5.48	4.24	6.24
	5.96	7.21	4.81	5.24
	6.31	6.75	6.71	5.92
Fig. S1f
	Aire+/+ Isotype	Aire+/+ anti-PD1	Aire-/- Isotype	Aire-/-anti-PD1
	0.643333	0.737069	0.444906	0.686667
	0.628798	0.642857	0.683292	0.991409
	0.407913	0.801095	0.912736	0.982372
	0.538591	0.492372	0.715177	0.721374
	0.508716	0.51497	0.485842	0.795608

## Sheet: Fig. S2
Fig. S4a
	Lymph Node		Spleen		Tumor
	Down	Up	Down	Up	Down	Up
	43	55	434	576	226	1499
Fig. S2c
	Xcl1		Cxcl9		Cxcl10		Cxcr3
	Aire+/+	Aire-/-	Aire+/+	Aire-/-	Aire+/+	Aire-/-	Aire+/+	Aire-/-
	6.80906	13.5793	135.886	153.401	1151.93	1473.21	2.42783	5.49613
	8.89371	19.5765	24.1995	248.906	907.295	1497.87	1.83132	9.90451
	6.84586	10.0257	34.4674	218.694	1038.39	1035.01	1.31914	10.7243
	7.02796		116.783		1155.65		2.12422
Fig. S2d
	Aire+/+ Isotype	Aire+/+ anti-PD1	Aire-/- Isotype	Aire-/-anti-PD1
	215.46	181.226	474.238	507.7
	114.189	154.145	198.344	413.805
	136.141	374.303	192.713	414.872
	108.49	125.379	414.332	546.919
	146.87	135.093	341.135	203.354
	503.677	274.965	164.957	379.272
	198.24	452.056	304.162	188.771
		125.517		410.545
		118.2		306.806
		105.093		452.262
		105.482		442.804
		124.807		330.19
Fig. S2e
	Ptp4a1		Meis2
	Aire+/+	Aire-/-	Aire+/+	Aire-/-
	105.306	18.5683	22.2294	8.50459
	136.064	13.6836	11.827	7.29706
	16.4563	14.8412	18.7057	5.8927
	123.919		20.2114

## Sheet: Fig. S3
Fig. S3a
	Aire+/+ Isotype	Aire+/+ anti-PD1	Aire-/- Isotype	Aire-/-anti-PD1
	0.8	3.16	4.93	17.9
	1.1	11.3	4.14	35.6
	0.32	19.9	17.3	24.2
	9.2	21.8	2.32	23.6
	2.3	0.3	11.1	27.8
	1.45	13.2	5.7	31.6
		0.2		31
		24		21.5
		21.9		26.8
Fig. S3b
	Aire+/+ Isotype	Aire+/+ anti-PD1	Aire-/- Isotype	Aire-/-anti-PD1
	3.04	4.57	8.32	6.85
	3.38	3.83	5.09	14.5
	4.86	9.13	3.04	11.8
	6.79	6.84	3.38	5.39
	5.6	3.28	4.86	10.6
	4.99	3.39	4.75	4.78
		4.99		13
		6.62		10.8
		10.4		13.9
Fig. S3c
	Aire+/+ Isotype	Aire+/+ anti-PD1	Aire-/- Isotype	Aire-/-anti-PD1
	0.263158	0.691466	0.592548	2.61314
	0.325444	2.95039	0.81336	2.45517
	0.0658436	2.17963	3.45309	2.05085
	1.35493	3.18713	0.822695	4.37848
	0.335679	0.0914634	2.81726	2.62264
	0.296757	1.88785	1.68768	6.61088
		0.20202		2.38462
		1.50579		1.99074
		2.10577		1.92806
Fig. S3d
	Aire+/+ Isotype	Aire+/+ anti-PD1	Aire-/- Isotype	Aire-/-anti-PD1
	0.263158	6.5124	0.897996	10.8485
	0.325444	7.30897	1.61719	12.3183
	0.0658436	9.32075	5.94502	5.7346
	1.84	0.827225	1.37278	15.4248
	0.355648	5.09009	5.02262	5.48323
	0.244536	6.83849	4.34568	23.5821
		6.72		4.39716
		0.11811		5.73333
		0.338983		7.76812
Fig. S3e
	Day	Aire+/+ Isotype	Aire+/+ anti-PD1	Aire-/- Isotype	Aire-/-anti-PD1
	7	61.6752	41.7509	59.6462	12.6639
	14	207.644	181.93	242.831	57.4513
	17	340.746	343.533	251.341	44.0494
	22	813.399	836.313	566.595	126.98
	25	1327.52	1267.45	824.993	177.44
Fig. S3f
	Cell Number	Aire+/+ anti-PD1			Aire+/+ Isotype			Aire-/- anti-PD1			Aire-/- Isotype
	75000	157.774	168.474	187.946	41.6519	82.0866	41.3839	474.021	448.419	296.483	593.126	485.031	597.04
	37500	48.3419	59.4768	55.742	21.9276	21.8981	20.6404	138.891	186.944	155.779	259.031	198.93	205.464
	18750	15.0075	10.8048	15.8521	11.6656	15.6206	10.5704	73.2445	34.7893	54.0261	72.9813	58.2948	79.8595
	9375	4.96605	3.8299	3.2579	5.1055	5.22162	6.30932	17.5669	12.1555	12.0576	15.3141	11.7938	14.9028
	4687.5	2.71426	0.737969	0.803801	1.73575	1.7598	2.73007	2.83272	3.60302	3.98611	3.35999	2.03162	3.90022
	2343.75	0.655409	0.321169	0.455788	0.696728	0.539248	0.951313	1.95978	2.71426	2.42134	2.9589	1.13875	1.06553
Fig. S3g
	Cell Number	Aire+/+ anti-PD1			Aire+/+ Isotype			Aire-/- anti-PD1			Aire-/- Isotype
	75000	714.034	652.742	662.482	218.288	289.026	225.832	1353.07	1345.88	1240.71	1741.53	1883.54	2054.37
	37500	385.712	425.595	351.328	127.193	153.028	146.219	695.993	820.76	843.45	1302	1243.52	1419.56
	18750	209.199	160.005	181.706	52.464	67.5221	46.6517	501.88	433.516	380.456	503.081	562.748	679.058
	9375	100.242	73.0082	43.3122	12.6342	31.6834	32.399	215.736	166.577	189.037	230.325	163.377	198.605
	4687.5	29.1423	12.3283	26.0313	10.1945	5.11545	25.8062	54.681	39.1364	68.2729	84.0135	90.0463	94.7196
	2343.75	12.9092	8.8379	8.52563	3.14981	2.98423	4.36144	64.1515	27.2625	41.7515	41.8658	29.2881	53.1597

[truncated: 4 more sheets: Fig. S4, Fig. S5, Fig. S6, Fig. S7]
